# Supplementary material for: Host-microbiome protein-protein interactions capture disease-relevant pathways
Source: Genome Biol. 2022 Mar 4;23:72. doi: 10.1186/s13059-022-02643-9 (PMC8895870; doi:10.1186/s13059-022-02643-9)
Supplement: Supplementary file 3 — Additional file 3: Table S2. Metagenomic samples used in this research. For each study, we list the sample numbers and labels in the cohort study. [file 13059_2022_2643_MOESM3_ESM.csv]

study_name	sample_id	study_condition
LeChatelierE_2013	MH0003	obese
LeChatelierE_2013	MH0004	obese
LeChatelierE_2013	MH0005	control
LeChatelierE_2013	MH0006	control
LeChatelierE_2013	MH0007	obese
LeChatelierE_2013	MH0008	control
LeChatelierE_2013	MH0010	obese
LeChatelierE_2013	MH0011	control
LeChatelierE_2013	MH0012	obese
LeChatelierE_2013	MH0013	control
LeChatelierE_2013	MH0014	obese
LeChatelierE_2013	MH0016	obese
LeChatelierE_2013	MH0017	control
LeChatelierE_2013	MH0018	obese
LeChatelierE_2013	MH0019	control
LeChatelierE_2013	MH0020	obese
LeChatelierE_2013	MH0022	control
LeChatelierE_2013	MH0023	obese
LeChatelierE_2013	MH0024	control
LeChatelierE_2013	MH0025	obese
LeChatelierE_2013	MH0026	obese
LeChatelierE_2013	MH0027	control
LeChatelierE_2013	MH0028	control
LeChatelierE_2013	MH0030	obese
LeChatelierE_2013	MH0031	control
LeChatelierE_2013	MH0032	obese
LeChatelierE_2013	MH0033	obese
LeChatelierE_2013	MH0034	obese
LeChatelierE_2013	MH0035	control
LeChatelierE_2013	MH0036	obese
LeChatelierE_2013	MH0037	control
LeChatelierE_2013	MH0038	control
LeChatelierE_2013	MH0039	control
LeChatelierE_2013	MH0040	control
LeChatelierE_2013	MH0041	control
LeChatelierE_2013	MH0042	control
LeChatelierE_2013	MH0043	control
LeChatelierE_2013	MH0044	control
LeChatelierE_2013	MH0046	control
LeChatelierE_2013	MH0047	obese
LeChatelierE_2013	MH0048	control
LeChatelierE_2013	MH0049	obese
LeChatelierE_2013	MH0051	control
LeChatelierE_2013	MH0052	obese
LeChatelierE_2013	MH0053	obese
LeChatelierE_2013	MH0054	control
LeChatelierE_2013	MH0055	obese
LeChatelierE_2013	MH0057	obese
LeChatelierE_2013	MH0058	control
LeChatelierE_2013	MH0059	obese
LeChatelierE_2013	MH0060	control
LeChatelierE_2013	MH0061	obese
LeChatelierE_2013	MH0062	obese
LeChatelierE_2013	MH0063	obese
LeChatelierE_2013	MH0064	control
LeChatelierE_2013	MH0066	control
LeChatelierE_2013	MH0067	control
LeChatelierE_2013	MH0069	obese
LeChatelierE_2013	MH0070	control
LeChatelierE_2013	MH0072	obese
LeChatelierE_2013	MH0073	obese
LeChatelierE_2013	MH0074	control
LeChatelierE_2013	MH0075	obese
LeChatelierE_2013	MH0076	obese
LeChatelierE_2013	MH0077	control
LeChatelierE_2013	MH0078	obese
LeChatelierE_2013	MH0079	control
LeChatelierE_2013	MH0080	control
LeChatelierE_2013	MH0081	obese
LeChatelierE_2013	MH0082	control
LeChatelierE_2013	MH0083	obese
LeChatelierE_2013	MH0084	obese
LeChatelierE_2013	MH0085	obese
LeChatelierE_2013	MH0086	control
LeChatelierE_2013	MH0087	control
LeChatelierE_2013	MH0088	obese
LeChatelierE_2013	MH0089	control
LeChatelierE_2013	MH0091	obese
LeChatelierE_2013	MH0092	obese
LeChatelierE_2013	MH0093	obese
LeChatelierE_2013	MH0094	obese
LeChatelierE_2013	MH0095	obese
LeChatelierE_2013	MH0096	obese
LeChatelierE_2013	MH0097	obese
LeChatelierE_2013	MH0098	control
LeChatelierE_2013	MH0099	obese
LeChatelierE_2013	MH0100	obese
LeChatelierE_2013	MH0101	obese
LeChatelierE_2013	MH0102	obese
LeChatelierE_2013	MH0103	obese
LeChatelierE_2013	MH0105	obese
LeChatelierE_2013	MH0106	obese
LeChatelierE_2013	MH0107	control
LeChatelierE_2013	MH0108	obese
LeChatelierE_2013	MH0110	obese
LeChatelierE_2013	MH0111	obese
LeChatelierE_2013	MH0113	control
LeChatelierE_2013	MH0114	obese
LeChatelierE_2013	MH0115	control
LeChatelierE_2013	MH0116	obese
LeChatelierE_2013	MH0117	obese
LeChatelierE_2013	MH0118	obese
LeChatelierE_2013	MH0119	obese
LeChatelierE_2013	MH0120	obese
LeChatelierE_2013	MH0121	obese
LeChatelierE_2013	MH0122	obese
LeChatelierE_2013	MH0123	obese
LeChatelierE_2013	MH0124	obese
LeChatelierE_2013	MH0125	control
LeChatelierE_2013	MH0126	control
LeChatelierE_2013	MH0127	obese
LeChatelierE_2013	MH0128	obese
LeChatelierE_2013	MH0130	obese
LeChatelierE_2013	MH0131	obese
LeChatelierE_2013	MH0132	control
LeChatelierE_2013	MH0133	control
LeChatelierE_2013	MH0134	obese
LeChatelierE_2013	MH0135	control
LeChatelierE_2013	MH0136	obese
LeChatelierE_2013	MH0137	obese
LeChatelierE_2013	MH0138	obese
LeChatelierE_2013	MH0140	obese
LeChatelierE_2013	MH0141	obese
LeChatelierE_2013	MH0144	obese
LeChatelierE_2013	MH0147	obese
LeChatelierE_2013	MH0148	obese
LeChatelierE_2013	MH0149	control
LeChatelierE_2013	MH0150	obese
LeChatelierE_2013	MH0151	control
LeChatelierE_2013	MH0152	obese
LeChatelierE_2013	MH0153	obese
LeChatelierE_2013	MH0154	obese
LeChatelierE_2013	MH0155	obese
LeChatelierE_2013	MH0156	obese
LeChatelierE_2013	MH0157	obese
LeChatelierE_2013	MH0158	obese
LeChatelierE_2013	MH0159	obese
LeChatelierE_2013	MH0160	obese
LeChatelierE_2013	MH0161	control
LeChatelierE_2013	MH0162	obese
LeChatelierE_2013	MH0163	obese
LeChatelierE_2013	MH0165	obese
LeChatelierE_2013	MH0166	obese
LeChatelierE_2013	MH0167	obese
LeChatelierE_2013	MH0168	obese
LeChatelierE_2013	MH0170	obese
LeChatelierE_2013	MH0172	obese
LeChatelierE_2013	MH0174	obese
LeChatelierE_2013	MH0175	control
LeChatelierE_2013	MH0176	obese
LeChatelierE_2013	MH0177	obese
LeChatelierE_2013	MH0178	control
LeChatelierE_2013	MH0179	control
LeChatelierE_2013	MH0180	obese
LeChatelierE_2013	MH0181	control
LeChatelierE_2013	MH0182	obese
LeChatelierE_2013	MH0183	control
LeChatelierE_2013	MH0184	obese
LeChatelierE_2013	MH0185	obese
LeChatelierE_2013	MH0186	obese
LeChatelierE_2013	MH0187	obese
LeChatelierE_2013	MH0188	obese
LeChatelierE_2013	MH0189	obese
LeChatelierE_2013	MH0191	obese
LeChatelierE_2013	MH0193	control
LeChatelierE_2013	MH0195	obese
LeChatelierE_2013	MH0196	obese
LeChatelierE_2013	MH0197	control
LeChatelierE_2013	MH0198	obese
LeChatelierE_2013	MH0199	obese
LeChatelierE_2013	MH0200	control
LeChatelierE_2013	MH0203	control
LeChatelierE_2013	MH0204	obese
LeChatelierE_2013	MH0205	obese
LeChatelierE_2013	MH0206	control
LeChatelierE_2013	MH0211	obese
LeChatelierE_2013	MH0212	control
LeChatelierE_2013	MH0217	obese
LeChatelierE_2013	MH0220	obese
LeChatelierE_2013	MH0224	control
LeChatelierE_2013	MH0227	obese
LeChatelierE_2013	MH0229	obese
LeChatelierE_2013	MH0230	obese
LeChatelierE_2013	MH0233	obese
LeChatelierE_2013	MH0236	obese
LeChatelierE_2013	MH0239	obese
LeChatelierE_2013	MH0243	obese
LeChatelierE_2013	MH0244	obese
LeChatelierE_2013	MH0247	control
LeChatelierE_2013	MH0250	control
LeChatelierE_2013	MH0251	control
LeChatelierE_2013	MH0253	obese
LeChatelierE_2013	MH0257	obese
LeChatelierE_2013	MH0267	obese
LeChatelierE_2013	MH0272	control
LeChatelierE_2013	MH0274	control
LeChatelierE_2013	MH0275	control
LeChatelierE_2013	MH0276	obese
LeChatelierE_2013	MH0277	control
LeChatelierE_2013	MH0286	control
LeChatelierE_2013	MH0287	obese
LeChatelierE_2013	MH0288	control
LeChatelierE_2013	MH0289	obese
LeChatelierE_2013	MH0292	control
LeChatelierE_2013	MH0302	control
LeChatelierE_2013	MH0305	obese
LeChatelierE_2013	MH0307	control
LeChatelierE_2013	MH0313	obese
LeChatelierE_2013	MH0316	obese
LeChatelierE_2013	MH0318	control
LeChatelierE_2013	MH0321	obese
LeChatelierE_2013	MH0322	control
LeChatelierE_2013	MH0333	obese
LeChatelierE_2013	MH0403	obese
LeChatelierE_2013	MH0404	control
LeChatelierE_2013	MH0405	control
LeChatelierE_2013	MH0406	obese
LeChatelierE_2013	MH0407	obese
LeChatelierE_2013	MH0408	control
LeChatelierE_2013	MH0409	control
LeChatelierE_2013	MH0410	obese
LeChatelierE_2013	MH0411	obese
LeChatelierE_2013	MH0412	obese
LeChatelierE_2013	MH0413	obese
LeChatelierE_2013	MH0414	obese
LeChatelierE_2013	MH0415	control
LeChatelierE_2013	MH0417	obese
LeChatelierE_2013	MH0418	obese
LeChatelierE_2013	MH0419	control
LeChatelierE_2013	MH0420	control
LeChatelierE_2013	MH0421	obese
LeChatelierE_2013	MH0422	obese
LeChatelierE_2013	MH0423	obese
LeChatelierE_2013	MH0424	control
LeChatelierE_2013	MH0425	control
LeChatelierE_2013	MH0426	obese
LeChatelierE_2013	MH0427	obese
LeChatelierE_2013	MH0429	obese
LeChatelierE_2013	MH0430	obese
LeChatelierE_2013	MH0431	obese
LeChatelierE_2013	MH0432	control
LeChatelierE_2013	MH0433	obese
LeChatelierE_2013	MH0434	control
LeChatelierE_2013	MH0436	obese
LeChatelierE_2013	MH0437	control
LeChatelierE_2013	MH0438	control
LeChatelierE_2013	MH0439	control
LeChatelierE_2013	MH0440	obese
LeChatelierE_2013	MH0441	obese
LeChatelierE_2013	MH0442	obese
LeChatelierE_2013	MH0443	obese
LeChatelierE_2013	MH0444	obese
LeChatelierE_2013	MH0445	control
LeChatelierE_2013	MH0446	obese
LeChatelierE_2013	MH0447	control
LeChatelierE_2013	MH0448	control
LeChatelierE_2013	MH0450	obese
LeChatelierE_2013	MH0451	obese
LeChatelierE_2013	MH0452	obese
LeChatelierE_2013	MH0453	obese
LeChatelierE_2013	MH0454	control
LeChatelierE_2013	MH0455	obese
LeChatelierE_2013	MH0457	control
LeChatelierE_2013	MH0458	obese
LeChatelierE_2013	MH0462	obese
SchirmerM_2018	CSM5FZ3N_P	CD
SchirmerM_2018	CSM5FZ3T_P	CD
SchirmerM_2018	CSM5FZ4E_P	UC
SchirmerM_2018	CSM5FZ4A_P	UC
SchirmerM_2018	CSM5MCUQ_P	UC
SchirmerM_2018	CSM5MCTZ_P	UC
SchirmerM_2018	CSM5MCVB_P	CD
SchirmerM_2018	CSM5MCU4_P	CD
SchirmerM_2018	CSM5MCWA_P	CD
SchirmerM_2018	CSM5MCWK_P	CD
SchirmerM_2018	CSM5MCXB_P	UC
SchirmerM_2018	CSM5MCXF_P	CD
SchirmerM_2018	CSM67U9T_P	UC
SchirmerM_2018	CSM67U9V_P	CD
SchirmerM_2018	CSM67U9X_P	CD
SchirmerM_2018	CSM67UCU_P	CD
SchirmerM_2018	CSM67UAI_P	CD
SchirmerM_2018	CSM79HGR_P	control
SchirmerM_2018	CSM79HH2_P	CD
SchirmerM_2018	CSM79HG7_P	CD
SchirmerM_2018	CSM79HNG_P	UC
SchirmerM_2018	CSM79HJI_P	CD
SchirmerM_2018	CSM7KOU7_P	UC
SchirmerM_2018	CSM7KOQP_P	CD
SchirmerM_2018	CSM7KOQ5_P	UC
SchirmerM_2018	CSM7KOUJ_P	UC
SchirmerM_2018	ESM5MEDZ_P	CD
SchirmerM_2018	ESM5GEYU_P	control
SchirmerM_2018	ESM5GEYX_P	CD
SchirmerM_2018	ESM5MEEJ_P	UC
SchirmerM_2018	ESM5GEYY_P	CD
SchirmerM_2018	ESM5MEAB_P	UC
SchirmerM_2018	ESM5MEDP_P	CD
SchirmerM_2018	ESM5MEB9_P	CD
SchirmerM_2018	ESM7F5AE_P	CD
SchirmerM_2018	ESM5MEC7_P	UC
SchirmerM_2018	ESM718U9_P	CD
SchirmerM_2018	HSM5MD4U_P	CD
SchirmerM_2018	HSM5MD4B_P	CD
SchirmerM_2018	HSM5MD7Z_P	CD
SchirmerM_2018	HSM5MD8A_P	control
SchirmerM_2018	HSM5MD82_P	control
SchirmerM_2018	HSM5MD87_P	UC
SchirmerM_2018	HSM5MD8J_P	CD
SchirmerM_2018	HSM5MD8F_P	CD
SchirmerM_2018	HSM5MD8H_P	control
SchirmerM_2018	HSM5MD5X_P	CD
SchirmerM_2018	HSM6XRQE_P	UC
SchirmerM_2018	HSM67VCX_P	CD
SchirmerM_2018	HSM67VDX_P	control
SchirmerM_2018	HSM67VDR_P	control
SchirmerM_2018	HSM7CZ1T_P	UC
SchirmerM_2018	HSM67VIJ_P	CD
SchirmerM_2018	HSM7CYWS_P	CD
SchirmerM_2018	HSM7CZ2V_P	CD
SchirmerM_2018	HSM7J4Q3_P	CD
SchirmerM_2018	HSM7CZ2X_P	UC
SchirmerM_2018	HSMA33NG_P	CD
SchirmerM_2018	HSM7J4JT_P	UC
SchirmerM_2018	HSM7J4JV_P	UC
SchirmerM_2018	HSMA33P2_P	UC
SchirmerM_2018	HSMA33J1_P	control
SchirmerM_2018	MSM5LLHX_P	CD
SchirmerM_2018	MSM5FZ9N_P	CD
SchirmerM_2018	MSM5FZ9X_P	CD
SchirmerM_2018	MSM5LLHR_P	CD
SchirmerM_2018	MSM5LLHV_P	UC
SchirmerM_2018	MSM5LLIC_P	CD
SchirmerM_2018	MSM5LLIQ_P	UC
SchirmerM_2018	MSM5LLIS_P	CD
SchirmerM_2018	MSM5LLFG_P	CD
SchirmerM_2018	MSM5LLF2_P	CD
SchirmerM_2018	CSM6J2H9_P	control
SchirmerM_2018	MSM6J2JF_P	control
SchirmerM_2018	MSM6J2JH_P	control
SchirmerM_2018	MSM6J2PQ_P	control
SchirmerM_2018	MSM6J2RG_P	CD
SchirmerM_2018	MSM6J2N6_P	UC
SchirmerM_2018	MSM79H52_P	control
SchirmerM_2018	MSM79HF1_P	UC
SchirmerM_2018	MSM79H9U_P	UC
SchirmerM_2018	MSM79HBX_P	CD
SchirmerM_2018	MSM79HD8_P	UC
SchirmerM_2018	MSM79HD6_P	UC
SchirmerM_2018	MSM79HCN_P	control
SchirmerM_2018	MSM79H8J_P	control
SchirmerM_2018	MSM79H94_P	control
SchirmerM_2018	MSM9VZFJ_P	control
SchirmerM_2018	MSM9VZN4_P	UC
SchirmerM_2018	MSM9VZLX_P	CD
SchirmerM_2018	MSM9VZJJ_P	CD
SchirmerM_2018	MSM9VZJF_P	UC
SchirmerM_2018	PSM6XBQM_P	CD
SchirmerM_2018	PSM6XBS2_P	CD
SchirmerM_2018	PSM6XBRM_P	CD
SchirmerM_2018	PSM6XBSG_P	UC
SchirmerM_2018	PSM6XBTZ_P	control
SchirmerM_2018	PSM6XBVY_P	CD
SchirmerM_2018	PSM6XBW1_P	control
SchirmerM_2018	PSM7J19X_P	control
SchirmerM_2018	PSM7J1BN_P	CD
SchirmerM_2018	PSM7J1C2_P	UC
SchirmerM_2018	PSM7J1B3_P	CD
SchirmerM_2018	PSMA2651_P	CD
FranzosaEA_2019	SRR6468499	UC
FranzosaEA_2019	SRR6468502	CD
FranzosaEA_2019	SRR6468503	control
FranzosaEA_2019	SRR6468505	CD
FranzosaEA_2019	SRR6468506	UC
FranzosaEA_2019	SRR6468507	CD
FranzosaEA_2019	SRR6468508	UC
FranzosaEA_2019	SRR6468509	UC
FranzosaEA_2019	SRR6468510	UC
FranzosaEA_2019	SRR6468511	UC
FranzosaEA_2019	SRR6468512	UC
FranzosaEA_2019	SRR6468513	UC
FranzosaEA_2019	SRR6468514	CD
FranzosaEA_2019	SRR6468515	UC
FranzosaEA_2019	SRR6468516	UC
FranzosaEA_2019	SRR6468517	CD
FranzosaEA_2019	SRR6468520	CD
FranzosaEA_2019	SRR6468521	CD
FranzosaEA_2019	SRR6468522	control
FranzosaEA_2019	SRR6468523	control
FranzosaEA_2019	SRR6468524	UC
FranzosaEA_2019	SRR6468525	CD
FranzosaEA_2019	SRR6468526	CD
FranzosaEA_2019	SRR6468527	CD
FranzosaEA_2019	SRR6468528	control
FranzosaEA_2019	SRR6468529	UC
FranzosaEA_2019	SRR6468530	UC
FranzosaEA_2019	SRR6468531	UC
FranzosaEA_2019	SRR6468533	UC
FranzosaEA_2019	SRR6468534	CD
FranzosaEA_2019	SRR6468537	UC
FranzosaEA_2019	SRR6468539	CD
FranzosaEA_2019	SRR6468540	UC
FranzosaEA_2019	SRR6468541	control
FranzosaEA_2019	SRR6468542	control
FranzosaEA_2019	SRR6468543	control
FranzosaEA_2019	SRR6468544	control
FranzosaEA_2019	SRR6468545	control
FranzosaEA_2019	SRR6468546	control
FranzosaEA_2019	SRR6468547	control
FranzosaEA_2019	SRR6468549	control
FranzosaEA_2019	SRR6468550	control
FranzosaEA_2019	SRR6468555	CD
FranzosaEA_2019	SRR6468556	UC
FranzosaEA_2019	SRR6468557	CD
FranzosaEA_2019	SRR6468559	CD
FranzosaEA_2019	SRR6468560	CD
FranzosaEA_2019	SRR6468561	CD
FranzosaEA_2019	SRR6468564	UC
FranzosaEA_2019	SRR6468565	CD
FranzosaEA_2019	SRR6468567	control
FranzosaEA_2019	SRR6468568	CD
FranzosaEA_2019	SRR6468569	CD
FranzosaEA_2019	SRR6468571	CD
FranzosaEA_2019	SRR6468572	CD
FranzosaEA_2019	SRR6468573	CD
FranzosaEA_2019	SRR6468575	CD
FranzosaEA_2019	SRR6468576	UC
FranzosaEA_2019	SRR6468577	control
FranzosaEA_2019	SRR6468578	control
FranzosaEA_2019	SRR6468579	CD
FranzosaEA_2019	SRR6468580	CD
FranzosaEA_2019	SRR6468581	CD
FranzosaEA_2019	SRR6468582	CD
FranzosaEA_2019	SRR6468583	CD
FranzosaEA_2019	SRR6468584	CD
FranzosaEA_2019	SRR6468585	CD
FranzosaEA_2019	SRR6468586	CD
FranzosaEA_2019	SRR6468587	UC
FranzosaEA_2019	SRR6468588	UC
FranzosaEA_2019	SRR6468590	CD
FranzosaEA_2019	SRR6468591	CD
FranzosaEA_2019	SRR6468593	UC
FranzosaEA_2019	SRR6468594	UC
FranzosaEA_2019	SRR6468597	control
FranzosaEA_2019	SRR6468598	control
FranzosaEA_2019	SRR6468599	CD
FranzosaEA_2019	SRR6468600	UC
FranzosaEA_2019	SRR6468601	CD
FranzosaEA_2019	SRR6468602	CD
FranzosaEA_2019	SRR6468603	CD
FranzosaEA_2019	SRR6468604	control
FranzosaEA_2019	SRR6468605	UC
FranzosaEA_2019	SRR6468606	CD
FranzosaEA_2019	SRR6468607	CD
FranzosaEA_2019	SRR6468608	CD
FranzosaEA_2019	SRR6468609	CD
FranzosaEA_2019	SRR6468610	CD
FranzosaEA_2019	SRR6468611	UC
FranzosaEA_2019	SRR6468612	CD
FranzosaEA_2019	SRR6468613	control
FranzosaEA_2019	SRR6468614	control
FranzosaEA_2019	SRR6468615	control
FranzosaEA_2019	SRR6468616	control
FranzosaEA_2019	SRR6468617	control
FranzosaEA_2019	SRR6468618	CD
FranzosaEA_2019	SRR6468619	CD
FranzosaEA_2019	SRR6468620	CD
FranzosaEA_2019	SRR6468621	control
FranzosaEA_2019	SRR6468622	control
FranzosaEA_2019	SRR6468623	CD
FranzosaEA_2019	SRR6468624	UC
FranzosaEA_2019	SRR6468625	control
FranzosaEA_2019	SRR6468626	control
FranzosaEA_2019	SRR6468627	UC
FranzosaEA_2019	SRR6468628	control
FranzosaEA_2019	SRR6468629	CD
FranzosaEA_2019	SRR6468630	UC
FranzosaEA_2019	SRR6468631	UC
FranzosaEA_2019	SRR6468632	UC
FranzosaEA_2019	SRR6468633	UC
FranzosaEA_2019	SRR6468634	UC
FranzosaEA_2019	SRR6468635	UC
FranzosaEA_2019	SRR6468636	UC
FranzosaEA_2019	SRR6468637	UC
FranzosaEA_2019	SRR6468638	CD
FranzosaEA_2019	SRR6468639	control
FranzosaEA_2019	SRR6468641	control
FranzosaEA_2019	SRR6468643	control
FranzosaEA_2019	SRR6468644	control
FranzosaEA_2019	SRR6468645	CD
FranzosaEA_2019	SRR6468646	control
FranzosaEA_2019	SRR6468647	control
FranzosaEA_2019	SRR6468648	control
FranzosaEA_2019	SRR6468650	control
FranzosaEA_2019	SRR6468651	CD
FranzosaEA_2019	SRR6468652	CD
FranzosaEA_2019	SRR6468654	UC
FranzosaEA_2019	SRR6468655	CD
FranzosaEA_2019	SRR6468656	control
FranzosaEA_2019	SRR6468657	control
FranzosaEA_2019	SRR6468658	UC
FranzosaEA_2019	SRR6468659	control
FranzosaEA_2019	SRR6468660	control
FranzosaEA_2019	SRR6468661	CD
FranzosaEA_2019	SRR6468662	CD
FranzosaEA_2019	SRR6468663	UC
FranzosaEA_2019	SRR6468664	UC
FranzosaEA_2019	SRR6468665	CD
FranzosaEA_2019	SRR6468666	CD
FranzosaEA_2019	SRR6468667	UC
FranzosaEA_2019	SRR6468668	UC
FranzosaEA_2019	SRR6468672	CD
FranzosaEA_2019	SRR6468673	control
FranzosaEA_2019	SRR6468674	control
FranzosaEA_2019	SRR6468675	CD
FranzosaEA_2019	SRR6468676	CD
FranzosaEA_2019	SRR6468677	CD
FranzosaEA_2019	SRR6468678	control
FranzosaEA_2019	SRR6468679	control
FranzosaEA_2019	SRR6468680	control
FranzosaEA_2019	SRR6468681	control
FranzosaEA_2019	SRR6468682	CD
FranzosaEA_2019	SRR6468683	CD
FranzosaEA_2019	SRR6468685	CD
FranzosaEA_2019	SRR6468686	control
FranzosaEA_2019	SRR6468687	control
FranzosaEA_2019	SRR6468688	UC
FranzosaEA_2019	SRR6468689	control
FranzosaEA_2019	SRR6468691	UC
FranzosaEA_2019	SRR6468693	UC
FranzosaEA_2019	SRR6468695	control
FranzosaEA_2019	SRR6468697	UC
FranzosaEA_2019	SRR6468699	UC
FranzosaEA_2019	SRR6468700	CD
FranzosaEA_2019	SRR6468701	CD
FranzosaEA_2019	SRR6468702	UC
FranzosaEA_2019	SRR6468703	UC
FranzosaEA_2019	SRR6468705	UC
FranzosaEA_2019	SRR6468706	control
FranzosaEA_2019	SRR6468707	CD
FranzosaEA_2019	SRR6468708	UC
FranzosaEA_2019	SRR6468709	control
FranzosaEA_2019	SRR6468713	CD
FranzosaEA_2019	SRR6468715	UC
FengQ_2015	SID31004	CRC
FengQ_2015	SID31009	control
FengQ_2015	SID31021	control
FengQ_2015	SID31071	control
FengQ_2015	SID31112	control
FengQ_2015	SID31129	control
FengQ_2015	SID31159	CRC
FengQ_2015	SID31160	control
FengQ_2015	SID31188	CRC
FengQ_2015	SID31219	control
FengQ_2015	SID31223	CRC
FengQ_2015	SID31236	control
FengQ_2015	SID31237	CRC
FengQ_2015	SID31267	control
FengQ_2015	SID31276	CRC
FengQ_2015	SID31285	CRC
FengQ_2015	SID31300	control
FengQ_2015	SID31328	control
FengQ_2015	SID31333	control
FengQ_2015	SID31343	control
FengQ_2015	SID31360	control
FengQ_2015	SID31367	CRC
FengQ_2015	SID31379	control
FengQ_2015	SID31416	control
FengQ_2015	SID31428	control
FengQ_2015	SID31446	CRC
FengQ_2015	SID31450	control
FengQ_2015	SID31452	control
FengQ_2015	SID31489	CRC
FengQ_2015	SID31493	CRC
FengQ_2015	SID31512	control
FengQ_2015	SID31519	control
FengQ_2015	SID31537	control
FengQ_2015	SID31549	CRC
FengQ_2015	SID31557	control
FengQ_2015	SID31637	control
FengQ_2015	SID31685	CRC
FengQ_2015	SID31700	control
FengQ_2015	SID31711	control
FengQ_2015	SID31714	control
FengQ_2015	SID31723	control
FengQ_2015	SID31749	control
FengQ_2015	SID31750	control
FengQ_2015	SID31766	control
FengQ_2015	SID31865	CRC
FengQ_2015	SID31866	CRC
FengQ_2015	SID31868	CRC
FengQ_2015	SID31870	CRC
FengQ_2015	SID31871	CRC
FengQ_2015	SID31872	CRC
FengQ_2015	SID31873	CRC
FengQ_2015	SID31874	CRC
FengQ_2015	SID31875	CRC
FengQ_2015	SID31876	CRC
FengQ_2015	SID31877	CRC
FengQ_2015	SID31878	CRC
FengQ_2015	SID31879	CRC
FengQ_2015	SID31880	CRC
FengQ_2015	SID31881	CRC
FengQ_2015	SID31883	CRC
FengQ_2015	SID31884	CRC
FengQ_2015	SID530050	control
FengQ_2015	SID530052	control
FengQ_2015	SID530055	control
FengQ_2015	SID530074	control
FengQ_2015	SID530075	control
FengQ_2015	SID530119	control
FengQ_2015	SID530154	control
FengQ_2015	SID530163	control
FengQ_2015	SID530167	control
FengQ_2015	SID530177	control
FengQ_2015	SID530215	control
FengQ_2015	SID530227	control
FengQ_2015	SID530251	control
FengQ_2015	SID530258	control
FengQ_2015	SID530295	control
FengQ_2015	SID530315	control
FengQ_2015	SID530331	control
FengQ_2015	SID530364	control
FengQ_2015	SID530368	control
FengQ_2015	SID530373	CRC
FengQ_2015	SID530394	control
FengQ_2015	SID530444	control
FengQ_2015	SID530451	control
FengQ_2015	SID530890	CRC
FengQ_2015	SID531128	CRC
FengQ_2015	SID531155	CRC
FengQ_2015	SID531248	CRC
FengQ_2015	SID531274	CRC
FengQ_2015	SID531277	CRC
FengQ_2015	SID531281	CRC
FengQ_2015	SID531333	CRC
FengQ_2015	SID531352	CRC
FengQ_2015	SID531361	CRC
FengQ_2015	SID531382	CRC
FengQ_2015	SID531414	control
FengQ_2015	SID531416	CRC
FengQ_2015	SID531424	control
FengQ_2015	SID531469	CRC
FengQ_2015	SID531766	CRC
FengQ_2015	SID531775	CRC
FengQ_2015	SID532749	control
FengQ_2015	SID532779	control
FengQ_2015	SID532796	control
FengQ_2015	SID532802	control
FengQ_2015	SID532826	control
FengQ_2015	SID532915	control
KarlssonFH_2013	S118	control
KarlssonFH_2013	S121	control
KarlssonFH_2013	S126	control
KarlssonFH_2013	S127	control
KarlssonFH_2013	S141	control
KarlssonFH_2013	S143	control
KarlssonFH_2013	S146	control
KarlssonFH_2013	S153	control
KarlssonFH_2013	S155	control
KarlssonFH_2013	S158	T2D
KarlssonFH_2013	S187	control
KarlssonFH_2013	S193	control
KarlssonFH_2013	S194	control
KarlssonFH_2013	S195	control
KarlssonFH_2013	S198	control
KarlssonFH_2013	S205	T2D
KarlssonFH_2013	S224	control
KarlssonFH_2013	S225	control
KarlssonFH_2013	S231	control
KarlssonFH_2013	S235	T2D
KarlssonFH_2013	S244	T2D
KarlssonFH_2013	S248	T2D
KarlssonFH_2013	S258	T2D
KarlssonFH_2013	S263	T2D
KarlssonFH_2013	S264	control
KarlssonFH_2013	S268	control
KarlssonFH_2013	S269	control
KarlssonFH_2013	S286	T2D
KarlssonFH_2013	S288	control
KarlssonFH_2013	S334	T2D
KarlssonFH_2013	S344	T2D
KarlssonFH_2013	S353	T2D
KarlssonFH_2013	S365	control
KarlssonFH_2013	S370	T2D
KarlssonFH_2013	S378	T2D
KarlssonFH_2013	S380	T2D
KarlssonFH_2013	S381	control
KarlssonFH_2013	S389	T2D
KarlssonFH_2013	S398	T2D
KarlssonFH_2013	S421	T2D
KarlssonFH_2013	S422	T2D
KarlssonFH_2013	S424	control
KarlssonFH_2013	S434	T2D
KarlssonFH_2013	S436	T2D
KarlssonFH_2013	S439	T2D
KarlssonFH_2013	S446	T2D
KarlssonFH_2013	S451	control
KarlssonFH_2013	S456	control
KarlssonFH_2013	S458	T2D
KarlssonFH_2013	S462	T2D
KarlssonFH_2013	S463	control
KarlssonFH_2013	S468	T2D
KarlssonFH_2013	S475	T2D
KarlssonFH_2013	S476	T2D
KarlssonFH_2013	S478	T2D
KarlssonFH_2013	S479	control
KarlssonFH_2013	S483	T2D
KarlssonFH_2013	S484	T2D
KarlssonFH_2013	S495	T2D
KarlssonFH_2013	S497	T2D
KarlssonFH_2013	S517	T2D
KarlssonFH_2013	S524	T2D
KarlssonFH_2013	S526	T2D
KarlssonFH_2013	S529	T2D
KarlssonFH_2013	S53	control
KarlssonFH_2013	S530	T2D
KarlssonFH_2013	S536	T2D
KarlssonFH_2013	S543	T2D
KarlssonFH_2013	S550	T2D
KarlssonFH_2013	S551	T2D
KarlssonFH_2013	S552	T2D
KarlssonFH_2013	S561	T2D
KarlssonFH_2013	S563	T2D
KarlssonFH_2013	S577	T2D
KarlssonFH_2013	S58	control
KarlssonFH_2013	S584	control
KarlssonFH_2013	S587	T2D
KarlssonFH_2013	S589	T2D
KarlssonFH_2013	S59	control
KarlssonFH_2013	S591	T2D
KarlssonFH_2013	S598	T2D
KarlssonFH_2013	S602	T2D
KarlssonFH_2013	S604	T2D
KarlssonFH_2013	S614	control
KarlssonFH_2013	S618	control
KarlssonFH_2013	S628	control
KarlssonFH_2013	S643	control
KarlssonFH_2013	S655	control
KarlssonFH_2013	S77	control
KarlssonFH_2013	S80	control
KarlssonFH_2013	S88	control
KarlssonFH_2013	S92	control
QinJ_2012	CON-001	control
QinJ_2012	CON-002	control
QinJ_2012	CON-003	control
QinJ_2012	CON-004	control
QinJ_2012	CON-005	control
QinJ_2012	CON-006	control
QinJ_2012	CON-007	control
QinJ_2012	CON-008	control
QinJ_2012	CON-009	control
QinJ_2012	CON-010	control
QinJ_2012	CON-011	control
QinJ_2012	CON-012	control
QinJ_2012	CON-013	control
QinJ_2012	CON-014	control
QinJ_2012	CON-015	control
QinJ_2012	CON-016	control
QinJ_2012	CON-017	control
QinJ_2012	CON-018	control
QinJ_2012	CON-019	control
QinJ_2012	CON-020	control
QinJ_2012	CON-021	control
QinJ_2012	CON-022	control
QinJ_2012	CON-023	control
QinJ_2012	CON-024	control
QinJ_2012	CON-025	control
QinJ_2012	CON-026	control
QinJ_2012	CON-027	control
QinJ_2012	CON-028	control
QinJ_2012	CON-029	control
QinJ_2012	CON-030	control
QinJ_2012	CON-031	control
QinJ_2012	CON-032	control
QinJ_2012	CON-033	control
QinJ_2012	CON-034	control
QinJ_2012	CON-035	control
QinJ_2012	CON-036	control
QinJ_2012	CON-037	control
QinJ_2012	CON-038	control
QinJ_2012	CON-039	control
QinJ_2012	CON-040	control
QinJ_2012	CON-041	control
QinJ_2012	CON-042	control
QinJ_2012	CON-043	control
QinJ_2012	CON-044	control
QinJ_2012	CON-045	control
QinJ_2012	CON-046	control
QinJ_2012	CON-047	control
QinJ_2012	CON-048	control
QinJ_2012	CON-049	control
QinJ_2012	CON-050	control
QinJ_2012	CON-051	control
QinJ_2012	CON-052	control
QinJ_2012	CON-053	control
QinJ_2012	CON-054	control
QinJ_2012	CON-055	control
QinJ_2012	CON-056	control
QinJ_2012	CON-057	control
QinJ_2012	CON-058	control
QinJ_2012	CON-059	control
QinJ_2012	CON-060	control
QinJ_2012	CON-061	control
QinJ_2012	CON-062	control
QinJ_2012	CON-063	control
QinJ_2012	CON-064	control
QinJ_2012	CON-065	control
QinJ_2012	CON-066	control
QinJ_2012	CON-067	control
QinJ_2012	CON-068	control
QinJ_2012	CON-069	control
QinJ_2012	CON-070	control
QinJ_2012	CON-071	control
QinJ_2012	CON-072	control
QinJ_2012	CON-073	control
QinJ_2012	CON-074	control
QinJ_2012	CON-075	control
QinJ_2012	CON-076	control
QinJ_2012	CON-077	control
QinJ_2012	CON-078	control
QinJ_2012	CON-079	control
QinJ_2012	CON-080	control
QinJ_2012	CON-081	control
QinJ_2012	CON-082	control
QinJ_2012	CON-083	control
QinJ_2012	CON-084	control
QinJ_2012	CON-085	control
QinJ_2012	CON-086	control
QinJ_2012	CON-087	control
QinJ_2012	CON-088	control
QinJ_2012	CON-089	control
QinJ_2012	CON-090	control
QinJ_2012	CON-091	control
QinJ_2012	CON-092	control
QinJ_2012	CON-093	control
QinJ_2012	CON-094	control
QinJ_2012	CON-095	control
QinJ_2012	CON-096	control
QinJ_2012	CON-097	control
QinJ_2012	CON-098	control
QinJ_2012	CON-099	control
QinJ_2012	CON-100	control
QinJ_2012	CON-101	control
QinJ_2012	CON-102	control
QinJ_2012	CON-103	control
QinJ_2012	CON-104	control
QinJ_2012	CON-105	control
QinJ_2012	CON-106	control
QinJ_2012	CON-107	control
QinJ_2012	CON-108	control
QinJ_2012	CON-109	control
QinJ_2012	CON-110	control
QinJ_2012	CON-111	control
QinJ_2012	DLF001	T2D
QinJ_2012	DLF002	T2D
QinJ_2012	DLF003	T2D
QinJ_2012	DLF004	T2D
QinJ_2012	DLF005	T2D
QinJ_2012	DLF006	T2D
QinJ_2012	DLF007	T2D
QinJ_2012	DLF008	T2D
QinJ_2012	DLF009	T2D
QinJ_2012	DLF010	T2D
QinJ_2012	DLF012	T2D
QinJ_2012	DLF013	T2D
QinJ_2012	DLF014	T2D
QinJ_2012	DLM001	T2D
QinJ_2012	DLM002	T2D
QinJ_2012	DLM003	T2D
QinJ_2012	DLM004	T2D
QinJ_2012	DLM005	T2D
QinJ_2012	DLM006	T2D
QinJ_2012	DLM007	T2D
QinJ_2012	DLM008	T2D
QinJ_2012	DLM009	T2D
QinJ_2012	DLM010	T2D
QinJ_2012	DLM011	T2D
QinJ_2012	DLM012	T2D
QinJ_2012	DLM013	T2D
QinJ_2012	DLM014	T2D
QinJ_2012	DLM015	T2D
QinJ_2012	DLM016	T2D
QinJ_2012	DLM017	T2D
QinJ_2012	DLM018	T2D
QinJ_2012	DLM019	T2D
QinJ_2012	DLM020	T2D
QinJ_2012	DLM021	T2D
QinJ_2012	DLM022	T2D
QinJ_2012	DLM023	T2D
QinJ_2012	DLM024	T2D
QinJ_2012	DLM027	T2D
QinJ_2012	DLM028	T2D
QinJ_2012	DOF002	T2D
QinJ_2012	DOF003	T2D
QinJ_2012	DOF004	T2D
QinJ_2012	DOF006	T2D
QinJ_2012	DOF007	T2D
QinJ_2012	DOF008	T2D
QinJ_2012	DOF009	T2D
QinJ_2012	DOF010	T2D
QinJ_2012	DOF011	T2D
QinJ_2012	DOF012	T2D
QinJ_2012	DOF013	T2D
QinJ_2012	DOF014	T2D
QinJ_2012	DOM001	T2D
QinJ_2012	DOM003	T2D
QinJ_2012	DOM005	T2D
QinJ_2012	DOM008	T2D
QinJ_2012	DOM010	T2D
QinJ_2012	DOM012	T2D
QinJ_2012	DOM013	T2D
QinJ_2012	DOM014	T2D
QinJ_2012	DOM015	T2D
QinJ_2012	DOM016	T2D
QinJ_2012	DOM017	T2D
QinJ_2012	DOM018	T2D
QinJ_2012	DOM019	T2D
QinJ_2012	DOM020	T2D
QinJ_2012	DOM021	T2D
QinJ_2012	DOM022	T2D
QinJ_2012	DOM023	T2D
QinJ_2012	DOM024	T2D
QinJ_2012	DOM025	T2D
QinJ_2012	DOM026	T2D
QinJ_2012	NLF001	control
QinJ_2012	NLF002	control
QinJ_2012	NLF005	control
QinJ_2012	NLF006	control
QinJ_2012	NLF007	control
QinJ_2012	NLF008	control
QinJ_2012	NLF009	control
QinJ_2012	NLF010	control
QinJ_2012	NLF011	control
QinJ_2012	NLF012	control
QinJ_2012	NLF013	control
QinJ_2012	NLF014	control
QinJ_2012	NLF015	control
QinJ_2012	NLM001	control
QinJ_2012	NLM002	control
QinJ_2012	NLM003	control
QinJ_2012	NLM004	control
QinJ_2012	NLM005	control
QinJ_2012	NLM006	control
QinJ_2012	NLM007	control
QinJ_2012	NLM008	control
QinJ_2012	NLM009	control
QinJ_2012	NLM010	control
QinJ_2012	NLM015	control
QinJ_2012	NLM016	control
QinJ_2012	NLM017	control
QinJ_2012	NLM021	control
QinJ_2012	NLM022	control
QinJ_2012	NLM023	control
QinJ_2012	NLM024	control
QinJ_2012	NLM025	control
QinJ_2012	NLM026	control
QinJ_2012	NLM027	control
QinJ_2012	NLM028	control
QinJ_2012	NLM029	control
QinJ_2012	NLM031	control
QinJ_2012	NLM032	control
QinJ_2012	NOF001	control
QinJ_2012	NOF002	control
QinJ_2012	NOF004	control
QinJ_2012	NOF005	control
QinJ_2012	NOF006	control
QinJ_2012	NOF007	control
QinJ_2012	NOF008	control
QinJ_2012	NOF009	control
QinJ_2012	NOF010	control
QinJ_2012	NOF011	control
QinJ_2012	NOF012	control
QinJ_2012	NOF013	control
QinJ_2012	NOF014	control
QinJ_2012	NOM001	control
QinJ_2012	NOM002	control
QinJ_2012	NOM004	control
QinJ_2012	NOM005	control
QinJ_2012	NOM007	control
QinJ_2012	NOM008	control
QinJ_2012	NOM009	control
QinJ_2012	NOM010	control
QinJ_2012	NOM012	control
QinJ_2012	NOM013	control
QinJ_2012	NOM014	control
QinJ_2012	NOM015	control
QinJ_2012	NOM016	control
QinJ_2012	NOM017	control
QinJ_2012	NOM018	control
QinJ_2012	NOM019	control
QinJ_2012	NOM020	control
QinJ_2012	NOM022	control
QinJ_2012	NOM023	control
QinJ_2012	NOM025	control
QinJ_2012	NOM026	control
QinJ_2012	NOM027	control
QinJ_2012	NOM028	control
QinJ_2012	NOM029	control
QinJ_2012	T2D-001	T2D
QinJ_2012	T2D-002	T2D
QinJ_2012	T2D-003	T2D
QinJ_2012	T2D-004	T2D
QinJ_2012	T2D-005	T2D
QinJ_2012	T2D-006	T2D
QinJ_2012	T2D-007	T2D
QinJ_2012	T2D-008	T2D
QinJ_2012	T2D-009	T2D
QinJ_2012	T2D-010	T2D
QinJ_2012	T2D-011	T2D
QinJ_2012	T2D-012	T2D
QinJ_2012	T2D-013	T2D
QinJ_2012	T2D-014	T2D
QinJ_2012	T2D-015	T2D
QinJ_2012	T2D-016	T2D
QinJ_2012	T2D-017	T2D
QinJ_2012	T2D-018	T2D
QinJ_2012	T2D-019	T2D
QinJ_2012	T2D-020	T2D
QinJ_2012	T2D-021	T2D
QinJ_2012	T2D-022	T2D
QinJ_2012	T2D-023	T2D
QinJ_2012	T2D-024	T2D
QinJ_2012	T2D-025	T2D
QinJ_2012	T2D-026	T2D
QinJ_2012	T2D-027	control
QinJ_2012	T2D-028	T2D
QinJ_2012	T2D-029	T2D
QinJ_2012	T2D-030	T2D
QinJ_2012	T2D-031	T2D
QinJ_2012	T2D-032	control
QinJ_2012	T2D-033	control
QinJ_2012	T2D-034	control
QinJ_2012	T2D-035	control
QinJ_2012	T2D-036	T2D
QinJ_2012	T2D-037	control
QinJ_2012	T2D-038	control
QinJ_2012	T2D-039	T2D
QinJ_2012	T2D-040	T2D
QinJ_2012	T2D-041	T2D
QinJ_2012	T2D-042	T2D
QinJ_2012	T2D-043	T2D
QinJ_2012	T2D-044	T2D
QinJ_2012	T2D-045	T2D
QinJ_2012	T2D-046	T2D
QinJ_2012	T2D-047	T2D
QinJ_2012	T2D-048	T2D
QinJ_2012	T2D-049	T2D
QinJ_2012	T2D-050	T2D
QinJ_2012	T2D-051	T2D
QinJ_2012	T2D-052	T2D
QinJ_2012	T2D-053	T2D
QinJ_2012	T2D-054	T2D
QinJ_2012	T2D-055	T2D
QinJ_2012	T2D-056	T2D
QinJ_2012	T2D-057	T2D
QinJ_2012	T2D-058	T2D
QinJ_2012	T2D-059	T2D
QinJ_2012	T2D-060	T2D
QinJ_2012	T2D-061	control
QinJ_2012	T2D-062	T2D
QinJ_2012	T2D-063	T2D
QinJ_2012	T2D-064	T2D
QinJ_2012	T2D-065	T2D
QinJ_2012	T2D-066	T2D
QinJ_2012	T2D-067	T2D
QinJ_2012	T2D-068	T2D
QinJ_2012	T2D-069	T2D
QinJ_2012	T2D-070	T2D
QinJ_2012	T2D-071	T2D
QinJ_2012	T2D-072	T2D
QinJ_2012	T2D-073	T2D
QinJ_2012	T2D-074	T2D
QinJ_2012	T2D-075	T2D
QinJ_2012	T2D-076	T2D
QinJ_2012	T2D-077	T2D
QinJ_2012	T2D-078	T2D
QinJ_2012	T2D-079	T2D
QinJ_2012	T2D-080	T2D
QinJ_2012	T2D-081	T2D
QinJ_2012	T2D-082	T2D
QinJ_2012	T2D-083	T2D
QinJ_2012	T2D-084	T2D
QinJ_2012	T2D-085	T2D
QinJ_2012	T2D-086	T2D
QinJ_2012	T2D-087	T2D
QinJ_2012	T2D-088	T2D
QinJ_2012	T2D-089	T2D
QinJ_2012	T2D-090	T2D
QinJ_2012	T2D-091	T2D
QinJ_2012	T2D-092	T2D
QinJ_2012	T2D-093	T2D
QinJ_2012	T2D-094	T2D
QinJ_2012	T2D-095	T2D
QinJ_2012	T2D-096	T2D
QinJ_2012	T2D-097	T2D
QinJ_2012	T2D-098	T2D
QinJ_2012	T2D-099	T2D
QinJ_2012	T2D-100	T2D
QinJ_2012	T2D-101	T2D
QinJ_2012	T2D-102	T2D
QinJ_2012	T2D-103	T2D
QinJ_2012	T2D-104	T2D
QinJ_2012	T2D-105	T2D
QinJ_2012	T2D-106	T2D
QinJ_2012	T2D-107	T2D
VogtmannE_2016	MMRS11288076ST-27-0-0	control
VogtmannE_2016	MMRS11664448ST-27-0-0	control
VogtmannE_2016	MMRS11932626ST-27-0-0	control
VogtmannE_2016	MMRS12272136ST-27-0-0	CRC
VogtmannE_2016	MMRS14379078ST-27-0-0	CRC
VogtmannE_2016	MMRS14602194ST-27-0-0	CRC
VogtmannE_2016	MMRS15137911ST-27-0-0	CRC
VogtmannE_2016	MMRS16644320ST-27-0-0	CRC
VogtmannE_2016	MMRS17603756ST-27-0-0	control
VogtmannE_2016	MMRS17963147ST-27-0-0	control
VogtmannE_2016	MMRS18295921ST-27-0-0	CRC
VogtmannE_2016	MMRS20257302ST-27-0-0	control
VogtmannE_2016	MMRS21365932ST-27-0-0	control
VogtmannE_2016	MMRS24340226ST-27-0-0	CRC
VogtmannE_2016	MMRS25211151ST-27-0-0	control
VogtmannE_2016	MMRS25641480ST-27-0-0	CRC
VogtmannE_2016	MMRS29805707ST-27-0-0	control
VogtmannE_2016	MMRS31306426ST-27-0-0	CRC
VogtmannE_2016	MMRS32573774ST-27-0-0	control
VogtmannE_2016	MMRS33294861ST-27-0-0	control
VogtmannE_2016	MMRS34525504ST-27-0-0	CRC
VogtmannE_2016	MMRS34569532ST-27-0-0	control
VogtmannE_2016	MMRS35808664ST-27-0-0	control
VogtmannE_2016	MMRS36405092ST-27-0-0	control
VogtmannE_2016	MMRS38861560ST-27-0-0	control
VogtmannE_2016	MMRS38954404ST-27-0-0	control
VogtmannE_2016	MMRS39415781ST-27-0-0	control
VogtmannE_2016	MMRS39582183ST-27-0-0	control
VogtmannE_2016	MMRS40913371ST-27-0-0	control
VogtmannE_2016	MMRS41266697ST-27-0-0	CRC
VogtmannE_2016	MMRS41711735ST-27-0-0	CRC
VogtmannE_2016	MMRS42570301ST-27-0-0	control
VogtmannE_2016	MMRS42780924ST-27-0-0	CRC
VogtmannE_2016	MMRS43563715ST-27-0-0	CRC
VogtmannE_2016	MMRS43939546ST-27-0-0	CRC
VogtmannE_2016	MMRS44197125ST-27-0-0	CRC
VogtmannE_2016	MMRS44203591ST-27-0-0	CRC
VogtmannE_2016	MMRS44587603ST-27-0-0	CRC
VogtmannE_2016	MMRS47662059ST-27-0-0	CRC
VogtmannE_2016	MMRS47685461ST-27-0-0	CRC
VogtmannE_2016	MMRS48639115ST-27-0-0	control
VogtmannE_2016	MMRS51307502ST-27-0-0	control
VogtmannE_2016	MMRS51410669ST-27-0-0	CRC
VogtmannE_2016	MMRS51737257ST-27-0-0	control
VogtmannE_2016	MMRS54246132ST-27-0-0	control
VogtmannE_2016	MMRS54316675ST-27-0-0	CRC
VogtmannE_2016	MMRS55294627ST-27-0-0	CRC
VogtmannE_2016	MMRS56137463ST-27-0-0	control
VogtmannE_2016	MMRS57276462ST-27-0-0	control
VogtmannE_2016	MMRS57569834ST-27-0-0	control
VogtmannE_2016	MMRS59699117ST-27-0-0	CRC
VogtmannE_2016	MMRS61683006ST-27-0-0	control
VogtmannE_2016	MMRS62192467ST-27-0-0	control
VogtmannE_2016	MMRS62376181ST-27-0-0	CRC
VogtmannE_2016	MMRS62666492ST-27-0-0	control
VogtmannE_2016	MMRS64281211ST-27-0-0	CRC
VogtmannE_2016	MMRS64281551ST-27-0-0	control
VogtmannE_2016	MMRS65205033ST-27-0-0	CRC
VogtmannE_2016	MMRS65742083ST-27-0-0	control
VogtmannE_2016	MMRS65862658ST-27-0-0	control
VogtmannE_2016	MMRS65945127ST-27-0-0	CRC
VogtmannE_2016	MMRS66868025ST-27-0-0	control
VogtmannE_2016	MMRS67096717ST-27-0-0	control
VogtmannE_2016	MMRS67247116ST-27-0-0	CRC
VogtmannE_2016	MMRS67690541ST-27-0-0	control
VogtmannE_2016	MMRS68630931ST-27-0-0	control
VogtmannE_2016	MMRS68910755ST-27-0-0	CRC
VogtmannE_2016	MMRS71238091ST-27-0-0	control
VogtmannE_2016	MMRS71762412ST-27-0-0	CRC
VogtmannE_2016	MMRS72802364ST-27-0-0	CRC
VogtmannE_2016	MMRS72980899ST-27-0-0	CRC
VogtmannE_2016	MMRS73787048ST-27-0-0	control
VogtmannE_2016	MMRS77018926ST-27-0-0	CRC
VogtmannE_2016	MMRS77321055ST-27-0-0	CRC
VogtmannE_2016	MMRS77487595ST-27-0-0	CRC
VogtmannE_2016	MMRS78791111ST-27-0-0	CRC
VogtmannE_2016	MMRS79893829ST-27-0-0	control
VogtmannE_2016	MMRS80093644ST-27-0-0	CRC
VogtmannE_2016	MMRS81130264ST-27-0-0	control
VogtmannE_2016	MMRS81135225ST-27-0-0	control
VogtmannE_2016	MMRS81194191ST-27-0-0	CRC
VogtmannE_2016	MMRS81671217ST-27-0-0	CRC
VogtmannE_2016	MMRS84085284ST-27-0-0	control
VogtmannE_2016	MMRS84159866ST-27-0-0	control
VogtmannE_2016	MMRS84954772ST-27-0-0	CRC
VogtmannE_2016	MMRS85382779ST-27-0-0	CRC
VogtmannE_2016	MMRS85438660ST-27-0-0	control
VogtmannE_2016	MMRS85548821ST-27-0-0	control
VogtmannE_2016	MMRS86168210ST-27-0-0	control
VogtmannE_2016	MMRS86178473ST-27-0-0	CRC
VogtmannE_2016	MMRS86958796ST-27-0-0	CRC
VogtmannE_2016	MMRS87723283ST-27-0-0	control
VogtmannE_2016	MMRS88581325ST-27-0-0	control
VogtmannE_2016	MMRS90191266ST-27-0-0	CRC
VogtmannE_2016	MMRS91297590ST-27-0-0	control
VogtmannE_2016	MMRS92544445ST-27-0-0	CRC
VogtmannE_2016	MMRS92546335ST-27-0-0	control
VogtmannE_2016	MMRS92727331ST-27-0-0	control
VogtmannE_2016	MMRS93508324ST-27-0-0	CRC
VogtmannE_2016	MMRS93621581ST-27-0-0	control
VogtmannE_2016	MMRS94549160ST-27-0-0	control
VogtmannE_2016	MMRS95277876ST-27-0-0	control
VogtmannE_2016	MMRS95479054ST-27-0-0	control
VogtmannE_2016	MMRS95674036ST-27-0-0	control
VogtmannE_2016	MMRS96422329ST-27-0-0	CRC
VogtmannE_2016	MMRS97052561ST-27-0-0	CRC
VogtmannE_2016	MMRS97307143ST-27-0-0	control
VogtmannE_2016	MMRS97327636ST-27-0-0	CRC
VogtmannE_2016	MMRS99045180ST-27-0-0	CRC
YuJ_2015	SZAXPI003409-8	CRC
YuJ_2015	SZAXPI003410-3	CRC
YuJ_2015	SZAXPI003411-6	CRC
YuJ_2015	SZAXPI003412-1	CRC
YuJ_2015	SZAXPI003413-4	CRC
YuJ_2015	SZAXPI003414-3	CRC
YuJ_2015	SZAXPI003415-12	CRC
YuJ_2015	SZAXPI003416-4	CRC
YuJ_2015	SZAXPI003417-4	control
YuJ_2015	SZAXPI003418-8	CRC
YuJ_2015	SZAXPI003419-6	control
YuJ_2015	SZAXPI003420-4	CRC
YuJ_2015	SZAXPI003421-5	CRC
YuJ_2015	SZAXPI003422-11	CRC
YuJ_2015	SZAXPI003423-8	CRC
YuJ_2015	SZAXPI003424-12	CRC
YuJ_2015	SZAXPI003425-1	CRC
YuJ_2015	SZAXPI003426-11	CRC
YuJ_2015	SZAXPI003427-1	CRC
YuJ_2015	SZAXPI003428-6	CRC
YuJ_2015	SZAXPI003429-3	control
YuJ_2015	SZAXPI003430-5	CRC
YuJ_2015	SZAXPI003431-1	CRC
YuJ_2015	SZAXPI003432-12	CRC
YuJ_2015	SZAXPI003433-7	control
YuJ_2015	SZAXPI003434-7	CRC
YuJ_2015	SZAXPI003435-11	CRC
YuJ_2015	SZAXPI003436-7	CRC
YuJ_2015	SZAXPI003437-3	CRC
YuJ_2015	SZAXPI015209-133	CRC
YuJ_2015	SZAXPI015210-17	CRC
YuJ_2015	SZAXPI015211-166	CRC
YuJ_2015	SZAXPI015212-113	control
YuJ_2015	SZAXPI015213-15	CRC
YuJ_2015	SZAXPI015214-19	CRC
YuJ_2015	SZAXPI015215-20	CRC
YuJ_2015	SZAXPI015216-169	CRC
YuJ_2015	SZAXPI015217-140	CRC
YuJ_2015	SZAXPI015218-16	CRC
YuJ_2015	SZAXPI015219-129	CRC
YuJ_2015	SZAXPI015220-136	CRC
YuJ_2015	SZAXPI015221-142	CRC
YuJ_2015	SZAXPI015222-123	CRC
YuJ_2015	SZAXPI015223-158	CRC
YuJ_2015	SZAXPI015224-13	CRC
YuJ_2015	SZAXPI015225-18	CRC
YuJ_2015	SZAXPI015226-14	CRC
YuJ_2015	SZAXPI015227-13	control
YuJ_2015	SZAXPI015228-14	control
YuJ_2015	SZAXPI015229-15	control
YuJ_2015	SZAXPI015230-16	control
YuJ_2015	SZAXPI015231-17	control
YuJ_2015	SZAXPI015232-18	control
YuJ_2015	SZAXPI015233-19	control
YuJ_2015	SZAXPI015234-20	control
YuJ_2015	SZAXPI015235-21	control
YuJ_2015	SZAXPI015237-23	CRC
YuJ_2015	SZAXPI015238-24	control
YuJ_2015	SZAXPI015239-25	control
YuJ_2015	SZAXPI015240-26	control
YuJ_2015	SZAXPI015241-27	control
YuJ_2015	SZAXPI015242-30	control
YuJ_2015	SZAXPI015243-31	control
YuJ_2015	SZAXPI015244-32	control
YuJ_2015	SZAXPI015245-33	control
YuJ_2015	SZAXPI015246-34	control
YuJ_2015	SZAXPI015247-35	control
YuJ_2015	SZAXPI015248-36	control
YuJ_2015	SZAXPI015249-37	control
YuJ_2015	SZAXPI015250-39	control
YuJ_2015	SZAXPI015251-41	control
YuJ_2015	SZAXPI015252-43	control
YuJ_2015	SZAXPI015253-44	control
YuJ_2015	SZAXPI015254-45	control
YuJ_2015	SZAXPI015255-46	control
YuJ_2015	SZAXPI015256-47	control
YuJ_2015	SZAXPI015257-56	control
YuJ_2015	SZAXPI015258-57	control
YuJ_2015	SZAXPI015259-62	control
YuJ_2015	SZAXPI015260-74	control
YuJ_2015	SZAXPI015261-75	control
YuJ_2015	SZAXPI015262-79	control
YuJ_2015	SZAXPI015263-84	control
YuJ_2015	SZAXPI015264-87	control
YuJ_2015	SZAXPI015265-88	control
YuJ_2015	SZAXPI015266-89	control
YuJ_2015	SZAXPI015267-102	control
YuJ_2015	SZAXPI015268-109	control
YuJ_2015	SZAXPI015269-94	control
YuJ_2015	SZAXPI015270-90	control
YuJ_2015	SZAXPI015271-93	control
YuJ_2015	SZAXPI015272-108	control
YuJ_2015	SZAXPI015273-95	control
YuJ_2015	SZAXPI015274-111	control
YuJ_2015	SZAXPI017451-16	CRC
YuJ_2015	SZAXPI017452-17	CRC
YuJ_2015	SZAXPI017453-19	CRC
YuJ_2015	SZAXPI017454-20	CRC
YuJ_2015	SZAXPI017455-21	CRC
YuJ_2015	SZAXPI017456-23	CRC
YuJ_2015	SZAXPI017457-24	CRC
YuJ_2015	SZAXPI017458-25	CRC
YuJ_2015	SZAXPI017459-26	CRC
YuJ_2015	SZAXPI017460-27	CRC
YuJ_2015	SZAXPI017461-32	CRC
YuJ_2015	SZAXPI017462-33	CRC
YuJ_2015	SZAXPI017463-36	CRC
YuJ_2015	SZAXPI017464-37	CRC
YuJ_2015	SZAXPI017465-43	CRC
YuJ_2015	SZAXPI017466-84	CRC
YuJ_2015	SZAXPI017467-87	CRC
YuJ_2015	SZAXPI017468-88	CRC
YuJ_2015	SZAXPI017580-90	CRC
YuJ_2015	SZAXPI017581-93	CRC
YuJ_2015	SZAXPI017582-94	CRC
YuJ_2015	SZAXPI017583-102	CRC
YuJ_2015	SZAXPI017584-108	CRC
YuJ_2015	SZAXPI017585-109	CRC
YuJ_2015	SZAXPI017586-111	CRC
YuJ_2015	SZAXPI017587-113	CRC
YuJ_2015	SZAXPI017588-123	CRC
YuJ_2015	SZAXPI017589-133	CRC
YuJ_2015	SZAXPI017590-136	CRC
YuJ_2015	SZAXPI017591-140	control
YuJ_2015	SZAXPI017592-142	control
YuJ_2015	SZAXPI017593-158	CRC
YuJ_2015	SZAXPI017594-166	CRC
YuJ_2015	SZAXPI017595-169	CRC
ZellerG_2014	CCIS00146684ST-4-0	control
ZellerG_2014	CCIS00281083ST-3-0	control
ZellerG_2014	CCIS02124300ST-4-0	control
ZellerG_2014	CCIS02379307ST-4-0	CRC
ZellerG_2014	CCIS02856720ST-4-0	control
ZellerG_2014	CCIS03473770ST-4-0	control
ZellerG_2014	CCIS03857607ST-4-0	control
ZellerG_2014	CCIS05314658ST-4-0	control
ZellerG_2014	CCIS06260551ST-3-0	CRC
ZellerG_2014	CCIS07277498ST-4-0	control
ZellerG_2014	CCIS07539127ST-4-0	control
ZellerG_2014	CCIS07648107ST-4-0	control
ZellerG_2014	CCIS09568613ST-4-0	control
ZellerG_2014	CCIS10706551ST-3-0	control
ZellerG_2014	CCIS11015875ST-4-0	CRC
ZellerG_2014	CCIS11354283ST-4-0	control
ZellerG_2014	CCIS11362406ST-4-0	control
ZellerG_2014	CCIS11558985ST-4-0	control
ZellerG_2014	CCIS12656533ST-4-0	CRC
ZellerG_2014	CCIS13047523ST-4-0	control
ZellerG_2014	CCIS14449628ST-4-0	CRC
ZellerG_2014	CCIS15704761ST-4-0	CRC
ZellerG_2014	CCIS15794887ST-4-0	control
ZellerG_2014	CCIS16326685ST-4-0	control
ZellerG_2014	CCIS16383318ST-4-0	control
ZellerG_2014	CCIS16561622ST-4-0	control
ZellerG_2014	CCIS17669415ST-4-0	CRC
ZellerG_2014	CCIS20795251ST-4-0	control
ZellerG_2014	CCIS21126322ST-4-0	control
ZellerG_2014	CCIS21278152ST-4-0	CRC
ZellerG_2014	CCIS22416007ST-4-0	CRC
ZellerG_2014	CCIS22958137ST-20-0	CRC
ZellerG_2014	CCIS23164343ST-4-0	control
ZellerG_2014	CCIS24254057ST-4-0	CRC
ZellerG_2014	CCIS27304052ST-3-0	control
ZellerG_2014	CCIS27927933ST-4-0	control
ZellerG_2014	CCIS29210128ST-4-0	control
ZellerG_2014	CCIS29688262ST-20-0	control
ZellerG_2014	CCIS32452666ST-4-0	control
ZellerG_2014	CCIS33816588ST-4-0	CRC
ZellerG_2014	CCIS34055159ST-4-0	CRC
ZellerG_2014	CCIS34604008ST-4-0	control
ZellerG_2014	CCIS35100175ST-4-0	CRC
ZellerG_2014	CCIS36699628ST-4-0	control
ZellerG_2014	CCIS36797902ST-4-0	control
ZellerG_2014	CCIS38765456ST-20-0	CRC
ZellerG_2014	CCIS40244499ST-3-0	CRC
ZellerG_2014	CCIS41222843ST-4-0	CRC
ZellerG_2014	CCIS41288781ST-4-0	CRC
ZellerG_2014	CCIS41548810ST-4-0	CRC
ZellerG_2014	CCIS41692898ST-4-0	control
ZellerG_2014	CCIS44093303ST-4-0	control
ZellerG_2014	CCIS44757994ST-4-0	CRC
ZellerG_2014	CCIS45571137ST-3-0	control
ZellerG_2014	CCIS45793747ST-4-0	control
ZellerG_2014	CCIS46047672ST-4-0	CRC
ZellerG_2014	CCIS46467422ST-4-0	CRC
ZellerG_2014	CCIS47284573ST-4-0	CRC
ZellerG_2014	CCIS48174381ST-4-0	control
ZellerG_2014	CCIS48725289ST-4-0	CRC
ZellerG_2014	CCIS50003399ST-4-0	control
ZellerG_2014	CCIS50148151ST-4-0	CRC
ZellerG_2014	CCIS50471204ST-4-0	control
ZellerG_2014	CCIS51595129ST-4-0	control
ZellerG_2014	CCIS52370277ST-4-0	CRC
ZellerG_2014	CCIS53043478ST-4-0	CRC
ZellerG_2014	CCIS53355328ST-4-0	CRC
ZellerG_2014	CCIS55230578ST-4-0	CRC
ZellerG_2014	CCIS58234805ST-4-0	CRC
ZellerG_2014	CCIS59132091ST-4-0	CRC
ZellerG_2014	CCIS61287323ST-4-0	CRC
ZellerG_2014	CCIS62605362ST-3-0	CRC
ZellerG_2014	CCIS62794166ST-4-0	CRC
ZellerG_2014	CCIS63448910ST-4-0	control
ZellerG_2014	CCIS63468405ST-4-0	control
ZellerG_2014	CCIS63910149ST-4-0	control
ZellerG_2014	CCIS64773582ST-4-0	control
ZellerG_2014	CCIS64785924ST-20-0	control
ZellerG_2014	CCIS65479369ST-4-0	CRC
ZellerG_2014	CCIS71301801ST-4-0	CRC
ZellerG_2014	CCIS71578391ST-4-0	control
ZellerG_2014	CCIS72607085ST-4-0	CRC
ZellerG_2014	CCIS74239020ST-4-0	control
ZellerG_2014	CCIS76845094ST-20-0	CRC
ZellerG_2014	CCIS77252613ST-4-0	CRC
ZellerG_2014	CCIS78100604ST-4-0	control
ZellerG_2014	CCIS78318719ST-4-0	CRC
ZellerG_2014	CCIS79210440ST-3-0	control
ZellerG_2014	CCIS80834637ST-4-0	control
ZellerG_2014	CCIS81139242ST-4-0	control
ZellerG_2014	CCIS81887263ST-4-0	CRC
ZellerG_2014	CCIS82146115ST-4-0	CRC
ZellerG_2014	CCIS82507866ST-3-0	control
ZellerG_2014	CCIS83870198ST-4-0	CRC
ZellerG_2014	CCIS84543192ST-4-0	CRC
ZellerG_2014	CCIS85214191ST-3-0	CRC
ZellerG_2014	CCIS87116798ST-4-0	CRC
ZellerG_2014	CCIS87167916ST-4-0	CRC
ZellerG_2014	CCIS87252800ST-4-0	CRC
ZellerG_2014	CCIS87605453ST-4-0	CRC
ZellerG_2014	CCIS88007743ST-4-0	control
ZellerG_2014	CCIS88317640ST-4-0	control
ZellerG_2014	CCIS90164298ST-4-0	control
ZellerG_2014	CCIS91228662ST-4-0	CRC
ZellerG_2014	CCIS93040568ST-20-0	control
ZellerG_2014	CCIS94417875ST-3-0	control
ZellerG_2014	CCIS94603952ST-4-0	control
ZellerG_2014	CCIS95097901ST-4-0	control
ZellerG_2014	CCIS95409808ST-4-0	control
ZellerG_2014	CCIS98482370ST-3-0	control
ZellerG_2014	CCIS98512455ST-4-0	CRC
ZellerG_2014	CCIS98832363ST-4-0	CRC
