# Supplementary material for: Host-microbiome protein-protein interactions capture disease-relevant pathways
Source: Genome Biol. 2022 Mar 4;23:72. doi: 10.1186/s13059-022-02643-9 (PMC8895870; doi:10.1186/s13059-022-02643-9)
Supplement: Supplementary file 4 — Additional file 4: Table S3. Disease-associated human-microbiome PPIs. Human-microbiome PPIs are listed according to their UniProt and UniRef50 identifiers, human and bacterial protein names. [file 13059_2022_2643_MOESM4_ESM.xlsx]

## Sheet: table_S3
human_proteins	bacterial_cluster	human_gene_names	bacterial_gene_names
A0AV96	UniRef50_E0SD15	RBM47	C9I36_06315, B0I34_0365
A0AV96	UniRef50_Q8Y495	RBM47	pyrG, BALH_4836, pyrG, XOO2967
A0PJD3	UniRef50_P55179	C14orf43	pepT, GTNG_1659, pepT, BPUM_3555
A1A4Z1	UniRef50_P39821	IQUB	proA, DSY1387, proA, CPR_2582
A2IDD5	UniRef50_D4MUJ6	CCDC78, C16orf25, JFP10	HMPREF1094_01331, HMPREF1094_01949
A5D8Y4	UniRef50_P0DTQ0	TMC8	drdA, HD73_0462, PBMB05447_18455
A5D8Y4	UniRef50_P37941	TMC8	bfmBAB, bfmB1b, BSU24040, KS08_12115
A5D8Y4	UniRef50_P54169	TMC8	ypgR, BSU21880, SC09_Contig24orf00248
A6NM11	UniRef50_A0A0U1QYD2	LRRC37A2	HV269_17800, C9I36_00355, Mar181_1031
A6NM11	UniRef50_A0A6M0U956	LRRC37A2	aguB, DI623_04450, aguB, DI632_00965
A6NM11	UniRef50_C8WV58	LRRC37A2	bglY, Aaci_2891, C9I36_19995
A8K3J5	UniRef50_Q2KZZ3	nan	prfA, Psyr_0949, prfA, HD_0853
B0I1T2	UniRef50_Q8E9Q8	MYO1G, HA2	DDZ76_01215, VP0104
H0Y4B0	UniRef50_A0A2K9IUB4	ERI3	PBMB05447_20075, CVD28_21405
H0Y4B0	UniRef50_A0A3P4A426	ERI3	menB, DWW35_00180, menB, CHM34_11870
O00116	UniRef50_I0GPZ6	AGPS, AAG5	AWH49_15510, CHM34_18105
O00116	UniRef50_Q9FD10	AGPS, AAG5	sseJ, STM1631, DUQ85_11560
O00165	UniRef50_A0A0G8EQT6	HAX1, HS1BP1	PBMB05447_19730, BK769_02140
O00165	UniRef50_A0A0H2YN01	HAX1, HS1BP1	HV084_25475, HV269_27150
O00165	UniRef50_A0A2K9IUB4	HAX1, HS1BP1	PBMB05447_20075, CVD28_21405
O00165	UniRef50_A0A484XIJ7	HAX1, HS1BP1	hcp1, NCTC11468_00950, BG55_04225
O00165	UniRef50_A0A6B3T555	HAX1, HS1BP1	fliG, AT03_00230, fliG, NCTC11468_03380
O00165	UniRef50_A0R8H2	HAX1, HS1BP1	rpoB, BT9727_0098, rpoB, BCB4264_A0123
O00165	UniRef50_A8G9L0	HAX1, HS1BP1	nhaA, YE0611, nhaA, YPK_3592
O00165	UniRef50_P0AA06	HAX1, HS1BP1	ptsH, hpr, STM2431, ptsH, SF2470, S2616
O00165	UniRef50_P0AGB1	HAX1, HS1BP1	serB, b4388, JW4351, serB, SF4420, S4691
O00165	UniRef50_P0AGM6	HAX1, HS1BP1	ychA, sirB1, Z1985, ECs1719, ychA, sirB1, b1214, JW1205
O00165	UniRef50_P0C0Z7	HAX1, HS1BP1	groL4, groEL4, BBta_5285, groL4, groEL4, RA0395, SMa0744
O00165	UniRef50_P24828	HAX1, HS1BP1	nan, 'SAMN04488168_10445
O00165	UniRef50_P28903	HAX1, HS1BP1	nrdD, b4238, JW4197, nrdD, HI_0075
O00165	UniRef50_P33919	HAX1, HS1BP1	radD, yejH, yejI, yejJ, b2184, JW2172, FFB58_11090
O00165	UniRef50_P42599	HAX1, HS1BP1	ygjR, b3087, JW3058, EC970259_3744
O00165	UniRef50_P55179	HAX1, HS1BP1	pepT, GTNG_1659, pepT, BPUM_3555
O00165	UniRef50_P69925	HAX1, HS1BP1	nrdB, STM2278, nrdB, BUsg_172
O00165	UniRef50_P69961	HAX1, HS1BP1	lcrS, YPCD1.63, y5015, y0018, YP_pCD20, lcrS, pYV0090
O00165	UniRef50_P77434	HAX1, HS1BP1	alaC, yfdZ, b2379, JW2376, EC970259_2772
O00165	UniRef50_P77689	HAX1, HS1BP1	sufD, ynhC, b1681, JW1671, sufD, EcE24377A_1897
O00165	UniRef50_P77973	HAX1, HS1BP1	argG, glr2933, argG, BCQ_4445
O00165	UniRef50_Q818T1	HAX1, HS1BP1	buk, BCA_4273, buk, BAA_4405
O00165	UniRef50_Q8FD59	HAX1, HS1BP1	nanT, EcHS_A3412, nanT, YpsIP31758_1298
O00165	UniRef50_Q8X4L7	HAX1, HS1BP1	btuC, SBO_1417, btuC, YPO2425, y1914, YP_2212
O00165	UniRef50_Q8ZHF4	HAX1, HS1BP1	YPO0945, y3331, YP_3497, YPTB3217
O00165	UniRef50_Q9PN97	HAX1, HS1BP1	luxS, HD_0370, luxS, YPN_0794, YP516_0851
O00232	UniRef50_B0N137	PSMD12	PBMB05447_00105, DWZ30_08930
O00273	UniRef50_Q4L3G8	DFFA, DFF1, DFF45, H13	ftsH, SH2500, ftsH, BK769_04725
O00463	UniRef50_P16971	TRAF5, RNF84	recA, recA, BA_3915, GBAA_3915, BAS3629
O00470	UniRef50_A0A379UVU1	MEIS1	BTN49_0925
O00560	UniRef50_A0A3L0W2A7	SDCBP, MDA9, SYCL	XaplCFBP3122_10270, XaplCFBP3123_11150
O00560	UniRef50_A0A3P4A426	SDCBP, MDA9, SYCL	menB, DWW35_00180, menB, CHM34_11870
O00560	UniRef50_A0A512MAI8	SDCBP, MDA9, SYCL	CL473_10775, CL473_10490
O00560	UniRef50_A0A5P8YIG2	SDCBP, MDA9, SYCL	DET47_12219, gntK, ERS137965_00392
O00560	UniRef50_A0A656V372	SDCBP, MDA9, SYCL	A1U5_00679, EIG07_10435
O00560	UniRef50_A0KQH8	SDCBP, MDA9, SYCL	galK, YPTS_1247, galK, YPK_2945
O00560	UniRef50_A0QVY8	SDCBP, MDA9, SYCL	nrdR, BCAH820_4695, nrdR, BcerKBAB4_4411
O00560	UniRef50_A7FH13	SDCBP, MDA9, SYCL	solA, YPK_1672, solA, YpsIP31758_1564
O00560	UniRef50_B2VEJ1	SDCBP, MDA9, SYCL	CH70_1411, CWS43_23825
O00560	UniRef50_P00350	SDCBP, MDA9, SYCL	gnd, BUsg_100, gnd
O00560	UniRef50_P0C0G6	SDCBP, MDA9, SYCL	gap, gapA, plr, M6_Spy0265, gapA1, gap, gapA, SACOL0838
O00560	UniRef50_P26648	SDCBP, MDA9, SYCL	ftsP, sufI, STY3349, t3093, ftsP, sufI, STM3172
O00560	UniRef50_P28354	SDCBP, MDA9, SYCL	lysS, lpl1741, lysS, SEN2883
O00560	UniRef50_P46343	SDCBP, MDA9, SYCL	phoH, yqfE, BSU25340, FZC71_05555
O00560	UniRef50_P46359	SDCBP, MDA9, SYCL	fyuA, fyuA, psn, YPO1906, y2404, YP_1649
O00560	UniRef50_P70995	SDCBP, MDA9, SYCL	ywhC, BSU37530, CJ481_06840
O00560	UniRef50_Q04789	SDCBP, MDA9, SYCL	alsS, BSU36010, PBMB05447_12880
O00560	UniRef50_Q15X88	SDCBP, MDA9, SYCL	Patl_0974, AT03_09835
O00560	UniRef50_Q3V5W6	SDCBP, MDA9, SYCL	Reut_A2057, glnA, HI_0865
O00560	UniRef50_Q57154	SDCBP, MDA9, SYCL	repB, repA, ECOK12F033, repA, repI
O00560	UniRef50_Q5QYD1	SDCBP, MDA9, SYCL	leuS, Shewmr4_0997, leuS, YPDSF_2643
O00560	UniRef50_Q66EZ7	SDCBP, MDA9, SYCL	HV150_04420, EGX52_11460
O00560	UniRef50_Q6D499	SDCBP, MDA9, SYCL	YpsIP31758_2033, SG1259
O00560	UniRef50_Q6LX42	SDCBP, MDA9, SYCL	SAMN04488168_106121, H2C83_05505
O00560	UniRef50_Q7MLI9
transpo"	['SDCBP MDA9 SYCL']
O00571	UniRef50_A0A1A5YL13	DDX3X, DBX, DDX3	sbcD, A6K76_09355, sbcD, FG384_18255
O00571	UniRef50_C7H4X2	DDX3X, DBX, DDX3	FAEPRAA2165_01342, CRH10_03100
O00571	UniRef50_P10724	DDX3X, DBX, DDX3	alr1, alr, dal, BSU04640, alr, GK0231
O00571	UniRef50_Q9RND6	DDX3X, DBX, DDX3	cmk, Bphy_0745, cmk, BMA0429
O14773	UniRef50_A0A0F5I4S3	TPP1, CLN2, GIG1, UNQ267/PRO304	BK769_11780, PBMB05447_05795
O14773	UniRef50_A0A383RJV6	TPP1, CLN2, GIG1, UNQ267/PRO304	SAMN05877753_109134, SAMN05877753_10333
O14773	UniRef50_A0A6B3T0P4	TPP1, CLN2, GIG1, UNQ267/PRO304	fliD, FFB58_12115, fliD, H9W86_13885
O14773	UniRef50_A0A6P1Q0R6	TPP1, CLN2, GIG1, UNQ267/PRO304	B0I34_4269, COO59_07525
O14773	UniRef50_G4Q3U7	TPP1, CLN2, GIG1, UNQ267/PRO304	DW089_09670, BK769_19220
O14773	UniRef50_P00936	TPP1, CLN2, GIG1, UNQ267/PRO304	cyaA, cya, b3806, JW3778, cyaA, Z5322, ECs4736
O14773	UniRef50_P37941	TPP1, CLN2, GIG1, UNQ267/PRO304	bfmBAB, bfmB1b, BSU24040, KS08_12115
O14773	UniRef50_P76046	TPP1, CLN2, GIG1, UNQ267/PRO304	ycjX, b1321, JW1314, EIG07_09525
O14773	UniRef50_Q2SQ75	TPP1, CLN2, GIG1, UNQ267/PRO304	ubiD, Csal_0585, ubiD, Sbal223_3803
O14773	UniRef50_Q8ZKL9	TPP1, CLN2, GIG1, UNQ267/PRO304	argE, VV1_1370, argE, YPTB0109
O14964	UniRef50_A0A0A1FCR3	HGS, HRS	WT57_21990, WT56_29865
O14964	UniRef50_P0C2N4	HGS, HRS	yscX, YEP0020, yscX, YPCD1.36c, y5042, y0045, YP_pCD47
O14964	UniRef50_P33650	HGS, HRS	feoB, Z4764, ECs4251, feoB, STY4290, t4000
O14964	UniRef50_P45185	HGS, HRS	mukF, CGSHiEE_04410, mukF, E2348C_0915
O14964	UniRef50_Q81J64	HGS, HRS	disA, BCAH820_0093, disA, BCE_0083
O14964	UniRef50_Q9K974	HGS, HRS	recN, BH2776, AWH49_05510
O15015	UniRef50_Q3BWY7	ZNF646, KIAA0296	fusA, lpg0326, fusA, FTW_1759
O15031	UniRef50_Q65AJ8	PLXNB2, KIAA0315	HV269_27250, HV229_25255
O15031	UniRef50_Q8Y495	PLXNB2, KIAA0315	pyrG, BALH_4836, pyrG, XOO2967
O15031	UniRef50_Q9HTQ0	PLXNB2, KIAA0315	dadA, SPA1070, dadA, SeD_A1515
O15033	UniRef50_A0A2X4W9F6	AREL1, KIAA0317	SAMN02799616_00157, BN1180_04773
O15033	UniRef50_Q57MS0	AREL1, KIAA0317	hisH, SCH_2085, hisH
O15050	UniRef50_Q9KVT7	TRANK1, KIAA0342, LBA1	purE, BSU06420, purE, BR1744, BS1330_I1738
O15116	UniRef50_O34962	LSM1, CASM	ytsJ, BSU29220, maeB, HT135_15440
O15117	UniRef50_O31702	FYB1, FYB, SLAP130	thiF, yjbU, BSU11700, moeB, BSU14270
O15117	UniRef50_Q9KWU4	FYB1, FYB, SLAP130	pyc, pycA, ylaP, BSU14860, B4122_3470
O15144	UniRef50_A0A0H2YN01	ARPC2, ARC34, PRO2446	HV084_25475, HV269_27150
O15144	UniRef50_Q5LN53	ARPC2, ARC34, PRO2446	tdh, ECA0168, tdh, SbBS512_E4044
O15145	UniRef50_P22250	ARPC3, ARC21	gltX, lmo0237, gltX, lwe0200
O15151	UniRef50_P0AA27	MDM4, MDMX	trxA, SF3854, S3905, trxA, Z5291, ECs4714
O15151	UniRef50_P33656	MDM4, MDMX	sigA, rpoD, SMU_822, sigA, rpoD, CA_C1300
O15162	UniRef50_A0A0H2YN01	PLSCR1	HV084_25475, HV269_27150
O15162	UniRef50_A0A1S2LXI8	PLSCR1	IIU_05610, B9T53_01860
O15162	UniRef50_A0A2K9IUB4	PLSCR1	PBMB05447_20075, CVD28_21405
O15162	UniRef50_A0A2S4N3N0	PLSCR1	ompA, EBL_c24750, ompA, STY1091, t1850
O15162	UniRef50_A0A2U2GX92	PLSCR1	C5U37_18640, ltrA, Y1068, YP_pMT120, GWK83_18005, NCTC144_01502
O15162	UniRef50_A1K7X2	PLSCR1	B9T53_17860, bcere0023_4260
O15162	UniRef50_B0N137	PLSCR1	PBMB05447_00105, DWZ30_08930
O15162	UniRef50_B2VEJ1	PLSCR1	CH70_1411, CWS43_23825
O15162	UniRef50_I0GPZ6	PLSCR1	AWH49_15510, CHM34_18105
O15162	UniRef50_P0C2N2	PLSCR1	yscY, YEP0019, yscY
O15162	UniRef50_P24295	PLSCR1	gdh, gdhA_2, AU359_00505
O15162	UniRef50_P26648	PLSCR1	ftsP, sufI, STY3349, t3093, ftsP, sufI, STM3172
O15162	UniRef50_P40290	PLSCR1	sctN, hrpB6, sctN, NGR_a00640, y4yI
O15162	UniRef50_P49850	PLSCR1	mutL, BAA_3929, mutL, BCQ_3554
O15162	UniRef50_Q0WIN6	PLSCR1	GA565_05370, A7J50_1899
O15162	UniRef50_Q88WN1	PLSCR1	efp, LMHCC_1216, efp, lp_1596
O15162	UniRef50_Q9X9E0	PLSCR1	exuR, exuR, Z4448, ECs3976
O15162	UniRef50_U3U6Z8	PLSCR1	secF, DEO86_02525, secF, Xehl_02334
O15294	UniRef50_A0R8H2	OGT	rpoB, BT9727_0098, rpoB, BCB4264_A0123
O15294	UniRef50_Q5HLX6	OGT	moeA, SERP1855, moeA, SE_1846
O15294	UniRef50_Q812R6	OGT	mnmA, trmU, yrrA, BSU27500, mnmA, BCQ_4180
O15504	UniRef50_P36948	NUP42, CG1, NUPL2	rbsC, BSU35950, rbsC, ETL41_10155
O15523	UniRef50_A0A090YT70	DDX3Y, DBY	PBMB05447_02940, SAMN04488168_101503
O15523	UniRef50_A0A380XDK7	DDX3Y, DBY	ETL41_16465, AWH48_16500
O15523	UniRef50_P22250	DDX3Y, DBY	gltX, lmo0237, gltX, lwe0200
O15523	UniRef50_P23129	DDX3Y, DBY	odhA, RBAM_019130, odhA, GWCH70_0919
O15523	UniRef50_Q0AB37	DDX3Y, DBY	der, engA, SFV_2558, der, engA, CKO_00275
O15523	UniRef50_Q58938	DDX3Y, DBY	ilvC2, ilvC-2, BA_1852, GBAA_1852, BAS1716, ilvC2, BC_1779
O15523	UniRef50_Q81UI7	DDX3Y, DBY	secA2, BA_0882, GBAA_0882, BAS0838, secA2, BALH_0795
O43242	UniRef50_Q74JU6	PSMD3	tuf, FTF0137, tuf, tufA, SAV0548
O43264	UniRef50_Q7NTA7	ZW10	uvrB, CLK_2819, uvrB
O43264	UniRef50_Q9KNI1	ZW10	fadB, VCM66_2678, fadB, YpAngola_A1912
O43294	UniRef50_A0A083ZUJ6	TGFB1I1, ARA55	kbl, Bcav_0836, kbl, CSA81_04575
O43294	UniRef50_A0A0H2Q8H7	TGFB1I1, ARA55	APU02_11215, E0557_19870
O43294	UniRef50_B6VN54	TGFB1I1, ARA55	kdpE, EH105704_06_00360, CDA09_19835
O43390	UniRef50_P0A9U5	HNRNPR, HNRPR	ybiT, c0906, ybiT, b0820, JW0804
O43390	UniRef50_P45040	HNRNPR, HNRPR	cysK, BUsg_063, srpG, Synpcc7942_B2664, pANL40
O43396	UniRef50_Q3BWY7	TXNL1, TRP32, TXL, TXNL	fusA, lpg0326, fusA, FTW_1759
O43464	UniRef50_A0A2C5TVG3	HTRA2, OMI, PRSS25	CRT22_23980, HMPREF0758_4960
O43464	UniRef50_A0A356D5F7	HTRA2, OMI, PRSS25	AT03_16820, mgtE, HV269_08880
O43464	UniRef50_A0A3L0W2A7	HTRA2, OMI, PRSS25	XaplCFBP3122_10270, XaplCFBP3123_11150
O43464	UniRef50_A0A3P4A426	HTRA2, OMI, PRSS25	menB, DWW35_00180, menB, CHM34_11870
O43464	UniRef50_A3UDU0	HTRA2, OMI, PRSS25	map, EHM50_04950, map, CMP07_14415
O43464	UniRef50_C0Z4F8	HTRA2, OMI, PRSS25	GRP75_07375, UP17_02070
O43464	UniRef50_P07691	HTRA2, OMI, PRSS25	pyrF, plu2427, pyrF, YPDSF_0907
O43464	UniRef50_P42630	HTRA2, OMI, PRSS25	sdaA, HI_0288, tdcG, yhaP, yhaQ, b4471, JW5520
O43464	UniRef50_P45031	HTRA2, OMI, PRSS25	mlaF, HI_1087, mlaF, EUX48_01350
O43464	UniRef50_P52146	HTRA2, OMI, PRSS25	arsB
O43464	UniRef50_Q15X88	HTRA2, OMI, PRSS25	Patl_0974, AT03_09835
O43464	UniRef50_Q7N2B2	HTRA2, OMI, PRSS25	pdxB, YPK_1527, pdxB, EcHS_A2471
O43464	UniRef50_Q8CZZ5	HTRA2, OMI, PRSS25	BFW41_14875, intA1, ERS137965_00004
O43681	UniRef50_A0A090J383	GET3, ARSA, ASNA1, TRC40	SAMN05877753_101242, IIU_03611
O43681	UniRef50_P23920	GET3, ARSA, ASNA1, TRC40	metG, metS, LL0792, L0353, metG, metS, SAV0490
O43715	UniRef50_Q81J64	TRIAP1, 15E1.1, HSPC132	disA, BCAH820_0093, disA, BCE_0083
O43776	UniRef50_Q2KDR4	NARS1, NARS, NRS	deoB, VF_0506, deoB, YPTB0583
O43866	UniRef50_A0A5P8YFD5	CD5L, API6, UNQ203/PRO229	topA, VK86_08465, topA, EO763_11350
O43866	UniRef50_J8IJT4	CD5L, API6, UNQ203/PRO229	BK769_11990, GBN83_22160
O43866	UniRef50_P09339	CD5L, API6, UNQ203/PRO229	acnA, RBE_0098, acoA, TTHA0726
O43866	UniRef50_P75853	CD5L, API6, UNQ203/PRO229	ssuA, ycbO, b0936, JW0919, EC970259_1383
O43866	UniRef50_Q8Y6J9	CD5L, API6, UNQ203/PRO229	hemL1, BC_0512, hemL2, gsaB, LMOf2365_1709
O60234	UniRef50_U7UDQ1	GMFG	GKE90_11590, GXZ88_01710
O60238	UniRef50_A0A0W8GZV7	BNIP3L, BNIP3A, BNIP3H, NIX	emrE, EH105704_05_00660, HMPREF1551_00153
O60238	UniRef50_G2K265	BNIP3L, BNIP3A, BNIP3H, NIX	clpB, BC_1168, clpB, CPE1428
O60238	UniRef50_O06975	BNIP3L, BNIP3A, BNIP3H, NIX	whiA, BCAH187_A5314, whiA, yvcL, BSU34750
O60238	UniRef50_P75870	BNIP3L, BNIP3A, BNIP3H, NIX	yccS, b0960, JW5128, yccS, EC970259_1407
O60281	UniRef50_P10384	ZNF292, KIAA0530	fadL, SF2421, S2557, fadL, STM2391
O60281	UniRef50_Q8Y495	ZNF292, KIAA0530	pyrG, BALH_4836, pyrG, XOO2967
O60315	UniRef50_A0A173ZJ10	ZEB2, KIAA0569, SIP1, ZFHX1B, ZFX1B, HRIHFB2411	DW211_06995, IV73_GL001191
O60315	UniRef50_P21513	ZEB2, KIAA0569, SIP1, ZFHX1B, ZFX1B, HRIHFB2411	rne, ams, hmp1, b1084, JW1071, DLF87_04095
O60315	UniRef50_P25996	ZEB2, KIAA0569, SIP1, ZFHX1B, ZFX1B, HRIHFB2411	pyrD, BCG9842_B1259, pyrD, OB1493
O60315	UniRef50_P26899	ZEB2, KIAA0569, SIP1, ZFHX1B, ZFX1B, HRIHFB2411	ansB, BSU23570, BN722_00221
O60447	UniRef50_A0A6C7DT65	EVI5, NB4S	HV269_27620, APU02_11180
O60447	UniRef50_Q9KWU4	EVI5, NB4S	pyc, pycA, ylaP, BSU14860, B4122_3470
O60449	UniRef50_P03029	LY75, CD205, CLEC13B	glnG, ntrC, STM4005, ntrC
O60500	UniRef50_B4S487	NPHS1, NPHN	eno, LBJ_1561, eno, MXAN_4451
O60502	UniRef50_D4MUJ6	OGA, HEXC, KIAA0679, MEA5, MGEA5	HMPREF1094_01331, HMPREF1094_01949
O60506	UniRef50_A0A0F7H5Z4	SYNCRIP, HNRPQ, NSAP1	PROVRETT_05327, HV269_18995
O60506	UniRef50_A0A1G6IH23	SYNCRIP, HNRPQ, NSAP1	ACICU_02661, SAMN05216500_107100
O60506	UniRef50_Q81J64	SYNCRIP, HNRPQ, NSAP1	disA, BCAH820_0093, disA, BCE_0083
O60573	UniRef50_Q2KZZ3	EIF4E2, EIF4EL3	prfA, Psyr_0949, prfA, HD_0853
O60573	UniRef50_Q8XE74	EIF4E2, EIF4EL3	thiI, E2348C_0358, thiI, swp_3614
O60603	UniRef50_A0A139TVK8	TLR2, TIL4	Amuc_1100, F2A07_06145
O60603	UniRef50_P30692	TLR2, TIL4	por
O60637	UniRef50_P43911	TSPAN3, TM4SF8	selD, EcE24377A_1987, selD, APL_0327
O60664	UniRef50_P39342	PLIN3, M6PRBP1, TIP47	yjgR, b4263, JW4220, EcE24377A_4836
O60664	UniRef50_Q9L6R7	PLIN3, M6PRBP1, TIP47	wecA, rfe, STM3918, STMD1.72, wecA, rfe, Z5295, ECs4717
O60667	UniRef50_Q886M3	FCMR, FAIM3, TOSO	eno, PputW619_4063, eno, ckrop_0551
O60673	UniRef50_U7UDQ1	REV3L, POLZ, REV3	GKE90_11590, GXZ88_01710
O60711	UniRef50_A0A085U2L0	LPXN, LDLP	manZ_1, NCTC12121_01012, ETAF_2276
O60711	UniRef50_P00946	LPXN, LDLP	manA, pmi, b1613, JW1605, manA, SF1636, S1767
O60711	UniRef50_P11880	LPXN, LDLP	murF, mra, b0086, JW0084, murF, EcE24377A_0088
O60711	UniRef50_Q819Y5	LPXN, LDLP	polC, BC_3816, polC, BK769_10395
O60711	UniRef50_Q886M3	LPXN, LDLP	eno, PputW619_4063, eno, ckrop_0551
O60711	UniRef50_Q8ZBT8	LPXN, LDLP	alaS, SPAB_03515, alaS, YE0834
O60861	UniRef50_I0GPZ6	GAS7, KIAA0394	AWH49_15510, CHM34_18105
O60861	UniRef50_P0AE47	GAS7, KIAA0394	ytfL, b4218, JW4177, ytfL, Z5829, ECs5196
O60861	UniRef50_P14176	GAS7, KIAA0394	proW, b2678, JW2653, ousW, ousBW, Dda3937_00900
O60861	UniRef50_P70995	GAS7, KIAA0394	ywhC, BSU37530, CJ481_06840
O60861	UniRef50_Q817G4	GAS7, KIAA0394	polA, BK769_22730, polA, B9T53_03515
O75044	UniRef50_B0N137	SRGAP2, ARHGAP34, FNBP2, KIAA0456, SRGAP2A	PBMB05447_00105, DWZ30_08930
O75096	UniRef50_A0R8H2	LRP4, KIAA0816, LRP10, MEGF7	rpoB, BT9727_0098, rpoB, BCB4264_A0123
O75385	UniRef50_D4MUJ6	ULK1, KIAA0722	HMPREF1094_01331, HMPREF1094_01949
O75385	UniRef50_P77973	ULK1, KIAA0722	argG, glr2933, argG, BCQ_4445
O75400	UniRef50_B0N137	PRPF40A, FBP11, FLAF1, FNBP3, HIP10, HYPA, HSPC225	PBMB05447_00105, DWZ30_08930
O75400	UniRef50_Q8K9W2	PRPF40A, FBP11, FLAF1, FNBP3, HIP10, HYPA, HSPC225	gyrA, BU180, gyrA, BUsg_174
O75427	UniRef50_A0A512MAI8	LRCH4, LRN, LRRN1, LRRN4	CL473_10775, CL473_10490
O75427	UniRef50_E0SD15	LRCH4, LRN, LRRN1, LRRN4	C9I36_06315, B0I34_0365
O75427	UniRef50_P06129	LRCH4, LRN, LRRN1, LRRN4	btuB, YPA_0112, btuB, SSON_4139
O75534	UniRef50_A0R8H2	CSDE1, D1S155E, KIAA0885, NRU, UNR	rpoB, BT9727_0098, rpoB, BCB4264_A0123
O75534	UniRef50_P0ABY6	CSDE1, D1S155E, KIAA0885, NRU, UNR	fldB, STM3045, fldB, Z4233, ECs3767
O75534	UniRef50_Q9REV4	CSDE1, D1S155E, KIAA0885, NRU, UNR	wecB, IWT140_01407, wecB, IWT25_00504
O75592	UniRef50_A0A0E8L5G1	MYCBP2, KIAA0916, PAM	C9I36_01140, AT03_13000
O75592	UniRef50_A0A2X2W8J9	MYCBP2, KIAA0916, PAM	yqhC, EH105704_19_00390, rhaS, NCTC12121_03234
O75592	UniRef50_A0A328VKM9	MYCBP2, KIAA0916, PAM	HV269_17795, FFB58_08910
O75592	UniRef50_A0A6S6S2C9	MYCBP2, KIAA0916, PAM	dnaG, ETAF_0408, dnaG, Xehl_00063
O75592	UniRef50_C0ZI20	MYCBP2, KIAA0916, PAM	SAMN05421743_101305, DZB87_24910
O75592	UniRef50_K8D326	MYCBP2, KIAA0916, PAM	BFW41_12365, SS37_02840
O75592	UniRef50_O34400	MYCBP2, KIAA0916, PAM	yfkA, ykfB, BSU07955, BSU07950, BSU07960, KS08_03735
O75592	UniRef50_O50174	MYCBP2, KIAA0916, PAM	astD, EcE24377A_1968, astD, CPS_0634
O75592	UniRef50_P0A6H6	MYCBP2, KIAA0916, PAM	hslU, YPO0105, y0294, YP_0107, hslU, ECSE_4220
O75592	UniRef50_P0ADV7	MYCBP2, KIAA0916, PAM	mlaC, SF3232, S3450, mlaC, yrbC, b3192, JW3159
O75592	UniRef50_P54169	MYCBP2, KIAA0916, PAM	ypgR, BSU21880, SC09_Contig24orf00248
O75592	UniRef50_Q2KWE0	MYCBP2, KIAA0916, PAM	miaB, CbuK_1268, miaB, CbuG_1430
O75592	UniRef50_Q81K85	MYCBP2, KIAA0916, PAM	glgA, BCE33L4618, glgA, BCE_5025
O75592	UniRef50_Q89AY2	MYCBP2, KIAA0916, PAM	tkt, bbp_088, Neut_1577
O75592	UniRef50_Q8Z6E7	MYCBP2, KIAA0916, PAM	YPN_1619, YP516_1802, Spro_2732
O75592	UniRef50_Q9KUR1	MYCBP2, KIAA0916, PAM	glsA, plu1172, glsA, PMI0329
O75629	UniRef50_Q8EBN8	CREG1, CREG, UNQ727/PRO1409	glyA, Sbal223_1209, glyA, SO_3471
O75629	UniRef50_Q8ZNW5	CREG1, CREG, UNQ727/PRO1409	purT, STM1883, purT, PLES_12291
O75787	UniRef50_O05272	ATP6AP2, ATP6IP2, CAPER, ELDF10, HT028, MSTP009, PSEC0072	asnO, yisO, yucB, BSU10790, KS08_05185
O75886	UniRef50_G2K265	STAM2, HBP	clpB, BC_1168, clpB, CPE1428
O75886	UniRef50_P69925	STAM2, HBP	nrdB, STM2278, nrdB, BUsg_172
O75889	UniRef50_Q81J64	LY49L, KLRA1, hCG_27420	disA, BCAH820_0093, disA, BCE_0083
O75935	UniRef50_Q8Y495	DCTN3, DCTN22	pyrG, BALH_4836, pyrG, XOO2967
O76021	UniRef50_C7H4X2	RSL1D1, CATX11, CSIG, PBK1, L12	FAEPRAA2165_01342, CRH10_03100
O94875	UniRef50_P77983	SORBS2, ARGBP2, KIAA0777	pykF, b1676, JW1666, pykF, STM1378
O94876	UniRef50_A0A0W8GZV7	TMCC1, KIAA0779	emrE, EH105704_05_00660, HMPREF1551_00153
O94876	UniRef50_A0A2T7YV06	TMCC1, KIAA0779	DN397_26320, PBMB05447_18855
O94876	UniRef50_P18392	TMCC1, KIAA0779	rstB, uspT, b1609, JW1601, rstB, EIG07_12770
O94876	UniRef50_V5ME64	TMCC1, KIAA0779	IIU_02511, BK769_28660
O95081	UniRef50_P69961	AGFG2, HRBL, RABR	lcrS, YPCD1.63, y5015, y0018, YP_pCD20, lcrS, pYV0090
O95391	UniRef50_A0R8H2	SLU7	rpoB, BT9727_0098, rpoB, BCB4264_A0123
O95391	UniRef50_P23129	SLU7	odhA, RBAM_019130, odhA, GWCH70_0919
O95819	UniRef50_Q216H0	MAP4K4, HGK, KIAA0687, NIK	thiC, Sputcn32_1922, thiC, VP3027
O95947	UniRef50_O67618	TBX6	lepA, aq_1725, lepA, MSC_0330
O95998	UniRef50_P0C0Z7	IL18BP	groL4, groEL4, BBta_5285, groL4, groEL4, RA0395, SMa0744
O95998	UniRef50_P15034	IL18BP	pepP, b2908, JW2876, EIG07_01085
O95998	UniRef50_Q06319	IL18BP	mmgC, yqiN, BSU24150
P00450	UniRef50_A0A5M9NV71	CP	CQA85_03380, FEZ36_06495
P00450	UniRef50_K4Q863	CP	isp, M28_Spy1707, isp, MGAS9429_Spy1728
P00736	UniRef50_A0A5M9NV71	C1R	CQA85_03380, FEZ36_06495
P00736	UniRef50_K4Q863	C1R	isp, M28_Spy1707, isp, MGAS9429_Spy1728
P00736	UniRef50_P02976	C1R	spa, SAV0111, spa, SAOUHSC_00069
P00747	UniRef50_A0A5M9NV71	PLG	CQA85_03380, FEZ36_06495
P00747	UniRef50_A1JJK2	PLG	secA, Rmag_0013, secA, YPO0564, y3617, YP_3620
P00747	UniRef50_G2K265	PLG	clpB, BC_1168, clpB, CPE1428
P00747	UniRef50_P00779	PLG	skg, skc
P00747	UniRef50_P00830	PLG	atpD, BMA10229_A1587, atpD, Bcep1808_0115
P00747	UniRef50_P15240	PLG	sak, SAS1868, sak, MW1885
P00747	UniRef50_P24255	PLG	rpoN, glnF, ntrA, STM3320, rpoN, ntrA
P00747	UniRef50_P68799	PLG	fib, efb, MW1040, fib, efb, SAS1091
P00747	UniRef50_P75189	PLG	eno, MSC_0253, eno, MYCGA5050, MGA_0209
P00747	UniRef50_P75358	PLG	gap, gapC, CA_C0709, gapA, gap, MG301
P00747	UniRef50_Q5XD01	PLG	eno, SUB0655, eno, EAT1b_0860
P01031	UniRef50_A0A5M9NV71	C5, CPAMD4	CQA85_03380, FEZ36_06495
P01031	UniRef50_K4Q863	C5, CPAMD4	isp, M28_Spy1707, isp, MGAS9429_Spy1728
P01031	UniRef50_Q2G2Y0	C5, CPAMD4	ssl7, SAOUHSC_00392, ssl7, NWMN_0394
P01137	UniRef50_P00968	TGFB1, TGFB	carB, VC_2389, carB, VV0625
P01266	UniRef50_C0ZH93	TG	HP552_31155, PBMB05447_03290
P01266	UniRef50_Q55756	TG	carB, GAU_1968, carB, sll0370
P01730	UniRef50_A0A399J847	CD4	uvrA, EHM55_16800, uvrA, CSA81_01380
P01730	UniRef50_P32396	CD4	cpfC1, hemH-1, hemH1, BA_1071, GBAA_1071, BAS1000, cpfC1, BCE_1168
P01834	UniRef50_A0A1B7JHU8	IGKC	dmsB, CYG50_02950, dmsB3, SBG_3750a
P01834	UniRef50_A0A1F6Q055	IGKC	PBMB05447_01615, BK769_27525
P01834	UniRef50_A0A2R3IY59	IGKC	ALQ04_01064, SAMN05216189_104022
P01834	UniRef50_A0A448K6Z2	IGKC	DOL88_03480, DPV99_00370
P01834	UniRef50_A1K7X2	IGKC	B9T53_17860, bcere0023_4260
P01834	UniRef50_B5RCP1	IGKC	gltX, Xfasm12_2028, gltX, YPDSF_2092
P01834	UniRef50_D7S063	IGKC	nga, MGAS10750_Spy0145, nga, MGAS9429_Spy0141
P01834	UniRef50_E0SKW8	IGKC	yhbE, ERS137965_03232, FFB58_14895
P01834	UniRef50_G4Q3U7	IGKC	DW089_09670, BK769_19220
P01834	UniRef50_K4Q863	IGKC	isp, M28_Spy1707, isp, MGAS9429_Spy1728
P01834	UniRef50_P10443	IGKC	dnaE, Z0196, ECs0186, dnaE, c0221
P01834	UniRef50_P13035	IGKC	glpD, glyD, b3426, JW3389, glpD, EC970259_4083
P01834	UniRef50_P16618	IGKC	hemA, BAA_4716, hemA, SH1255
P01834	UniRef50_Q7CKD4	IGKC	mtnN, SPA0213, mtnN, Asuc_1510
P01834	UniRef50_Q81UI7	IGKC	secA2, BA_0882, GBAA_0882, BAS0838, secA2, BALH_0795
P01834	UniRef50_Q8FAT5	IGKC	lysS, NT01EI_3337, lysS, plu3548
P01834	UniRef50_Q9RR46	IGKC	opuAA, BSU02980, gbuA, LMRG_02114
P01857	UniRef50_A0A083ZUJ6	IGHG1	kbl, Bcav_0836, kbl, CSA81_04575
P01857	UniRef50_A0A0D1ISL6	IGHG1	SAMN04488168_103166, SAMN05877753_101585
P01857	UniRef50_A0A2C6DGA1	IGHG1	ETAF_2363, EC392_07915
P01857	UniRef50_A0A511QJW3	IGHG1	CQ041_11520, PTE_02231
P01857	UniRef50_A0A5M9NV71	IGHG1	CQA85_03380, FEZ36_06495
P01857	UniRef50_A0A6M0U956	IGHG1	aguB, DI623_04450, aguB, DI632_00965
P01857	UniRef50_D4E2G2	IGHG1	C9I36_07645, nlpE, NCTC12121_02675
P01857	UniRef50_D7S063	IGHG1	nga, MGAS10750_Spy0145, nga, MGAS9429_Spy0141
P01857	UniRef50_K4Q863	IGHG1	isp, M28_Spy1707, isp, MGAS9429_Spy1728
P01857	UniRef50_P37619	IGHG1	HI_0862, yhhQ, b3471, JW3436
P01857	UniRef50_P38507	IGHG1	spa, spa, SAST44_04280
P01857	UniRef50_P54170	IGHG1	BT9727_1990, SAUSA300_1321
P01877	UniRef50_A0A0H3HCM1	IGHA2	FFB58_04630, EH105704_02_00490
P01877	UniRef50_A0A3S1BEC1	IGHA2	EcE24377A_3124, tssC, F9282_14215
P01877	UniRef50_P48633	IGHA2	irp2, YE2617, I3Q_05875
P01877	UniRef50_P77522	IGHA2	sufB, ynhE, b1683, JW5273, sufB, SF1713, S1845
P01877	UniRef50_P83843	IGHA2	nudF, aspP, yqiE, yzzG, b3034, JW3002, nudF, aspP, SF3074, S3279
P01877	UniRef50_Q2Y5B4	IGHA2	mnmG, gidA, CV_0661, mnmG, gidA, CGSHiEE_00050
P01877	UniRef50_Q3BWY7	IGHA2	fusA, lpg0326, fusA, FTW_1759
P01877	UniRef50_Q765B0	IGHA2	fklB, VME_16270, fklB, XSR1_90091
P01877	UniRef50_Q8P3K2	IGHA2	XCC4069, SAMN05421504_110123
P01877	UniRef50_Q8ZCP4	IGHA2	pdxJ, PBPRA3086, pdxJ, Bfl539
P01877	UniRef50_Q9VLC5	IGHA2	BK769_27805, IIU_02341
P01889	UniRef50_A0A0A3I317	HLA-B, HLAB	menE, CD798_12850, menE, DN390_20750
P01889	UniRef50_A0A0H2YN01	HLA-B, HLAB	HV084_25475, HV269_27150
P01889	UniRef50_A0A448K6Z2	HLA-B, HLAB	DOL88_03480, DPV99_00370
P01889	UniRef50_J8AQ56	HLA-B, HLAB	SAMN02799616_04514, DN390_09215
P01889	UniRef50_O32034	HLA-B, HLAB	trhP1, yrrO, BSU27340, SAMN05878482_101721
P01889	UniRef50_O34400	HLA-B, HLAB	yfkA, ykfB, BSU07955, BSU07950, BSU07960, KS08_03735
P01889	UniRef50_P39342	HLA-B, HLAB	yjgR, b4263, JW4220, EcE24377A_4836
P01889	UniRef50_P69925	HLA-B, HLAB	nrdB, STM2278, nrdB, BUsg_172
P01889	UniRef50_P94545	HLA-B, HLAB	mutS2, BH3106, mutS2, BCAH820_4665
P01889	UniRef50_Q0I3U8	HLA-B, HLAB	rlmN, ECUMN_2837, rlmN, Csal_2851
P01889	UniRef50_Q65E18	HLA-B, HLAB	ppaC, BAA_2888, ppaC, BPUM_3708
P01889	UniRef50_Q9KFP1	HLA-B, HLAB	metE, BCB4264_A4108, metE, BCAH820_4021
P01911	UniRef50_A7MIK5	HLA-DRB1	dnaK, SARI_02980, dnaK, YpsIP31758_3466
P01911	UniRef50_O53021	HLA-DRB1	rotA, ppiA, Dda3937_04190, ppiA, rot, rotA, STM3472
P01911	UniRef50_P0A960	HLA-DRB1	alaA, yfbQ, SF2366, S2501, alaA, yfbQ, c2831
P01911	UniRef50_Q9KVU3	HLA-DRB1	def, HS_0041, def, Spro_4511
P01911	UniRef50_V5BS26	HLA-DRB1	LMG28688_03336, LMG28688_02453
P02647	UniRef50_A0A5M9NV71	APOA1	CQA85_03380, FEZ36_06495
P02649	UniRef50_A0A5M9NV71	APOE	CQA85_03380, FEZ36_06495
P02649	UniRef50_C0M9L5	APOE	prsA2, spyM18_2097, prsA, SAG0808
P02649	UniRef50_K4Q863	APOE	isp, M28_Spy1707, isp, MGAS9429_Spy1728
P02652	UniRef50_Q97PK0	APOA2	spyM18_0988, SPs1208
P02679	UniRef50_A0A5M9NV71	FGG, PRO2061	CQA85_03380, FEZ36_06495
P02679	UniRef50_K4Q863	FGG, PRO2061	isp, M28_Spy1707, isp, MGAS9429_Spy1728
P02679	UniRef50_P68799	FGG, PRO2061	fib, efb, MW1040, fib, efb, SAS1091
P02679	UniRef50_P75358	FGG, PRO2061	gap, gapC, CA_C0709, gapA, gap, MG301
P02679	UniRef50_Q57IN7	FGG, PRO2061	uspB, SbBS512_E3828, uspB, ECIAI39_3983
P02679	UniRef50_Q5PH64	FGG, PRO2061	lpp, lpp, YPTB2307
P02746	UniRef50_A0A380DP17	C1QB	flr, NCTC6133_01391
P02746	UniRef50_A0A5M9NV71	C1QB	CQA85_03380, FEZ36_06495
P02746	UniRef50_A1JNU6	C1QB	sbcD, AT03_16020, sbcD, VK86_10010
P02746	UniRef50_D7S063	C1QB	nga, MGAS10750_Spy0145, nga, MGAS9429_Spy0141
P02746	UniRef50_P22525	C1QB	ycbB, b0925, JW0908, A1U5_01295
P02746	UniRef50_P28904	C1QB	treC, olgH, b4239, JW4198, treC, EcE24377A_4811
P02747	UniRef50_A0A5M9NV71	C1QC, C1QG	CQA85_03380, FEZ36_06495
P02751	UniRef50_A0A2A7QFC6	FN1, FN	LAB52_01150, LBKG_01792
P02751	UniRef50_A0A380TNR0	FN1, FN	hgpB, HMPREF9064_0524, C4O88_01590
P02751	UniRef50_A0A5M9NV71	FN1, FN	CQA85_03380, FEZ36_06495
P02751	UniRef50_A5VLK5	FN1, FN	rplC, LBA0291, rplC, MGAS9429_Spy0044
P02751	UniRef50_C9PNI8	FN1, FN	EUX54_05115, BKL51_07820
P02751	UniRef50_D5H0Y6	FN1, FN	LAB52_01145, FC37_GL001482
P02751	UniRef50_K4Q863	FN1, FN	isp, M28_Spy1707, isp, MGAS9429_Spy1728
P02751	UniRef50_P06744	FN1, FN	pgi, MCA1247, pgi, HRM2_31600
P02751	UniRef50_P14738	FN1, FN	fnbA, SA2291, fnbA, SAUSA300_2441
P02751	UniRef50_P20282	FN1, FN	rpsM, LBA0315, rpsM, ATP_00365
P02751	UniRef50_P23568	FN1, FN	tuf, P9301_16991, tuf, NATL1_19491
P02751	UniRef50_P38720	FN1, FN	gnd, CPn_0360, CP_0398, CpB0369, gnd, GPUN_1956
P02751	UniRef50_P44935	FN1, FN	bamA, HI_0917, bamA
P02751	UniRef50_P68799	FN1, FN	fib, efb, MW1040, fib, efb, SAS1091
P02751	UniRef50_P75358	FN1, FN	gap, gapC, CA_C0709, gapA, gap, MG301
P02751	UniRef50_P80603	FN1, FN	PM1069, DPV99_06135
P02751	UniRef50_P81288	FN1, FN	rpsD, GTNG_2704, rpsD, LBUL_0654
P02751	UniRef50_P82612	FN1, FN	gpmA, gpm, EF_0195, gpmA, LBA0185
P02751	UniRef50_Q3JUL7	FN1, FN	talB, STY0007, t0007, tal, Bcep18194_A5677
P02751	UniRef50_Q51886	FN1, FN	pal, PM0966, pal, DOL88_11300
P02751	UniRef50_Q9X1G4	FN1, FN	rpsI, Aasi_0051, rpsI, LACR_2583
P02766	UniRef50_A0A5M9NV71	TTR, PALB	CQA85_03380, FEZ36_06495
P02766	UniRef50_K4Q863	TTR, PALB	isp, M28_Spy1707, isp, MGAS9429_Spy1728
P02788	UniRef50_P75358	LTF, GIG12, LF	gap, gapC, CA_C0709, gapA, gap, MG301
P02788	UniRef50_Q5XAJ8	LTF, GIG12, LF	M6_Spy1430, MGAS10750_Spy1493
P04004	UniRef50_A0A5M9NV71	VTN	CQA85_03380, FEZ36_06495
P04004	UniRef50_A4NBN9	VTN	pe, CGSHi3655_04936, pe, HI_0178
P04004	UniRef50_C0M9L5	VTN	prsA2, spyM18_2097, prsA, SAG0808
P04004	UniRef50_D7S063	VTN	nga, MGAS10750_Spy0145, nga, MGAS9429_Spy0141
P04004	UniRef50_K4Q863	VTN	isp, M28_Spy1707, isp, MGAS9429_Spy1728
P04004	UniRef50_P06744	VTN	pgi, MCA1247, pgi, HRM2_31600
P04004	UniRef50_P38720	VTN	gnd, CPn_0360, CP_0398, CpB0369, gnd, GPUN_1956
P04004	UniRef50_P75358	VTN	gap, gapC, CA_C0709, gapA, gap, MG301
P04004	UniRef50_Q3JUL7	VTN	talB, STY0007, t0007, tal, Bcep18194_A5677
P04040	UniRef50_A0A1R4H7S8	CAT	BCU12_10035, ACICU_00066
P04040	UniRef50_A0A2N4VUV0	CAT	HV269_27215, APU02_10835
P04040	UniRef50_P43830	CAT	proS, Sbal223_1503, proS, ECA3529
P04040	UniRef50_Q8ZIG9	CAT	leuB, YPTB0671, leuB, ECA3832
P04114	UniRef50_A0A5M9NV71	APOB	CQA85_03380, FEZ36_06495
P04150	UniRef50_O13326	NR3C1, GRL	met17, NATL1_07071, EV201_1824
P04150	UniRef50_O42700	NR3C1, GRL	tal, Maqu_1919, tal, VC_A0623
P04150	UniRef50_O59736	NR3C1, GRL	leuA, SU60_00835, leuA, CIN_08880
P04150	UniRef50_O59858	NR3C1, GRL	bsaA, SACOL1325, bsaA, SE_0983
P04150	UniRef50_P03965	NR3C1, GRL	carB, HMPREF0619_00634, A2527_10020
P04150	UniRef50_P06168	NR3C1, GRL	ilvC, EEL34_02385, AI2BBH_16220
P04150	UniRef50_P0CS90	NR3C1, GRL	dnaK, RC1_2858, dnaK, BH0518
P04150	UniRef50_P10127	NR3C1, GRL	adhB, ZMO1596, adhB, Zmob_1541
P04150	UniRef50_P14540	NR3C1, GRL	H740_05095, CLV93_10143
P04150	UniRef50_P22068	NR3C1, GRL	atpD, CV_0672, atpD, NGK_2626
P04150	UniRef50_P37527	NR3C1, GRL	pdxS, BPUM_0507, pdxS, SE_2262
P04150	UniRef50_P41390	NR3C1, GRL	purF, PA3108, purF, ALP84_04326
P04150	UniRef50_P60709	NR3C1, GRL	DL796_12410, A6K26_009875
P04150	UniRef50_P68363	NR3C1, GRL	FTX61_21840, A6K26_009785
P04150	UniRef50_P78812	NR3C1, GRL	gnd, H0U49_01540, gnd, H0W50_00790
P04150	UniRef50_P78958	NR3C1, GRL	gap, TC_0792, gap, gapA, CTL0767
P04150	UniRef50_Q8IJN7	NR3C1, GRL	eno, Aasi_0151, eno, SAMN05444390_102668
P04150	UniRef50_Q8ZNN5	NR3C1, GRL	mrp, c2641, mrp, HI_1277
P04150	UniRef50_Q9P772	NR3C1, GRL	guaA, DMG77_00645, HDF15_001281
P04150	UniRef50_Q9UQW6	NR3C1, GRL	FUA48_02305, FT993_10230
P04150	UniRef50_Q9UT19	NR3C1, GRL	metE, Rpic_4542, GGQ60_003545
P04150	UniRef50_Q9UTJ7	NR3C1, GRL	SAMN05444340_10765, CIN_17660
P04233	UniRef50_A0A024H9D1	CD74, DHLAG	EBQ34_06655, F9L04_04390
P04233	UniRef50_A0A085U2L5	CD74, DHLAG	GTH25_13045, F9282_14120
P04233	UniRef50_A0A0A3I317	CD74, DHLAG	menE, CD798_12850, menE, DN390_20750
P04233	UniRef50_A0A0B5SAP6	CD74, DHLAG	PBMB05447_25295, F8162_24935
P04233	UniRef50_A0A0F5I4S3	CD74, DHLAG	BK769_11780, PBMB05447_05795
P04233	UniRef50_A0A0F7H5Z4	CD74, DHLAG	PROVRETT_05327, HV269_18995
P04233	UniRef50_A0A0T9QY71	CD74, DHLAG	fimD_5, ERS137965_03603, fimD_1, ERS008491_01533
P04233	UniRef50_A0A1R4EEB9	CD74, DHLAG	HKP21_01035, D5085_03655
P04233	UniRef50_A0A2X4W9F6	CD74, DHLAG	SAMN02799616_00157, BN1180_04773
P04233	UniRef50_A2SKQ7	CD74, DHLAG	hemL, FTM_0885, hemL, FTL_1283
P04233	UniRef50_A7MIK5	CD74, DHLAG	dnaK, SARI_02980, dnaK, YpsIP31758_3466
P04233	UniRef50_P08839	CD74, DHLAG	ptsI, BUsg_061, ptsI, b2416, JW2409
P04233	UniRef50_P0AGM6	CD74, DHLAG	ychA, sirB1, Z1985, ECs1719, ychA, sirB1, b1214, JW1205
P04233	UniRef50_P0C0Z7	CD74, DHLAG	groL4, groEL4, BBta_5285, groL4, groEL4, RA0395, SMa0744
P04233	UniRef50_P28354	CD74, DHLAG	lysS, lpl1741, lysS, SEN2883
P04233	UniRef50_P37469	CD74, DHLAG	dnaC, BSU40440, dnaB, HT135_21375
P04233	UniRef50_P77434	CD74, DHLAG	alaC, yfdZ, b2379, JW2376, EC970259_2772
P04233	UniRef50_Q0I3U8	CD74, DHLAG	rlmN, ECUMN_2837, rlmN, Csal_2851
P04233	UniRef50_Q5DY33	CD74, DHLAG	fliP, AT03_00260, fliP, HV084_05090
P04233	UniRef50_Q62L02	CD74, DHLAG	fabV, Sputw3181_2606, fabV, YpAngola_A4184
P04233	UniRef50_Q6D2F2	CD74, DHLAG	arnD, EFER_0913, arnD, EcolC_1393
P04233	UniRef50_Q74JU6	CD74, DHLAG	tuf, FTF0137, tuf, tufA, SAV0548
P04233	UniRef50_Q83EL0	CD74, DHLAG	htpG, COXBURSA331_A0416, htpG, FTW_1729
P04233	UniRef50_Q8EBH2	CD74, DHLAG	tal, talB, YPO0463, y3712, YP_3718, talA, b2464, JW2448
P04233	UniRef50_Q8FBQ3	CD74, DHLAG	wecD, VK86_01840, wecD, D9980_18835
P04233	UniRef50_Q8Z2W4	CD74, DHLAG	fieF, YPTB0073, fieF, SbBS512_E4394
P04275	UniRef50_A0A080SRV8	VWF, F8VWF	ugpQ_1, ERS137965_02945, GKN89_22230
P04275	UniRef50_A0A0A1FCR3	VWF, F8VWF	WT57_21990, WT56_29865
P04275	UniRef50_A0A0H2YN01	VWF, F8VWF	HV084_25475, HV269_27150
P04275	UniRef50_A0A0U1QYD2	VWF, F8VWF	HV269_17800, C9I36_00355, Mar181_1031
P04275	UniRef50_A0A1U8QHQ0	VWF, F8VWF	Y1103, YP_pMT079, YPH_4847
P04275	UniRef50_A0A2C6DGA1	VWF, F8VWF	ETAF_2363, EC392_07915
P04275	UniRef50_A0A5E6S5C7	VWF, F8VWF	AO239_06335, yecS_4
P04275	UniRef50_A0A656UU70	VWF, F8VWF	EH105704_01_03160, ERS137965_02358
P04275	UniRef50_A0A7H4MY11	VWF, F8VWF	fumA, ERS137965_02109, A2X13_09725
P04275	UniRef50_A8LNC9	VWF, F8VWF	SAMN05216369_0169, CA267_018030
P04275	UniRef50_E1SD28	VWF, F8VWF	ERS137965_01932, COO59_15170
P04275	UniRef50_F2EYE0	VWF, F8VWF	mdtC, YPK_1330, mdtC, PC1_2968
P04275	UniRef50_P00452	VWF, F8VWF	nrdA, HI_1659, nrdA, BUsg_173
P04275	UniRef50_P07345	VWF, F8VWF	trpB, XAC2717, trpB, BCB4264_A1296
P04275	UniRef50_P0AAD7	VWF, F8VWF	sdaC, Z4113, ECs3656, sdaC, SF2810, S3005
P04275	UniRef50_P0ABD2	VWF, F8VWF	yeaV, Z2844, ECs2510, yeaV, b1801, JW5293
P04275	UniRef50_P10384	VWF, F8VWF	fadL, SF2421, S2557, fadL, STM2391
P04275	UniRef50_P44858	VWF, F8VWF	lexA, Dtpsy_1549, lexA, CGSHiGG_07240
P04275	UniRef50_Q2FZL2	VWF, F8VWF	sspA, SAR1022, sspA
P04275	UniRef50_Q66EZ7	VWF, F8VWF	HV150_04420, EGX52_11460
P04275	UniRef50_Q8FFC0	VWF, F8VWF	zipA, YPA_2179, zipA, c2946
P04275	UniRef50_Q8X968	VWF, F8VWF	aroP, Z0122, ECs0116, aroP, c0131
P04440	UniRef50_A0A1A5YL13	HLA-DPB1, HLA-DP1B	sbcD, A6K76_09355, sbcD, FG384_18255
P04440	UniRef50_O52325	HLA-DPB1, HLA-DP1B	arnA, EcolC_1394, arnA, ECSE_2514
P04440	UniRef50_P69799	HLA-DPB1, HLA-DP1B	manX, c2223, manX, gptB, ptsL, b1817, JW1806
P04440	UniRef50_Q9KWU4	HLA-DPB1, HLA-DP1B	pyc, pycA, ylaP, BSU14860, B4122_3470
P06239	UniRef50_A1JKF8	LCK	chbG, YpAngola_A3572, chbG, YPTB2927
P06239	UniRef50_G9Y3I1	LCK	AT03_04030, alcB, YPH_3898
P06239	UniRef50_P0C0G6	LCK	gap, gapA, plr, M6_Spy0265, gapA1, gap, gapA, SACOL0838
P06239	UniRef50_Q765B0	LCK	fklB, VME_16270, fklB, XSR1_90091
P06239	UniRef50_Q8ZLN1	LCK	aroE, YE3884, aroE, EcSMS35_3577
P06241	UniRef50_A0A243UYV4	FYN	papC, ETAF_2038, E3U37_01335
P06241	UniRef50_P0A1F5	FYN	yghB, STY3334, t3082, yghB, STM3162
P06241	UniRef50_Q2KZZ3	FYN	prfA, Psyr_0949, prfA, HD_0853
P06396	UniRef50_A0A6B3T5P6	GSN	YPA_MT0021, Y1035, YP_pMT021, G4D66_13760, GWK83_14820, NCTC144_01537
P06396	UniRef50_P0DM41	GSN	FTX61_21755
P06396	UniRef50_P83967	GSN	GO014_18875, GO014_18860
P06396	UniRef50_Q633A8	GSN	SAMN04488168_14431, BK769_23315
P06727	UniRef50_K4Q863	APOA4	isp, M28_Spy1707, isp, MGAS9429_Spy1728
P06727	UniRef50_Q8E5N2	APOA4	strA, gbs0949, HMPREF3219_0200635
P07332	UniRef50_Q9RHV9	FES, FPS	lysS, BcerKBAB4_0072, lysS, BCE33L0072
P07339	UniRef50_A0A0F7H5Z4	CTSD, CPSD	PROVRETT_05327, HV269_18995
P07339	UniRef50_P04787	CTSD, CPSD	leuD, EcolC_3586, leuD1, leuD, STM0110
P07339	UniRef50_Q8ZNW5	CTSD, CPSD	purT, STM1883, purT, PLES_12291
P07355	UniRef50_B7UM99	ANXA2, ANX2, ANX2L4, CAL1H, LPC2D	tir, espE, ECH74115_5056, tir, espE, ECO111_3745
P07355	UniRef50_C7H4X2	ANXA2, ANX2, ANX2L4, CAL1H, LPC2D	FAEPRAA2165_01342, CRH10_03100
P07355	UniRef50_O34153	ANXA2, ANX2, ANX2L4, CAL1H, LPC2D	glpK, LCA_0649, glpK, BcerKBAB4_0948
P07942	UniRef50_P82612	LAMB1	gpmA, gpm, EF_0195, gpmA, LBA0185
P07942	UniRef50_Q3JUL7	LAMB1	talB, STY0007, t0007, tal, Bcep18194_A5677
P07954	UniRef50_P58824	FH	asnA, FN0776, asnA, BAMEG_2785
P07954	UniRef50_Q65ST2	FH	uvrB, XOO3029, uvrB, YE2902
P08572	UniRef50_A0A7B9MGN5	COL4A2	ETAF_0308, B5G00_18205
P08572	UniRef50_A1K7X2	COL4A2	B9T53_17860, bcere0023_4260
P08572	UniRef50_P37474	COL4A2	mfd, BSU00550, BS16045_00066
P08572	UniRef50_P45866	COL4A2	fadF, ywjF, BSU37180, SC09_contig4orf01036
P08572	UniRef50_Q55756	COL4A2	carB, GAU_1968, carB, sll0370
P08572	UniRef50_Q9KFP1	COL4A2	metE, BCB4264_A4108, metE, BCAH820_4021
P08575	UniRef50_A0A0B6FGA9	PTPRC, CD45	fdxH, DBV14_00535, BKIR_c50_4581
P08575	UniRef50_A0A2H1SKU8	PTPRC, CD45	ASF53_08490, XaplCFBP3122_04825
P08575	UniRef50_A0A2X4W9F6	PTPRC, CD45	SAMN02799616_00157, BN1180_04773
P08575	UniRef50_P00968	PTPRC, CD45	carB, VC_2389, carB, VV0625
P08575	UniRef50_Q8CTN9	PTPRC, CD45	argS, SaurJH1_0645, argS, SAB0559
P08603	UniRef50_A0A5M9NV71	CFH, HF, HF1, HF2	CQA85_03380, FEZ36_06495
P08603	UniRef50_P00950	CFH, HF, HF1, HF2	gpmA, NT01EI_2846, gpmA, ETA_22810
P08603	UniRef50_Q932F7	CFH, HF, HF1, HF2	sdrE, SA0521, sdrE, MW0518
P08603	UniRef50_R8HPH3	CFH, HF, HF1, HF2	PBMB05447_13915, IIU_06229
P09132	UniRef50_Q8E9Q8	SRP19	DDZ76_01215, VP0104
P09211	UniRef50_A0A0F5I4S3	GSTP1, FAEES3, GST3	BK769_11780, PBMB05447_05795
P09211	UniRef50_A0A399J847	GSTP1, FAEES3, GST3	uvrA, EHM55_16800, uvrA, CSA81_01380
P09211	UniRef50_A0A447MDI2	GSTP1, FAEES3, GST3	ETAF_1621, AT03_10705
P09211	UniRef50_K4Q863	GSTP1, FAEES3, GST3	isp, M28_Spy1707, isp, MGAS9429_Spy1728
P09211	UniRef50_P50848	GSTP1, FAEES3, GST3	ypwA, BSU22080, KS08_11175
P09651	UniRef50_A8AMR3	HNRNPA1, HNRPA1	cutA, SeD_A4720, cutA, SG4166
P09651	UniRef50_O35002	HNRNPA1, HNRPA1	ctpB, yvjB, BSU35240, IIU_03429
P09651	UniRef50_O52325	HNRNPA1, HNRPA1	arnA, EcolC_1394, arnA, ECSE_2514
P09651	UniRef50_P00350	HNRNPA1, HNRPA1	gnd, BUsg_100, gnd
P09651	UniRef50_P45742	HNRNPA1, HNRPA1	BT9727_0462, BCE33L0458
P09651	UniRef50_Q6FB05	HNRNPA1, HNRPA1	ACIAD1930, maf, AhaeAN54_008655
P09917	UniRef50_P00350	ALOX5, LOG5	gnd, BUsg_100, gnd
P0C0L4	UniRef50_A1JIJ7	C4A, CO4, CPAMD2	purH, YpAngola_A0465, purH, YPK_0357
P0C0L4	UniRef50_K4Q863	C4A, CO4, CPAMD2	isp, M28_Spy1707, isp, MGAS9429_Spy1728
P0C0L4	UniRef50_P11278	C4A, CO4, CPAMD2	pelY, YPTB3834, pelB
P0C0L4	UniRef50_P28630	C4A, CO4, CPAMD2	holA, b0640, JW0635, holA, EcE24377A_0666
P0C0L4	UniRef50_P53532	C4A, CO4, CPAMD2	clpB, LA_1879, clpB, Cgl2780, cg3079
P0C869	UniRef50_A0A2D4QP48	PLA2G4B	FAS41_23055, DK254_32505
P0C869	UniRef50_Q7NTA7	PLA2G4B	uvrB, CLK_2819, uvrB
P0CG48	UniRef50_O75874	UBC	A6C57_00770, G3I13_10440
P0CG48	UniRef50_P00358	UBC	gapA, gapDH, HI_0001, gap, DW064_04485
P0CG48	UniRef50_P00360	UBC	gap, BF0967, gap, HQN62_10660
P0CG48	UniRef50_P00830	UBC	atpD, BMA10229_A1587, atpD, Bcep1808_0115
P0CG48	UniRef50_P00950	UBC	gpmA, NT01EI_2846, gpmA, ETA_22810
P0CG48	UniRef50_P02994	UBC	B4O97_19090
P0CG48	UniRef50_P12709	UBC	pgi, VS_0288, pgi, APL_1137
P0CG48	UniRef50_P28272	UBC	pyrDA, pydA, pyrD-1, EF_0285, pyrD, SpyM3_1091
P0CG48	UniRef50_P38625	UBC	guaA, BbuN40_B18, guaA, BB_B18
P0CG48	UniRef50_P39954	UBC	ahcY, GbCGDNIH1_0064, F4X11_19395
P0CG48	UniRef50_P41562	UBC	icd, BQ2027_MB3371C, icd, MT3442
P0CG48	UniRef50_P41805	UBC	rplJ, FTX61_22885
P0CG48	UniRef50_P52910	UBC	acsA, LBL_0125, acsA, LA_4254
P0CG48	UniRef50_Q05911	UBC	BHW39_11245, SAMN02910456_00939
P0CG48	UniRef50_Q326Z4	UBC	ospG, SFxv_5079, ospG, SSON_P170
P10145	UniRef50_A6W6V0	CXCL8, IL8	glmU, SAV_3561, glmU, Krad_1051
P10145	UniRef50_Q7TWW7	CXCL8, IL8	ahcY, MUL_2592, ahcY, BQ00290
P10275	UniRef50_P00358	AR, DHTR, NR3C4	gapA, gapDH, HI_0001, gap, DW064_04485
P10275	UniRef50_P02994	AR, DHTR, NR3C4	B4O97_19090
P10515	UniRef50_Q5ZS05	DLAT, DLTA	thrS, TDE_1090, thrS, Hhal_0427
P10643	UniRef50_A0A0H2YN01	C7	HV084_25475, HV269_27150
P10643	UniRef50_A0A5M9NV71	C7	CQA85_03380, FEZ36_06495
P10643	UniRef50_K4Q863	C7	isp, M28_Spy1707, isp, MGAS9429_Spy1728
P10909	UniRef50_A0A5M9NV71	CLU, APOJ, CLI, KUB1, AAG4	CQA85_03380, FEZ36_06495
P10909	UniRef50_C0M9L5	CLU, APOJ, CLI, KUB1, AAG4	prsA2, spyM18_2097, prsA, SAG0808
P10909	UniRef50_K4Q863	CLU, APOJ, CLI, KUB1, AAG4	isp, M28_Spy1707, isp, MGAS9429_Spy1728
P10909	UniRef50_P33656	CLU, APOJ, CLI, KUB1, AAG4	sigA, rpoD, SMU_822, sigA, rpoD, CA_C1300
P11310	UniRef50_P29727	ACADM	guaA, GK0254, guaA, stu0886
P11310	UniRef50_Q8XA22	ACADM	yfiC, SPAB_00334, yfiC, SPC_2753
P11717	UniRef50_A0A0M9FN87	IGF2R, MPRI	FU659_20730, HMPREF1557_00687
P11940	UniRef50_A0QVY8	PABPC1, PAB1, PABP1, PABPC2	nrdR, BCAH820_4695, nrdR, BcerKBAB4_4411
P11940	UniRef50_C3JY54	PABPC1, PAB1, PABP1, PABPC2	serS, PputGB1_3605, serS, Pfl01_3582
P11940	UniRef50_P0A9U5	PABPC1, PAB1, PABP1, PABPC2	ybiT, c0906, ybiT, b0820, JW0804
P11940	UniRef50_P15034	PABPC1, PAB1, PABP1, PABPC2	pepP, b2908, JW2876, EIG07_01085
P11940	UniRef50_Q8XE74	PABPC1, PAB1, PABP1, PABPC2	thiI, E2348C_0358, thiI, swp_3614
P11940	UniRef50_Q9PAD9	PABPC1, PAB1, PABP1, PABPC2	tsf, XC_2864, tsf, XCC1374
P12259	UniRef50_A0A5M9NV71	F5	CQA85_03380, FEZ36_06495
P12955	UniRef50_P10346	PEPD, PRD	glnQ, b0809, JW0794, glnQ, SBG_0712
P12955	UniRef50_P25516	PEPD, PRD	acnA, acn, b1276, JW1268, acnA, STM1712
P12955	UniRef50_P42317	PEPD, PRD	yxjF, BSU38970, N15M, B4122_4378
P12955	UniRef50_P80698	PEPD, PRD	tig, BA_4705, GBAA_4705, BAS4370, tig, BT9727_4206
P13056	UniRef50_B0N137	NR2C1, TR2	PBMB05447_00105, DWZ30_08930
P13497	UniRef50_A0R8H2	BMP1, PCOLC	rpoB, BT9727_0098, rpoB, BCB4264_A0123
P13501	UniRef50_A0A024H9D1	CCL5, D17S136E, SCYA5	EBQ34_06655, F9L04_04390
P13501	UniRef50_A0A085GEA5	CCL5, D17S136E, SCYA5	Mar181_0408, SAMN05216186_101203
P13501	UniRef50_A0A0H2YN01	CCL5, D17S136E, SCYA5	HV084_25475, HV269_27150
P13501	UniRef50_A0A0T9PSD4	CCL5, D17S136E, SCYA5	B0I34_1256, dorA, ERS008472_01907
P13501	UniRef50_A0A6B3T3U0	CCL5, D17S136E, SCYA5	FNW54_14980, EC970259_B0075
P13501	UniRef50_P52146	CCL5, D17S136E, SCYA5	arsB
P13598	UniRef50_A0A6N2U7P4	ICAM2	HMPREF3039_02351, Amuc_1631
P13598	UniRef50_P33919	ICAM2	radD, yejH, yejI, yejJ, b2184, JW2172, FFB58_11090
P13693	UniRef50_A0A089PL22	TPT1	fliN, SS37_09650, fliN, E2583_09515
P13693	UniRef50_A0A0B6FGA9	TPT1	fdxH, DBV14_00535, BKIR_c50_4581
P13693	UniRef50_A0A1B9SAQ1	TPT1	BC362_09400, SK36_04615
P13693	UniRef50_A0A2X4W9F6	TPT1	SAMN02799616_00157, BN1180_04773
P13693	UniRef50_B0N137	TPT1	PBMB05447_00105, DWZ30_08930
P13693	UniRef50_P0AD13	TPT1	yeeZ, Z3178, ECs2818, yeeZ, b2016, JW1998
P13693	UniRef50_P19147	TPT1	phoA, phoA, Sant_0573
P13693	UniRef50_P21258	TPT1	ogl, Dda3937_03686, ogl, ECA2426
P13693	UniRef50_Q9I6J9	TPT1	aguA, YPO0939, y3325, YP_3503, aguA, YpsIP31758_0832
P13861	UniRef50_A0A1S8LIL5	PRKAR2A, PKR2, PRKAR2	BK769_14365, IIU_06278
P13861	UniRef50_A0A399J847	PRKAR2A, PKR2, PRKAR2	uvrA, EHM55_16800, uvrA, CSA81_01380
P13861	UniRef50_A4ISE9	PRKAR2A, PKR2, PRKAR2	GTNG_2908, BCG9842_B0165
P13861	UniRef50_Q9KPD4	PRKAR2A, PKR2, PRKAR2	glnE, PMI2359, glnE, VV1_0614
P14136	UniRef50_P28272	GFAP	pyrDA, pydA, pyrD-1, EF_0285, pyrD, SpyM3_1091
P14618	UniRef50_A0A6B3T6W3	PKM, OIP3, PK2, PK3, PKM2	HV269_27170, APU02_10895
P14618	UniRef50_A0A6M0U956	PKM, OIP3, PK2, PK3, PKM2	aguB, DI623_04450, aguB, DI632_00965
P14618	UniRef50_A6TF49	PKM, OIP3, PK2, PK3, PKM2	glgC, SPA3387, glgC, SCH_3466
P14618	UniRef50_A7ML65	PKM, OIP3, PK2, PK3, PKM2	rhaM, ESA_03852, rhaM, YPA_3959
P14618	UniRef50_B7UI21	PKM, OIP3, PK2, PK3, PKM2	sseK1, SL1344_4096, sseK2, STM2137
P14618	UniRef50_K4Q863	PKM, OIP3, PK2, PK3, PKM2	isp, M28_Spy1707, isp, MGAS9429_Spy1728
P14618	UniRef50_O50174	PKM, OIP3, PK2, PK3, PKM2	astD, EcE24377A_1968, astD, CPS_0634
P14618	UniRef50_P00579	PKM, OIP3, PK2, PK3, PKM2	rpoD, STY3390, t3131, rpoD, STM3211
P14618	UniRef50_P15977	PKM, OIP3, PK2, PK3, PKM2	malQ, malA, b3416, JW3379, EIG07_18585
P14618	UniRef50_P33235	PKM, OIP3, PK2, PK3, PKM2	flgK, flaS, flaW, b1082, JW1069, flgK, flaS, flaW, STY1222, t1737
P14618	UniRef50_P33913	PKM, OIP3, PK2, PK3, PKM2	yejA, b2177, JW2165, EcE24377A_2475
P14618	UniRef50_P37689	PKM, OIP3, PK2, PK3, PKM2	gpmI, Ent638_0123, gpmI, HCH_01352
P14618	UniRef50_P43830	PKM, OIP3, PK2, PK3, PKM2	proS, Sbal223_1503, proS, ECA3529
P14618	UniRef50_P64636	PKM, OIP3, PK2, PK3, PKM2	yrfG, SF3417, S4345, yrfG, b3399, JW5865
P14618	UniRef50_P77434	PKM, OIP3, PK2, PK3, PKM2	alaC, yfdZ, b2379, JW2376, EC970259_2772
P14618	UniRef50_Q664I3	PKM, OIP3, PK2, PK3, PKM2	glgX, YPTS_3983, glgX, YpsIP31758_4005
P14618	UniRef50_Q8ZH50	PKM, OIP3, PK2, PK3, PKM2	tilS, ECA1049, tilS, SF0178, S0181
P14618	UniRef50_Q9I748	PKM, OIP3, PK2, PK3, PKM2	tssC1, PA0084, C1Y22_00650
P14618	UniRef50_Q9S6P8	PKM, OIP3, PK2, PK3, PKM2	mutS, ECUMN_3057, mutS, YPN_0739, YP516_0787
P14625	UniRef50_A0A2C8ES12	HSP90B1, GRP94, TRA1	gnd, CHM34_08415, gnd, DN397_20370
P14625	UniRef50_A0R8H2	HSP90B1, GRP94, TRA1	rpoB, BT9727_0098, rpoB, BCB4264_A0123
P14625	UniRef50_A7ZUE3	HSP90B1, GRP94, TRA1	zapB, SNSL254_A4417, zapB, yiiU, b3928, JW3899
P14625	UniRef50_P06204	HSP90B1, GRP94, TRA1	pyrC, YPO1587, y1746, YP_2265, pyrC, YpsIP31758_1567
P14625	UniRef50_P69799	HSP90B1, GRP94, TRA1	manX, c2223, manX, gptB, ptsL, b1817, JW1806
P14625	UniRef50_Q216H0	HSP90B1, GRP94, TRA1	thiC, Sputcn32_1922, thiC, VP3027
P14625	UniRef50_Q7M7K5	HSP90B1, GRP94, TRA1	cca, YE3677, cca, ECIAI1_3204
P14625	UniRef50_Q8X8L5	HSP90B1, GRP94, TRA1	metE, ECIAI39_3180, metE, SbBS512_E4295
P14780	UniRef50_P77434	MMP9, CLG4B	alaC, yfdZ, b2379, JW2376, EC970259_2772
P14780	UniRef50_Q2G1S6	MMP9, CLG4B	ssl5, SAOUHSC_00390, ssl5, NWMN_0392
P14923	UniRef50_C7H4X2	JUP, CTNNG, DP3	FAEPRAA2165_01342, CRH10_03100
P15036	UniRef50_P33919	ETS2	radD, yejH, yejI, yejJ, b2184, JW2172, FFB58_11090
P15036	UniRef50_P39099	ETS2	degQ, hhoA, b3234, JW3203, degP, htrA, ptd, b0161, JW0157
P15036	UniRef50_P39821	ETS2	proA, DSY1387, proA, CPR_2582
P15036	UniRef50_Q52986	ETS2	phnI, RB1453, SMb20761, BC362_02695
P15036	UniRef50_Q57M77	ETS2	ubiG, Z3486, ECs3115, ubiG, PMI1733
P15036	UniRef50_Q6TKU1	ETS2	clpV, EC970259_0296, tssH, FQP89_00210
P15036	UniRef50_Q8EIQ6	ETS2	gcvP, ECA0745, gcvP, SARI_04598
P15085	UniRef50_O51312	CPA1, CPA	eno, Psyc_1636, eno, BAD_0645
P15104	UniRef50_P09339	GLUL, GLNS	acnA, RBE_0098, acoA, TTHA0726
P15144	UniRef50_P22250	ANPEP, APN, CD13, PEPN	gltX, lmo0237, gltX, lwe0200
P15144	UniRef50_Q8Y495	ANPEP, APN, CD13, PEPN	pyrG, BALH_4836, pyrG, XOO2967
P15144	UniRef50_Q9FD10	ANPEP, APN, CD13, PEPN	sseJ, STM1631, DUQ85_11560
P15735	UniRef50_Q81J64	PHKG2	disA, BCAH820_0093, disA, BCE_0083
P16144	UniRef50_A0A6M0U956	ITGB4	aguB, DI623_04450, aguB, DI632_00965
P16144	UniRef50_G8LLG2	ITGB4	FFB58_01940, Xehl_01222
P16144	UniRef50_P0AFL8	ITGB4	ppx, c3020, ppx, STM2502
P16144	UniRef50_Q56989	ITGB4	hmuR, YPO0283, y0543, YP_0438, hemR
P16144	UniRef50_Q9JZ38	ITGB4	clpP, NGO0593, clpP, HPG27_750
P16333	UniRef50_A0R8H2	NCK1, NCK	rpoB, BT9727_0098, rpoB, BCB4264_A0123
P16333	UniRef50_P54169	NCK1, NCK	ypgR, BSU21880, SC09_Contig24orf00248
P17028	UniRef50_P05654	ZNF24, KOX17, ZNF191, ZSCAN3	pyrB, pyrB, Sca_0814
P17031	UniRef50_P04787	ZNF26, KOX20	leuD, EcolC_3586, leuD1, leuD, STM0110
P17612	UniRef50_A0R8H2	PRKACA, PKACA	rpoB, BT9727_0098, rpoB, BCB4264_A0123
P17844	UniRef50_A0A142PME8	DDX5, G17P1, HELR, HLR1	F4018_16830, DMG81_00530
P17844	UniRef50_B5RCP1	DDX5, G17P1, HELR, HLR1	gltX, Xfasm12_2028, gltX, YPDSF_2092
P17844	UniRef50_O50174	DDX5, G17P1, HELR, HLR1	astD, EcE24377A_1968, astD, CPS_0634
P17844	UniRef50_P07001	DDX5, G17P1, HELR, HLR1	pntA, b1603, JW1595, A1U5_01956
P17844	UniRef50_P37430	DDX5, G17P1, HELR, HLR1	nusA, c3926, nusA, Z4530, ECs4050
P17927	UniRef50_A0A2C6DGA1	CR1, C3BR	ETAF_2363, EC392_07915
P17927	UniRef50_P44858	CR1, C3BR	lexA, Dtpsy_1549, lexA, CGSHiGG_07240
P17927	UniRef50_Q65AJ8	CR1, C3BR	HV269_27250, HV229_25255
P17927	UniRef50_Q65MK9	CR1, C3BR	bioB, BCAH187_A4248, bioB, BCG9842_B1012
P17931	UniRef50_A0A0D0SL21	LGALS3, MAC2	D9V42_02950, CCASEI_13905
P17931	UniRef50_A0A0F5V9D3	LGALS3, MAC2	Mar181_2020, KUL118_24280
P17931	UniRef50_A0A143PDT6	LGALS3, MAC2	L483_13465, BU038_04605
P17931	UniRef50_A0A150CK52	LGALS3, MAC2	IIU_02601, BK769_16080
P17931	UniRef50_A0A173ZJ10	LGALS3, MAC2	DW211_06995, IV73_GL001191
P17931	UniRef50_A0A383RJV6	LGALS3, MAC2	SAMN05877753_109134, SAMN05877753_10333
P17931	UniRef50_A0A5Y2MYS0	LGALS3, MAC2	E0557_19770, HVX63_23565
P17931	UniRef50_A0A6M0U956	LGALS3, MAC2	aguB, DI623_04450, aguB, DI632_00965
P17931	UniRef50_A0A6S5L7F1	LGALS3, MAC2	WP5S18E05_P30160, YPJ_pCD14
P17931	UniRef50_A3UDU0	LGALS3, MAC2	map, EHM50_04950, map, CMP07_14415
P17931	UniRef50_E0SD15	LGALS3, MAC2	C9I36_06315, B0I34_0365
P17931	UniRef50_O31702	LGALS3, MAC2	thiF, yjbU, BSU11700, moeB, BSU14270
P17931	UniRef50_P07003	LGALS3, MAC2	poxB, b0871, JW0855, poxB, A1U5_01242
P17931	UniRef50_P11278	LGALS3, MAC2	pelY, YPTB3834, pelB
P17931	UniRef50_P21170	LGALS3, MAC2	speA, SF2931, S3133, speA, PM1382
P17931	UniRef50_P30949	LGALS3, MAC2	hemL1, SAUSA300_1614, hemL1, hemL
P17931	UniRef50_P35149	LGALS3, MAC2	spoIVA, BA_1530, BAS1419, GBAA_1530, spoIVA, spoVP, BSU22800
P17931	UniRef50_P37941	LGALS3, MAC2	bfmBAB, bfmB1b, BSU24040, KS08_12115
P17931	UniRef50_P37946	LGALS3, MAC2	ilvA, BSU21770, ilvA, BH1711
P17931	UniRef50_P42412	LGALS3, MAC2	iolA2, BcerKBAB4_3173, iolA, BCG9842_B3004
P17931	UniRef50_P44905	LGALS3, MAC2	HI_0858, SBG_2654
P17931	UniRef50_P72749	LGALS3, MAC2	bipA, slr1105, bipA, B1L04_12940
P17931	UniRef50_Q55756	LGALS3, MAC2	carB, GAU_1968, carB, sll0370
P17931	UniRef50_Q5QYD1	LGALS3, MAC2	leuS, Shewmr4_0997, leuS, YPDSF_2643
P17931	UniRef50_Q633A8	LGALS3, MAC2	SAMN04488168_14431, BK769_23315
P17931	UniRef50_Q7NTA7	LGALS3, MAC2	uvrB, CLK_2819, uvrB
P17931	UniRef50_Q89WG0	LGALS3, MAC2	ugpC, ECA4319, ugpC, Rmet_2052
P17931	UniRef50_Q8X899	LGALS3, MAC2	rhaB, EcHS_A4133, rhaB, EC55989_4382
P17931	UniRef50_Q9KFP1	LGALS3, MAC2	metE, BCB4264_A4108, metE, BCAH820_4021
P17931	UniRef50_Q9RND6	LGALS3, MAC2	cmk, Bphy_0745, cmk, BMA0429
P19105	UniRef50_P06129	MYL12A, MLCB, MRLC3, RLC	btuB, YPA_0112, btuB, SSON_4139
P19105	UniRef50_Q9KVT7	MYL12A, MLCB, MRLC3, RLC	purE, BSU06420, purE, BR1744, BS1330_I1738
P19823	UniRef50_A0A5M9NV71	ITIH2, IGHEP2	CQA85_03380, FEZ36_06495
P19823	UniRef50_C0M9L5	ITIH2, IGHEP2	prsA2, spyM18_2097, prsA, SAG0808
P19823	UniRef50_K4Q863	ITIH2, IGHEP2	isp, M28_Spy1707, isp, MGAS9429_Spy1728
P19827	UniRef50_A0A5M9NV71	ITIH1, IGHEP1	CQA85_03380, FEZ36_06495
P19838	UniRef50_A0A085GC51	NFKB1	nifJ, C9I36_16950, ETAF_1607
P19838	UniRef50_A0A0A7FVL4	NFKB1	IIU_03124, BK769_24240
P19838	UniRef50_A0A0E1NKZ1	NFKB1	HV269_27630, YPA_MT0036
P19838	UniRef50_A0A0H2YN01	NFKB1	HV084_25475, HV269_27150
P19838	UniRef50_A0A0H3B6X3	NFKB1	C9I36_14235, rbsB_1, NCTC12121_01631
P19838	UniRef50_A0A0H3KX72	NFKB1	SU60_03925, ALQ47_04311
P19838	UniRef50_A0A0J1YQ12	NFKB1	A936_00882, DVA44_22140
P19838	UniRef50_A0A0K5GW67	NFKB1	ERS137965_03473, STMUK_2657
P19838	UniRef50_A0A127MYI5	NFKB1	BACG_01017, BOV_A0941
P19838	UniRef50_A0A1U8QJX3	NFKB1	Y1084, YP_pMT106
P19838	UniRef50_A0A2G0Q7Z1	NFKB1	DVA44_24595, EC40967_A0205
P19838	UniRef50_A0A2N4VUV0	NFKB1	HV269_27215, APU02_10835
P19838	UniRef50_A0A369QH51	NFKB1	C9I36_03040, DWV60_12900
P19838	UniRef50_A0A399J847	NFKB1	uvrA, EHM55_16800, uvrA, CSA81_01380
P19838	UniRef50_A0A448K6Z2	NFKB1	DOL88_03480, DPV99_00370
P19838	UniRef50_A0A4U8Q500	NFKB1	B9T53_03255, DLJ74_02395
P19838	UniRef50_A0A5P8YFD0	NFKB1	LTSEUGA_1684, CBL27_07355
P19838	UniRef50_A0A6B3KKH2	NFKB1	NCTC11468_00949, LMG28688_04911
P19838	UniRef50_A0A6B3SXG1	NFKB1	F9282_13655, Xehl_03774
P19838	UniRef50_A0A6B3T628	NFKB1	HV269_27530, APU02_11270
P19838	UniRef50_A0A7D7FLA7	NFKB1	nan, 'HMPREF9534_00532
P19838	UniRef50_A0A7H4MY11	NFKB1	fumA, ERS137965_02109, A2X13_09725
P19838	UniRef50_A1JJK2	NFKB1	secA, Rmag_0013, secA, YPO0564, y3617, YP_3620
P19838	UniRef50_A4WAT8	NFKB1	dbpA, SS37_06535, dbpA, FFB58_04570
P19838	UniRef50_A5F3P6	NFKB1	rpoC, PBPRA3431, rpoC, STM4154, STMF1.13
P19838	UniRef50_A7FH13	NFKB1	solA, YPK_1672, solA, YpsIP31758_1564
P19838	UniRef50_A7MJD4	NFKB1	rapZ, rapZ, SPC_3393
P19838	UniRef50_A7ML65	NFKB1	rhaM, ESA_03852, rhaM, YPA_3959
P19838	UniRef50_A8GE00	NFKB1	rnfC, KPK_2382, rnfC, CGSHiEE_03610
P19838	UniRef50_D0JNB0	NFKB1	mdtB, ESA_01143, mdtB, XBJ1_2731
P19838	UniRef50_D0ZLQ7	NFKB1	mgtC, STY4022, t3754, mgtC, STM14_4538
P19838	UniRef50_D0ZWR9	NFKB1	sctC2, spiA, ssaC, STM14_1689, sctC, EEM01_02940, EEN95_10020
P19838	UniRef50_D4E123	NFKB1	nhaK, NCTC12121_00341, Xehl_00918
P19838	UniRef50_D5CHY0	NFKB1	bamA, yaeT, YPO1052, y3127, YP_2798, bamA, yaeT, SPAB_00287
P19838	UniRef50_F2EYE0	NFKB1	mdtC, YPK_1330, mdtC, PC1_2968
P19838	UniRef50_F7XX67	NFKB1	hemD, ERS137965_03072, NCTC12121_03367
P19838	UniRef50_J9AJF0	NFKB1	AWH48_03595, BN000_04647
P19838	UniRef50_M7NG57	NFKB1	C6W19_17590, CVD28_13325
P19838	UniRef50_O31087	NFKB1	xerC, YPO3843, y0387, YP_3204, xerC
P19838	UniRef50_O52222	NFKB1	flhC, ECL_03263, flhC
P19838	UniRef50_O66041	NFKB1	uvrC, Shew_1825, uvrC, ECIAI39_1142
P19838	UniRef50_P00968	NFKB1	carB, VC_2389, carB, VV0625
P19838	UniRef50_P02918	NFKB1	mrcA, ponA, b3396, JW3359, mrcA, SBG_3098
P19838	UniRef50_P03000	NFKB1	infC, SPN23F08840, infC, BCE33L4317
P19838	UniRef50_P04787	NFKB1	leuD, EcolC_3586, leuD1, leuD, STM0110
P19838	UniRef50_P06972	NFKB1	fhuB, b0153, JW0149, A1U5_00492
P19838	UniRef50_P07001	NFKB1	pntA, b1603, JW1595, A1U5_01956
P19838	UniRef50_P0AE84	NFKB1	cpxA, ecfB, eup, ssd, b3911, JW3882, cpxA, c4863
P19838	UniRef50_P0AEY4	NFKB1	mazG, Z4096, ECs3641, mazG, b2781, JW2752
P19838	UniRef50_P0AGH6	NFKB1	sapC, STY1357, t1608, sapC, SF1297, S1379
P19838	UniRef50_P22714	NFKB1	galT, STM0775, galT, WP3W18E02_33050
P19838	UniRef50_P24177	NFKB1	acrD, yffA, b2470, JW2454, acrD, H9W86_16615
P19838	UniRef50_P26905	NFKB1	dppD, dciAD, BSU12950, dppD, FZC70_16065
P19838	UniRef50_P28246	NFKB1	bcr, bicA, bicR, sur, suxA, b2182, JW5363, bcr, EcE24377A_2480
P19838	UniRef50_P30428	NFKB1	LQ50_10260, SAMN05877753_102326
P19838	UniRef50_P33919	NFKB1	radD, yejH, yejI, yejJ, b2184, JW2172, FFB58_11090
P19838	UniRef50_P36649	NFKB1	cueO, yacK, b0123, JW0119, cueO, Z0133, ECs0127
P19838	UniRef50_P37147	NFKB1	fxsA, yjeG, b4140, JW4100, fxsA, EIG07_16785
P19838	UniRef50_P37458	NFKB1	wzyE, ETA_02070, wzyE, CKO_00135
P19838	UniRef50_P37567	NFKB1	dus1, yacF, BSU00810, dusB, EJJ34_00475
P19838	UniRef50_P39328	NFKB1	ytfT, b4230, JW5753, EcE24377A_4799
P19838	UniRef50_P39610	NFKB1	pdxK, ywdB, BSU38020, ipa-52r, DN397_11545
P19838	UniRef50_P42630	NFKB1	sdaA, HI_0288, tdcG, yhaP, yhaQ, b4471, JW5520
P19838	UniRef50_P42963	NFKB1	pxpA, ycsF, BSU04050, pxpA, MW1555
P19838	UniRef50_P43741	NFKB1	polA, HI_0856, polA, EUX54_08635
P19838	UniRef50_P43783	NFKB1	gor, HI_0161, gor
P19838	UniRef50_P44857	NFKB1	plsB, ECIAI1_4271, plsB, CGSHiGG_07235
P19838	UniRef50_P45694	NFKB1	tkt, tktA, BSU17890, HMPREF2680_04245
P19838	UniRef50_P45740	NFKB1	thiC, Rv0423c, MTCY22G10.20c, thiC1, Pcar_0337
P19838	UniRef50_P70881	NFKB1	upp, PEPE_1326, upp, BCAH820_5406
P19838	UniRef50_P74993	NFKB1	C1039_004593, DBP23_26690
P19838	UniRef50_P75838	NFKB1	ycaO, b0905, JW0888, HI_1265
P19838	UniRef50_P77475	NFKB1	yqaB, b2690, JW2665, EcE24377A_2973
P19838	UniRef50_P94377	NFKB1	katX, yxlI, BSU38630, SC09_contig4orf01299
P19838	UniRef50_P94392	NFKB1	putP, ycgO, BSU03220, SC09_Contig25orf00865
P19838	UniRef50_Q0TUZ2	NFKB1	iolD, CLH_1255, iolD, BA_2514, GBAA_2514, BAS2335
P19838	UniRef50_Q32DF6	NFKB1	mntH, YE1219, mntH, EcolC_1278
P19838	UniRef50_Q39CN6	NFKB1	gpmA, Spro_1288, gpmA, YpsIP31758_2861
P19838	UniRef50_Q58938	NFKB1	ilvC2, ilvC-2, BA_1852, GBAA_1852, BAS1716, ilvC2, BC_1779
P19838	UniRef50_Q59961	NFKB1	parE, grlB, BSU18090, parE, MYCGA4200, MGA_0060
P19838	UniRef50_Q5HJT5	NFKB1	dus, SA0085, dus, SAR0099
P19838	UniRef50_Q5WEP5	NFKB1	hemC, BAA_4714, hemC, BALH_4057
P19838	UniRef50_Q604P1	NFKB1	truA, MCA2497, truA, ASA_2531
P19838	UniRef50_Q6D277	NFKB1	hisS, PST_3030, hisS, ETA_10290
P19838	UniRef50_Q6D499	NFKB1	YpsIP31758_2033, SG1259
P19838	UniRef50_Q6D4N0	NFKB1	fadR, Spro_2748, fadR, YPN_1612, YP516_1794
P19838	UniRef50_Q6HMS8	NFKB1	arcB, BT9727_0800, BC_0906
P19838	UniRef50_Q795Y4	NFKB1	yrhE, BSU27220, CJ481_12395
P19838	UniRef50_Q7N8X2	NFKB1	ileS, YPTS_0641, ileS, YPDSF_3157
P19838	UniRef50_Q818X6	NFKB1	ribBA, BC_4111, ribBA, BCA_4224
P19838	UniRef50_Q81XT3	NFKB1	glyQS, Ccel_1789, glyQS, Amet_3022
P19838	UniRef50_Q8EGF2	NFKB1	AHA_1344, PMI1003
P19838	UniRef50_Q8Z6E7	NFKB1	YPN_1619, YP516_1802, Spro_2732
P19838	UniRef50_Q8Z8I2	NFKB1	lipB, YE3007, lipB, SDY_0552
P19838	UniRef50_Q8ZKQ1	NFKB1	lsrB, YPO0409, y3772, YP_3772, lsrB, YPN_0279, YP516_0276
P19838	UniRef50_Q8ZRV8	NFKB1	rapA, YPA_3578, rapA, ECUMN_0060
P19838	UniRef50_Q9I748	NFKB1	tssC1, PA0084, C1Y22_00650
P19838	UniRef50_Q9KNV2	NFKB1	aroB, EC55989_3794, aroB, E2348C_3633
P19838	UniRef50_Q9KQW9	NFKB1	msbA, WIGBR2540, msbA, Z1260, ECs0997
P19838	UniRef50_Q9REV4	NFKB1	wecB, IWT140_01407, wecB, IWT25_00504
P19838	UniRef50_Q9S4X1	NFKB1	yubE, yfeB, ECOK12F053, EcE24377A_C0012
P19838	UniRef50_T5HKH3	NFKB1	rbsK, HP552_29845, rbsK, SAMN03159332_2407
P19838	UniRef50_W9BEY4	NFKB1	SS37_10070, AT03_07615
P19838	UniRef50_W9BP87	NFKB1	B0I21_10142, SK36_02114
P19838	UniRef50_X2H9N8	NFKB1	CDA09_03075, C8D93_104103
P19961	UniRef50_Q5XAK5	AMY2B	tkt, spyM18_1687, tkt, M6_Spy1423
P20073	UniRef50_B8KWX0	ANXA7, ANX7, SNX, OK/SW-cl.95	aceE, DMG59_16220, B4919_02580
P20073	UniRef50_B9IVQ3	ANXA7, ANX7, SNX, OK/SW-cl.95	GBN83_05015, FHY71_22320
P20073	UniRef50_F2BD05	ANXA7, ANX7, SNX, OK/SW-cl.95	lldD, A3731_12685, E2583_07325
P20073	UniRef50_O34962	ANXA7, ANX7, SNX, OK/SW-cl.95	ytsJ, BSU29220, maeB, HT135_15440
P20073	UniRef50_P0A6H6	ANXA7, ANX7, SNX, OK/SW-cl.95	hslU, YPO0105, y0294, YP_0107, hslU, ECSE_4220
P20073	UniRef50_Q2SJE4	ANXA7, ANX7, SNX, OK/SW-cl.95	aroC, Mmar10_0855, aroC, FTF0876c
P20073	UniRef50_Q8A9S3	ANXA7, ANX7, SNX, OK/SW-cl.95	pyrB, SARI_03191, pyrB, ESA_03481
P20073	UniRef50_Q8X4L7	ANXA7, ANX7, SNX, OK/SW-cl.95	btuC, SBO_1417, btuC, YPO2425, y1914, YP_2212
P20393	UniRef50_Q59961	NR1D1, EAR1, HREV, THRAL	parE, grlB, BSU18090, parE, MYCGA4200, MGA_0060
P20702	UniRef50_P55179	ITGAX, CD11C	pepT, GTNG_1659, pepT, BPUM_3555
P21246	UniRef50_Q9S4X1	PTN, HBNF1, NEGF1	yubE, yfeB, ECOK12F053, EcE24377A_C0012
P21333	UniRef50_C7H4X2	FLNA, FLN, FLN1	FAEPRAA2165_01342, CRH10_03100
P21810	UniRef50_A0A0H2YN01	BGN, SLRR1A	HV084_25475, HV269_27150
P21810	UniRef50_G8LIC2	BGN, SLRR1A	HV269_23460, FFB58_12500
P21810	UniRef50_Q2KZZ3	BGN, SLRR1A	prfA, Psyr_0949, prfA, HD_0853
P22105	UniRef50_A0A6B3T6W3	TNXB, HXBL, TNX, TNXB1, TNXB2, XB	HV269_27170, APU02_10895
P22105	UniRef50_A4ITU9	TNXB, HXBL, TNX, TNXB1, TNXB2, XB	purA, Bcer98_4007, purA, MW0017
P22352	UniRef50_A0A1B9B0F0	GPX3, GPXP	CBW18_12965, JN11_01359
P22352	UniRef50_A0A5M9NV71	GPX3, GPXP	CQA85_03380, FEZ36_06495
P22352	UniRef50_A0A6B3T609	GPX3, GPXP	urtB, HBN74_13570, urtB, DVA44_12500
P22352	UniRef50_P42593	GPX3, GPXP	fadH, ygjL, b3081, JW3052, fadH, EC970259_3738
P22352	UniRef50_Q5XAJ8	GPX3, GPXP	M6_Spy1430, MGAS10750_Spy1493
P22352	UniRef50_Q8Y7K1	GPX3, GPXP	trmFO, BAMEG_0662, trmFO, BCAH187_A3879
P22352	UniRef50_Q97PK0	GPX3, GPXP	spyM18_0988, SPs1208
P23193	UniRef50_P0A6H6	TCEA1, GTF2S, TFIIS	hslU, YPO0105, y0294, YP_0107, hslU, ECSE_4220
P23193	UniRef50_Q9RND6	TCEA1, GTF2S, TFIIS	cmk, Bphy_0745, cmk, BMA0429
P23246	UniRef50_B9E7L0	SFPQ, PSF	KS08_01620, D9V42_07860
P23246	UniRef50_O66041	SFPQ, PSF	uvrC, Shew_1825, uvrC, ECIAI39_1142
P23246	UniRef50_P0C0Z7	SFPQ, PSF	groL4, groEL4, BBta_5285, groL4, groEL4, RA0395, SMa0744
P23246	UniRef50_Q6RYW5	SFPQ, PSF	omp38, A1S_2840, omp38, ompA, HMPREF0010_02782
P24534	UniRef50_A0A511ATE5	EEF1B2, EEF1B, EF1B	uspA, BN000_04422, IIU_02858
P24534	UniRef50_P35149	EEF1B2, EEF1B, EF1B	spoIVA, BA_1530, BAS1419, GBAA_1530, spoIVA, spoVP, BSU22800
P25786	UniRef50_A0A0H2YN01	PSMA1, HC2, NU, PROS30, PSC2	HV084_25475, HV269_27150
P25786	UniRef50_A0A6P1Q1F3	PSMA1, HC2, NU, PROS30, PSC2	yfcM, EH105704_01_07720, ETAF_2194
P25786	UniRef50_P64431	PSMA1, HC2, NU, PROS30, PSC2	ypfJ, Z3734, ECs3337, ypfJ, c3003
P25786	UniRef50_Q65V59	PSMA1, HC2, NU, PROS30, PSC2	uxaC, ygjX, ygjY, ygjZ, b3092, JW3063, uxaC, plu0176
P25788	UniRef50_Q886M3	PSMA3, HC8, PSC8	eno, PputW619_4063, eno, ckrop_0551
P25791	UniRef50_A0A0D8IYH6	LMO2, RBTN2, RBTNL1, RHOM2, TTG2	BK769_03935, IIU_05234
P25791	UniRef50_C6DGW9	LMO2, RBTN2, RBTNL1, RHOM2, TTG2	YpsIP31758_1970, YpAngola_A2333
P26374	UniRef50_A0R8H2	CHML, REP2	rpoB, BT9727_0098, rpoB, BCB4264_A0123
P26641	UniRef50_A0A0H2YN01	EEF1G, EF1G, PRO1608	HV084_25475, HV269_27150
P26641	UniRef50_A0A7H4MY11	EEF1G, EF1G, PRO1608	fumA, ERS137965_02109, A2X13_09725
P26641	UniRef50_A0R8H2	EEF1G, EF1G, PRO1608	rpoB, BT9727_0098, rpoB, BCB4264_A0123
P26641	UniRef50_O07607	EEF1G, EF1G, PRO1608	yhfI, BSU10240, HT135_05545
P26641	UniRef50_P0AGB1	EEF1G, EF1G, PRO1608	serB, b4388, JW4351, serB, SF4420, S4691
P26641	UniRef50_P0AGC4	EEF1G, EF1G, PRO1608	slt, STM4582, slt, sltY, b4392, JW4355
P26641	UniRef50_P43672	EEF1G, EF1G, PRO1608	uup, uup-A, HI_1300, uup, ycbH, ycbI, b0949, JW0932
P26641	UniRef50_P49090	EEF1G, EF1G, PRO1608	asnB, B398_00480, asnB, AF72_09585
P26641	UniRef50_P74993	EEF1G, EF1G, PRO1608	C1039_004593, DBP23_26690
P26641	UniRef50_Q01253	EEF1G, EF1G, PRO1608	sctL, lcrKC, yscL, pYV0088, sctL, lcrKC, yscL, YPCD1.61, y5017, y0020, YP_pCD22'
P26641	UniRef50_Q65AP7	EEF1G, EF1G, PRO1608	VK86_14185, SAMEA2273122_02591
P26641	UniRef50_Q8VQR0	EEF1G, EF1G, PRO1608	EC236275_4571, BX23_06490
P26641	UniRef50_Q8ZKL9	EEF1G, EF1G, PRO1608	argE, VV1_1370, argE, YPTB0109
P26641	UniRef50_R8LN30	EEF1G, EF1G, PRO1608	DN397_18450, SAMN04488168_10848
P27169	UniRef50_A0A5M9NV71	PON1, PON	CQA85_03380, FEZ36_06495
P27169	UniRef50_C0M9L5	PON1, PON	prsA2, spyM18_2097, prsA, SAG0808
P27169	UniRef50_K4Q863	PON1, PON	isp, M28_Spy1707, isp, MGAS9429_Spy1728
P27448	UniRef50_A0A0H2YN01	MARK3, CTAK1, EMK2	HV084_25475, HV269_27150
P27448	UniRef50_A0R8H2	MARK3, CTAK1, EMK2	rpoB, BT9727_0098, rpoB, BCB4264_A0123
P27448	UniRef50_D2TY15	MARK3, CTAK1, EMK2	F9282_07340
P27448	UniRef50_H0PZI8	MARK3, CTAK1, EMK2	BIU82_07090, BST42_13765
P27448	UniRef50_O33789	MARK3, CTAK1, EMK2	wzzE, metN, STM3919, STMD1.71, wzzE, STMUK_3905
P27448	UniRef50_P09123	MARK3, CTAK1, EMK2	thrC, IIU_01396
P27448	UniRef50_P80698	MARK3, CTAK1, EMK2	tig, BA_4705, GBAA_4705, BAS4370, tig, BT9727_4206
P27448	UniRef50_Q188C8	MARK3, CTAK1, EMK2	glnS, Xfasm12_0694, glnS, XC_3409
P27448	UniRef50_Q9HUK1	MARK3, CTAK1, EMK2	parC, STM3174, parC, b3019, JW2987
P27797	UniRef50_A0A399J847	CALR, CRTC	uvrA, EHM55_16800, uvrA, CSA81_01380
P27797	UniRef50_A0A4C3AG74	CALR, CRTC	DBW_0180, DBW_0458
P27797	UniRef50_P26899	CALR, CRTC	ansB, BSU23570, BN722_00221
P27797	UniRef50_Q9FD10	CALR, CRTC	sseJ, STM1631, DUQ85_11560
P27986	UniRef50_A0A0A3VK99	PIK3R1, GRB1	IIU_04321, BK769_08600
P27986	UniRef50_A0A7D9NLK2	PIK3R1, GRB1	HV269_27400, HV229_25330
P27986	UniRef50_Q81K85	PIK3R1, GRB1	glgA, BCE33L4618, glgA, BCE_5025
P28290	UniRef50_P0C2N2	ITPRID2, CS1, KIAA1927, KRAP, SSFA2	yscY, YEP0019, yscY
P28290	UniRef50_P80868	ITPRID2, CS1, KIAA1927, KRAP, SSFA2	fusA, Abu_1987, fusA, AZC_2557
P28290	UniRef50_Q9RND6	ITPRID2, CS1, KIAA1927, KRAP, SSFA2	cmk, Bphy_0745, cmk, BMA0429
P28799	UniRef50_A0A379YEX7	GRN	C9I36_17445, ERS137965_00082
P28799	UniRef50_K4Q863	GRN	isp, M28_Spy1707, isp, MGAS9429_Spy1728
P28799	UniRef50_P00452	GRN	nrdA, HI_1659, nrdA, BUsg_173
P28799	UniRef50_P08065	GRN	sdhA, citF, BSU28440, sdhA, KS08_13730
P28799	UniRef50_P0C2N2	GRN	yscY, YEP0019, yscY
P28799	UniRef50_P13035	GRN	glpD, glyD, b3426, JW3389, glpD, EC970259_4083
P28799	UniRef50_P39821	GRN	proA, DSY1387, proA, CPR_2582
P28799	UniRef50_Q8X968	GRN	aroP, Z0122, ECs0116, aroP, c0131
P28906	UniRef50_P18159	CD34	pgcA, gtaC, gtaE, yhxB, BSU09310, SC09_Contig19orf00130
P29017	UniRef50_O34962	CD1C	ytsJ, BSU29220, maeB, HT135_15440
P29279	UniRef50_A0A378A2I4	CCN2, CTGF, HCS24, IGFBP8	nemA_5, NCTC12993_07726, nemA_2, NCTC11075_05708
P29279	UniRef50_A0R8H2	CCN2, CTGF, HCS24, IGFBP8	rpoB, BT9727_0098, rpoB, BCB4264_A0123
P29279	UniRef50_D0JNB0	CCN2, CTGF, HCS24, IGFBP8	mdtB, ESA_01143, mdtB, XBJ1_2731
P29279	UniRef50_P00350	CCN2, CTGF, HCS24, IGFBP8	gnd, BUsg_100, gnd
P29279	UniRef50_P42425	CCN2, CTGF, HCS24, IGFBP8	lon2, lonB, ysxF, BSU28210, SC09_Contig17orf00348
P29279	UniRef50_P57813	CCN2, CTGF, HCS24, IGFBP8	rnhA, Sputcn32_1779, rnhA, YPTS_3083
P29401	UniRef50_A0A511QJW3	TKT	CQ041_11520, PTE_02231
P29401	UniRef50_Q46829	TKT	bglB, b3721, JW3699, bglA, bglD, yqfC, b2901, JW2869, EC970259_3419
P29692	UniRef50_C9XXV0	EEF1D, EF1D	FZC71_08875, A2045_02385
P29692	UniRef50_O34526	EEF1D, EF1D	alaS, BCE_4471, alaS, SAUSA300_1575
P29692	UniRef50_P80868	EEF1D, EF1D	fusA, Abu_1987, fusA, AZC_2557
P30048	UniRef50_A0A085GLR1	PRDX3, AOP1	gatY, EH105704_02_00200, FHQ27_06975
P30048	UniRef50_A6TB83	PRDX3, AOP1	mtfA, SNSL254_A2166, mtfA, YPK_2490
P30048	UniRef50_A6VWH1	PRDX3, AOP1	xylA, YPA_4128, xylA, YPTB3891
P30048	UniRef50_O32090	PRDX3, AOP1	pncB, yueK, BSU31750, CJ481_09955
P30048	UniRef50_P07658	PRDX3, AOP1	fdhF, b4079, JW4040, EIG07_16495
P30048	UniRef50_P25524	PRDX3, AOP1	codA, b0337, JW0328, codA, EIG07_10510
P30048	UniRef50_P38502	PRDX3, AOP1	pduW, CKO_00779, pduW, Tola_1703
P30048	UniRef50_Q8Z2W4	PRDX3, AOP1	fieF, YPTB0073, fieF, SbBS512_E4394
P30048	UniRef50_Q9KNI1	PRDX3, AOP1	fadB, VCM66_2678, fadB, YpAngola_A1912
P30048	UniRef50_Q9KPD4	PRDX3, AOP1	glnE, PMI2359, glnE, VV1_0614
P30511	UniRef50_F2F472	HLA-F, HLA-5.4, HLAF	BJF86_02095, HMPREF1020_02592
P30511	UniRef50_P51785	HLA-F, HLA-5.4, HLAF	ilvD, Adeh_4111, ilvD, Cj0013
P30519	UniRef50_A0A3S4FYY1	HMOX2, HO2	DBZ80_11030, STMUK_3009
P30519	UniRef50_I0GPZ6	HMOX2, HO2	AWH49_15510, CHM34_18105
P30519	UniRef50_Q8ZRP8	HMOX2, HO2	clcA, eriC, ECS88_0166, clcA, eriC, EC55989_0149
P30838	UniRef50_A0A5M9NV71	ALDH3A1, ALDH3	CQA85_03380, FEZ36_06495
P30838	UniRef50_K4Q863	ALDH3A1, ALDH3	isp, M28_Spy1707, isp, MGAS9429_Spy1728
P31040	UniRef50_P0DMC5	SDHA, SDH2, SDHF	rcsC, STM2271, rcsC, STY2496, t0594
P31040	UniRef50_Q9FD10	SDHA, SDH2, SDHF	sseJ, STM1631, DUQ85_11560
P31040	UniRef50_Q9RHV9	SDHA, SDH2, SDHF	lysS, BcerKBAB4_0072, lysS, BCE33L0072
P31146	UniRef50_P29013	CORO1A, CORO1	ycgB, b1188, JW1177, EcE24377A_1333
P31146	UniRef50_P39062	CORO1A, CORO1	acsA, BSU29680, SC09_Contig17orf00629
P31146	UniRef50_P39773	CORO1A, CORO1	gpmI, SSP1913, gpmI, Bcer98_3679
P31146	UniRef50_Q0WIN6	CORO1A, CORO1	GA565_05370, A7J50_1899
P31146	UniRef50_Q74JU6	CORO1A, CORO1	tuf, FTF0137, tuf, tufA, SAV0548
P31153	UniRef50_A0A4C3AG74	MAT2A, AMS2, MATA2	DBW_0180, DBW_0458
P31153	UniRef50_P00910	MAT2A, AMS2, MATA2	trpC, STY1326, t1637, trpC, STM1725
P31153	UniRef50_P39773	MAT2A, AMS2, MATA2	gpmI, SSP1913, gpmI, Bcer98_3679
P31153	UniRef50_P69984	MAT2A, AMS2, MATA2	yscT, YPCD1.46, y5032, y0035, YP_pCD37, yscT, pYV0073
P31153	UniRef50_Q216H0	MAT2A, AMS2, MATA2	thiC, Sputcn32_1922, thiC, VP3027
P31153	UniRef50_Q6D0W7	MAT2A, AMS2, MATA2	csy2, ECA3682, AT03_14405
P31153	UniRef50_Q7N8U4	MAT2A, AMS2, MATA2	thyA, HNE_0459, thyA, FTN_1248
P31153	UniRef50_Q8Z9U9	MAT2A, AMS2, MATA2	recF, recF, APJL_0003
P31629	UniRef50_A8G809	HIVEP2	AT03_21245, CWS43_14505
P31629	UniRef50_P21499	HIVEP2	rnr, vacB, SF4334, S4602, rnr, vacB, yjeC, b4179, JW5741
P31629	UniRef50_Q8Z2W4	HIVEP2	fieF, YPTB0073, fieF, SbBS512_E4394
P31943	UniRef50_P07658	HNRNPH1, HNRPH, HNRPH1	fdhF, b4079, JW4040, EIG07_16495
P31943	UniRef50_P0A919	HNRNPH1, HNRPH, HNRPH1	ompX, c0900, ompX, ybiG, b0814, JW0799
P31943	UniRef50_P37871	HNRNPH1, HNRPH, HNRPH1	rpoC, LEUM_1824, rpoC
P31943	UniRef50_Q57M77	HNRNPH1, HNRPH, HNRPH1	ubiG, Z3486, ECs3115, ubiG, PMI1733
P32519	UniRef50_A0R8K8	ELF1	ecfA1, cbiO1, BT9727_0134, ecfA1, cbiO1, BALH_0136
P32519	UniRef50_P39099	ELF1	degQ, hhoA, b3234, JW3203, degP, htrA, ptd, b0161, JW0157
P32519	UniRef50_P75937	ELF1	flgE, fla, FV, flaK, STY1216, t1743, flgE, fla, FV, flaK, b1076, JW1063
P32519	UniRef50_P80868	ELF1	fusA, Abu_1987, fusA, AZC_2557
P32519	UniRef50_Q837V6	ELF1	ligA, LSL_1348, ligA, BCG9842_B4968
P33316	UniRef50_O25792	DUT	nupC, HP_1180, yutK, BSU32180
P33316	UniRef50_O31850	DUT	SAB1265c, SA1241
P33316	UniRef50_P0A9J4	DUT	panE, apbA, YPO3171, y1014, YP_0760, panE, apbA, STY0473, t2430
P33316	UniRef50_P20083	DUT	parE, STM3181, parE, nfxD, b3030, JW2998
P33316	UniRef50_P30428	DUT	LQ50_10260, SAMN05877753_102326
P33316	UniRef50_P38038	DUT	cysJ, STM2948, cysJ, Z4074, ECs3619
P33316	UniRef50_P43826	DUT	epmA, yjeA, EcHS_A4399, epmA, yjeA, SARI_03289
P33316	UniRef50_Q06753	DUT	yacO, BSU00960, SAMN05877753_11474
P33316	UniRef50_Q9K974	DUT	recN, BH2776, AWH49_05510
P33316	UniRef50_Q9KNI1	DUT	fadB, VCM66_2678, fadB, YpAngola_A1912
P34897	UniRef50_A0A083ZUJ6	SHMT2	kbl, Bcav_0836, kbl, CSA81_04575
P34897	UniRef50_P0AF19	SHMT2	nagA, Z0824, ECs0707, nagA, HI_0140
P34897	UniRef50_P42321	SHMT2	katA, BruAb2_0827, katA
P34897	UniRef50_Q9FD10	SHMT2	sseJ, STM1631, DUQ85_11560
P35408	UniRef50_Q8Y495	PTGER4, PTGER2	pyrG, BALH_4836, pyrG, XOO2967
P35555	UniRef50_A0A0H2YN01	FBN1, FBN	HV084_25475, HV269_27150
P35555	UniRef50_A0A6I0BZM5	FBN1, FBN	secD, secF, HMPREF1983_00522, secF, secD, IIU_05804
P35555	UniRef50_A0A7B9MGN5	FBN1, FBN	ETAF_0308, B5G00_18205
P35555	UniRef50_F2EYE0	FBN1, FBN	mdtC, YPK_1330, mdtC, PC1_2968
P35555	UniRef50_P0ABD2	FBN1, FBN	yeaV, Z2844, ECs2510, yeaV, b1801, JW5293
P35611	UniRef50_A0A0H3HCM1	ADD1, ADDA	FFB58_04630, EH105704_02_00490
P35611	UniRef50_A0A512MAI8	ADD1, ADDA	CL473_10775, CL473_10490
P35611	UniRef50_A1JKF8	ADD1, ADDA	chbG, YpAngola_A3572, chbG, YPTB2927
P35611	UniRef50_B1G9M6	ADD1, ADDA	ALQ47_04252, BMA10229_A0322
P35611	UniRef50_P37474	ADD1, ADDA	mfd, BSU00550, BS16045_00066
P35626	UniRef50_P0C0Z7	GRK3, ADRBK2, BARK2	groL4, groEL4, BBta_5285, groL4, groEL4, RA0395, SMa0744
P35658	UniRef50_B0N137	NUP214, CAIN, CAN, KIAA0023	PBMB05447_00105, DWZ30_08930
P35658	UniRef50_Q46820	NUP214, CAIN, CAN, KIAA0023	uacF, ygfT, b2887, JW5469, EIG07_00965
P35659	UniRef50_P77522	DEK	sufB, ynhE, b1683, JW5273, sufB, SF1713, S1845
P35858	UniRef50_A0A5M9NV71	IGFALS, ALS	CQA85_03380, FEZ36_06495
P36871	UniRef50_D4MUJ6	PGM1	HMPREF1094_01331, HMPREF1094_01949
P36956	UniRef50_A0A0U1QYD2	SREBF1, BHLHD1, SREBP1	HV269_17800, C9I36_00355, Mar181_1031
P36956	UniRef50_A0QVY8	SREBF1, BHLHD1, SREBP1	nrdR, BCAH820_4695, nrdR, BcerKBAB4_4411
P37198	UniRef50_B6J266	NUP62	fusA, BUAP5A_520, fusA, TW694
P37802	UniRef50_O34962	TAGLN2, KIAA0120, CDABP0035	ytsJ, BSU29220, maeB, HT135_15440
P40305	UniRef50_A0A085GC51	IFI27	nifJ, C9I36_16950, ETAF_1607
P40305	UniRef50_A0A6B3T3U0	IFI27	FNW54_14980, EC970259_B0075
P40305	UniRef50_D0JNB0	IFI27	mdtB, ESA_01143, mdtB, XBJ1_2731
P40305	UniRef50_P33919	IFI27	radD, yejH, yejI, yejJ, b2184, JW2172, FFB58_11090
P40305	UniRef50_Q795Y4	IFI27	yrhE, BSU27220, CJ481_12395
P40305	UniRef50_Q8EAP2	IFI27	maeA, Shew185_3634, maeA, STM1566
P40305	UniRef50_Q9KUR1	IFI27	glsA, plu1172, glsA, PMI0329
P40337	UniRef50_Q3BWY7	VHL	fusA, lpg0326, fusA, FTW_1759
P40425	UniRef50_A0A0F5I4S3	PBX2, G17	BK769_11780, PBMB05447_05795
P40425	UniRef50_A0A383RJV6	PBX2, G17	SAMN05877753_109134, SAMN05877753_10333
P40425	UniRef50_P21885	PBX2, G17	speA, BC_3962, speA, BH2640
P40425	UniRef50_Q06319	PBX2, G17	mmgC, yqiN, BSU24150
P40425	UniRef50_Q9RHV9	PBX2, G17	lysS, BcerKBAB4_0072, lysS, BCE33L0072
P40763	UniRef50_A0A0H2YN01	STAT3, APRF	HV084_25475, HV269_27150
P40763	UniRef50_B4S487	STAT3, APRF	eno, LBJ_1561, eno, MXAN_4451
P41567	UniRef50_P0C0Z7	EIF1, SUI1	groL4, groEL4, BBta_5285, groL4, groEL4, RA0395, SMa0744
P42226	UniRef50_A0A6P1Q0R6	STAT6	B0I34_4269, COO59_07525
P42226	UniRef50_A1JKF8	STAT6	chbG, YpAngola_A3572, chbG, YPTB2927
P42226	UniRef50_A1JNU6	STAT6	sbcD, AT03_16020, sbcD, VK86_10010
P42226	UniRef50_A2SKQ7	STAT6	hemL, FTM_0885, hemL, FTL_1283
P42226	UniRef50_A8GE00	STAT6	rnfC, KPK_2382, rnfC, CGSHiEE_03610
P42226	UniRef50_B6J266	STAT6	fusA, BUAP5A_520, fusA, TW694
P42226	UniRef50_M7NH03	STAT6	SAMN05877753_104373, BK769_17395
P42226	UniRef50_O32238	STAT6	yvaP, BSU33680, SAMN05877753_109138
P42226	UniRef50_O52325	STAT6	arnA, EcolC_1394, arnA, ECSE_2514
P42226	UniRef50_P0ADW1	STAT6	lptC, yrbK, b3199, JW3166, lptC, Z4562, ECs4078
P42226	UniRef50_P38946	STAT6	cat1, CKL_3016, AWH49_03975
P42226	UniRef50_P39099	STAT6	degQ, hhoA, b3234, JW3203, degP, htrA, ptd, b0161, JW0157
P42226	UniRef50_P69925	STAT6	nrdB, STM2278, nrdB, BUsg_172
P42226	UniRef50_Q2Y5B4	STAT6	mnmG, gidA, CV_0661, mnmG, gidA, CGSHiEE_00050
P42226	UniRef50_Q5XAK5	STAT6	tkt, spyM18_1687, tkt, M6_Spy1423
P42226	UniRef50_Q83BM8	STAT6	gatB, COXBURSA331_A1651, gatB, FTN_1689
P42226	UniRef50_Q89WG0	STAT6	ugpC, ECA4319, ugpC, Rmet_2052
P42226	UniRef50_Q8EIQ6	STAT6	gcvP, ECA0745, gcvP, SARI_04598
P42704	UniRef50_A0A0Q2Z400	LRPPRC, LRP130	nan, 'FCN80_24835
P42704	UniRef50_P46353	LRPPRC, LRP130	deoB, BCE33L3844, deoB, BCE_4156
P43403	UniRef50_P72161	ZAP70, SRK	pbpG, PA0869, pbpG, SS37_07565
P43403	UniRef50_Q8Y495	ZAP70, SRK	pyrG, BALH_4836, pyrG, XOO2967
P46379	UniRef50_A0A095NRR3	BAG6, BAT3, G3	ERS137965_01268, tssG, C9426_31615
P46379	UniRef50_A0A0T9PSD4	BAG6, BAT3, G3	B0I34_1256, dorA, ERS008472_01907
P46379	UniRef50_A0A0T9QY71	BAG6, BAT3, G3	fimD_5, ERS137965_03603, fimD_1, ERS008491_01533
P46379	UniRef50_A0A142PME8	BAG6, BAT3, G3	F4018_16830, DMG81_00530
P46379	UniRef50_A0A2J9H622	BAG6, BAT3, G3	C9I36_19895, GKN89_18865
P46379	UniRef50_A0A6B3T2R1	BAG6, BAT3, G3	SAMN04488168_1434, A1U5_03496
P46379	UniRef50_A0A6B3T429	BAG6, BAT3, G3	C9I36_10800, Dpoa569_0003859
P46379	UniRef50_A0A6H3APX1	BAG6, BAT3, G3	B9T53_01460, BK769_07550
P46379	UniRef50_A0A6S5L7F1	BAG6, BAT3, G3	WP5S18E05_P30160, YPJ_pCD14
P46379	UniRef50_C0ZEA2	BAG6, BAT3, G3	BK769_19555, B9T53_19330
P46379	UniRef50_P07003	BAG6, BAT3, G3	poxB, b0871, JW0855, poxB, A1U5_01242
P46379	UniRef50_P44474	BAG6, BAT3, G3	mreB, STY3554, t3289, mreB, STM3374
P46379	UniRef50_P44858	BAG6, BAT3, G3	lexA, Dtpsy_1549, lexA, CGSHiGG_07240
P46379	UniRef50_P46456	BAG6, BAT3, G3	purR, ETA_18060, purR, HD_1641
P46379	UniRef50_Q1CKD2	BAG6, BAT3, G3	purL, YPA_2360, purL, NTHI0909
P46379	UniRef50_Q795Y4	BAG6, BAT3, G3	yrhE, BSU27220, CJ481_12395
P46379	UniRef50_Q7NYI2	BAG6, BAT3, G3	ypwA, NCTC12121_01718, VME_47010
P46379	UniRef50_Q81J64	BAG6, BAT3, G3	disA, BCAH820_0093, disA, BCE_0083
P46379	UniRef50_Q837V6	BAG6, BAT3, G3	ligA, LSL_1348, ligA, BCG9842_B4968
P46379	UniRef50_Q8ZIC5	BAG6, BAT3, G3	uxaB, EcHS_A1603, uxaB, ESA_01824
P46379	UniRef50_Q9KVD5	BAG6, BAT3, G3	pyrE, Z5066, ECs4517, pyrE, VV0280
P46721	UniRef50_A0R8H2	SLCO1A2, OATP, OATP1, OATP1A2, SLC21A3	rpoB, BT9727_0098, rpoB, BCB4264_A0123
P46939	UniRef50_A0A2H1SKU8	UTRN, DMDL, DRP1	ASF53_08490, XaplCFBP3122_04825
P46939	UniRef50_A0A356D5F7	UTRN, DMDL, DRP1	AT03_16820, mgtE, HV269_08880
P46939	UniRef50_A0A3P4A426	UTRN, DMDL, DRP1	menB, DWW35_00180, menB, CHM34_11870
P46939	UniRef50_A0A7H9XPH4	UTRN, DMDL, DRP1	SAMN04488168_104127, B0I49_004599
P46939	UniRef50_C0SP93	UTRN, DMDL, DRP1	accD, BCAH820_4716, accD2, Bsph_4132
P46939	UniRef50_C8CGG6	UTRN, DMDL, DRP1	A1U5_00021, ECGG_04452
P46939	UniRef50_P03018	UTRN, DMDL, DRP1	uvrD, mutU, pdeB, rad, recL, b3813, JW3786, uvrD, STM3951, STMD1.39
P46939	UniRef50_P0AEC3	UTRN, DMDL, DRP1	arcB, Z4574, ECs4089, arcB, b3210, JW5536
P46939	UniRef50_P21885	UTRN, DMDL, DRP1	speA, BC_3962, speA, BH2640
P46939	UniRef50_P77973	UTRN, DMDL, DRP1	argG, glr2933, argG, BCQ_4445
P46939	UniRef50_Q8FAT5	UTRN, DMDL, DRP1	lysS, NT01EI_3337, lysS, plu3548
P48995	UniRef50_A0A084IX95	TRPC1, TRP1	DN390_28060, SAMN04488156_1011156
P48995	UniRef50_A0A0H3HCM1	TRPC1, TRP1	FFB58_04630, EH105704_02_00490
P48995	UniRef50_A0A1R4EEB9	TRPC1, TRP1	HKP21_01035, D5085_03655
P48995	UniRef50_A0A6A1TBR1	TRPC1, TRP1	HV269_27635, APU02_11160
P48995	UniRef50_A6TB83	TRPC1, TRP1	mtfA, SNSL254_A2166, mtfA, YPK_2490
P48995	UniRef50_G2K265	TRPC1, TRP1	clpB, BC_1168, clpB, CPE1428
P48995	UniRef50_O05272	TRPC1, TRP1	asnO, yisO, yucB, BSU10790, KS08_05185
P48995	UniRef50_O31702	TRPC1, TRP1	thiF, yjbU, BSU11700, moeB, BSU14270
P48995	UniRef50_O67618	TRPC1, TRP1	lepA, aq_1725, lepA, MSC_0330
P48995	UniRef50_P00936	TRPC1, TRP1	cyaA, cya, b3806, JW3778, cyaA, Z5322, ECs4736
P48995	UniRef50_P0ABY6	TRPC1, TRP1	fldB, STM3045, fldB, Z4233, ECs3767
P48995	UniRef50_P0AE84	TRPC1, TRP1	cpxA, ecfB, eup, ssd, b3911, JW3882, cpxA, c4863
P48995	UniRef50_P13518	TRPC1, TRP1	csrD, yhdA, b3252, JW3221, csrD, EIG07_15400
P48995	UniRef50_P15034	TRPC1, TRP1	pepP, b2908, JW2876, EIG07_01085
P48995	UniRef50_P42620	TRPC1, TRP1	yqjG, b3102, JW3073, A311_04026
P48995	UniRef50_P44740	TRPC1, TRP1	trmO, tsaA, HI_0510, tsaA, EUX49_04560
P48995	UniRef50_P44905	TRPC1, TRP1	HI_0858, SBG_2654
P48995	UniRef50_Q55756	TRPC1, TRP1	carB, GAU_1968, carB, sll0370
P48995	UniRef50_Q6D961	TRPC1, TRP1	YPDSF_0617, ESA_00433
P48995	UniRef50_Q8Z5I4	TRPC1, TRP1	rfbF, STM2092, rfbF, STY2302, t0780
P48995	UniRef50_Q9HTQ0	TRPC1, TRP1	dadA, SPA1070, dadA, SeD_A1515
P48995	UniRef50_Q9KFP1	TRPC1, TRP1	metE, BCB4264_A4108, metE, BCAH820_4021
P48995	UniRef50_Q9KUY6	TRPC1, TRP1	alr1, VC_0372, alr, YpAngola_A0754
P48995	UniRef50_Q9ZF22	TRPC1, TRP1	infB, VS_2482, infB, YpAngola_A3993
P49005	UniRef50_Q9REV4	POLD2	wecB, IWT140_01407, wecB, IWT25_00504
P49327	UniRef50_C7H4X2	FASN, FAS	FAEPRAA2165_01342, CRH10_03100
P49407	UniRef50_O67618	ARRB1, ARR1	lepA, aq_1725, lepA, MSC_0330
P49585	UniRef50_B0TP63	PCYT1A, CTPCT, PCYT1	trpB, Sden_2454, trpB, YPTB2126
P49908	UniRef50_A0A0G3S813	SELENOP, SELP, SEPP1	vgrG, D4M93_21515, YPA_0291
P49908	UniRef50_A0A0H2Q8H7	SELENOP, SELP, SEPP1	APU02_11215, E0557_19870
P49908	UniRef50_A0A5M9NV71	SELENOP, SELP, SEPP1	CQA85_03380, FEZ36_06495
P49908	UniRef50_A6TB83	SELENOP, SELP, SEPP1	mtfA, SNSL254_A2166, mtfA, YPK_2490
P49908	UniRef50_B2VII5	SELENOP, SELP, SEPP1	yejM, NCTC12121_01200, yejM, ERS137965_02368
P49908	UniRef50_P37871	SELENOP, SELP, SEPP1	rpoC, LEUM_1824, rpoC
P49908	UniRef50_P64636	SELENOP, SELP, SEPP1	yrfG, SF3417, S4345, yrfG, b3399, JW5865
P49908	UniRef50_Q5XAJ8	SELENOP, SELP, SEPP1	M6_Spy1430, MGAS10750_Spy1493
P49908	UniRef50_Q6TKU6	SELENOP, SELP, SEPP1	Xehl_01170, ECGG_04014
P49908	UniRef50_Q81K85	SELENOP, SELP, SEPP1	glgA, BCE33L4618, glgA, BCE_5025
P49908	UniRef50_Q9KVY5	SELENOP, SELP, SEPP1	mnmE, trmE, lpg3001, mnmE, trmE, ECED1_4398
P50454	UniRef50_A0QVY8	SERPINH1, CBP1, CBP2, HSP47, SERPINH2, PIG14	nrdR, BCAH820_4695, nrdR, BcerKBAB4_4411
P50502	UniRef50_B7UI21	ST13, AAG2, FAM10A1, HIP, SNC6	sseK1, SL1344_4096, sseK2, STM2137
P50502	UniRef50_H3RFJ8	ST13, AAG2, FAM10A1, HIP, SNC6	tap, NCTC12121_02075, AT03_09085
P50502	UniRef50_J8IJT4	ST13, AAG2, FAM10A1, HIP, SNC6	BK769_11990, GBN83_22160
P50502	UniRef50_O09460	ST13, AAG2, FAM10A1, HIP, SNC6	pckA, YPO0138, y3918, YP_0139, pckA, SbBS512_E3782
P50502	UniRef50_Q8ZKF6	ST13, AAG2, FAM10A1, HIP, SNC6	acs, plu0074, acsA, Ping_3120
P50542	UniRef50_A0A0F5I4S3	PEX5, PXR1	BK769_11780, PBMB05447_05795
P50542	UniRef50_Q63GI2	PEX5, PXR1	proS2, BA_0396, GBAA_0396, BAS0382, proS2, BCE_0510
P50542	UniRef50_Q812R6	PEX5, PXR1	mnmA, trmU, yrrA, BSU27500, mnmA, BCQ_4180
P50591	UniRef50_A0A1C7FDU5	TNFSF10, APO2L, TRAIL	IIU_06314, PBMB05447_15540
P50591	UniRef50_P10384	TNFSF10, APO2L, TRAIL	fadL, SF2421, S2557, fadL, STM2391
P50914	UniRef50_C7H4X2	RPL14	FAEPRAA2165_01342, CRH10_03100
P50990	UniRef50_B7UI21	CCT8, C21orf112, CCTQ, KIAA0002	sseK1, SL1344_4096, sseK2, STM2137
P50990	UniRef50_O69689	CCT8, C21orf112, CCTQ, KIAA0002	MSMEG_6286, MSMEI_6121, Rv3722c
P50990	UniRef50_P72749	CCT8, C21orf112, CCTQ, KIAA0002	bipA, slr1105, bipA, B1L04_12940
P50990	UniRef50_Q81XT3	CCT8, C21orf112, CCTQ, KIAA0002	glyQS, Ccel_1789, glyQS, Amet_3022
P51148	UniRef50_A0A0F6SX78	RAB5C, RABL	SAMN04490188_4972, ALP84_02851
P51148	UniRef50_A0A2C8ES12	RAB5C, RABL	gnd, CHM34_08415, gnd, DN397_20370
P51148	UniRef50_P37474	RAB5C, RABL	mfd, BSU00550, BS16045_00066
P51148	UniRef50_Q55756	RAB5C, RABL	carB, GAU_1968, carB, sll0370
P51451	UniRef50_Q8ZGK8	BLK	uxuA, YPK_2778, uxuA, Tola_2884
P51572	UniRef50_P00968	BCAP31, BAP31, DXS1357E	carB, VC_2389, carB, VV0625
P51572	UniRef50_P25516	BCAP31, BAP31, DXS1357E	acnA, acn, b1276, JW1268, acnA, STM1712
P51572	UniRef50_Q9FD10	BCAP31, BAP31, DXS1357E	sseJ, STM1631, DUQ85_11560
P51790	UniRef50_A0A512MAI8	CLCN3	CL473_10775, CL473_10490
P51790	UniRef50_Q6LX42	CLCN3	SAMN04488168_106121, H2C83_05505
P51808	UniRef50_A0A6M0U956	DYNLT3, TCTE1L, TCTE1XL	aguB, DI623_04450, aguB, DI632_00965
P51861	UniRef50_O67618	CDR1	lepA, aq_1725, lepA, MSC_0330
P51888	UniRef50_A0A0D8IYH6	PRELP, SLRR2A	BK769_03935, IIU_05234
P52209	UniRef50_A0A5M9NV71	PGD, PGDH	CQA85_03380, FEZ36_06495
P52209	UniRef50_K4Q863	PGD, PGDH	isp, M28_Spy1707, isp, MGAS9429_Spy1728
P52948	UniRef50_Q65V59	NUP98, ADAR2	uxaC, ygjX, ygjY, ygjZ, b3092, JW3063, uxaC, plu0176
P53634	UniRef50_A0A378A2I4	CTSC, CPPI	nemA_5, NCTC12993_07726, nemA_2, NCTC11075_05708
P53634	UniRef50_P19669	CTSC, CPPI	tal, Amet_0319, tal, CHY_0129
P53634	UniRef50_P69925	CTSC, CPPI	nrdB, STM2278, nrdB, BUsg_172
P53634	UniRef50_Q633A8	CTSC, CPPI	SAMN04488168_14431, BK769_23315
P53634	UniRef50_Q8EIQ6	CTSC, CPPI	gcvP, ECA0745, gcvP, SARI_04598
P53804	UniRef50_P39342	TTC3, DCRR1, RNF105, TPRD	yjgR, b4263, JW4220, EcE24377A_4836
P53804	UniRef50_P53532	TTC3, DCRR1, RNF105, TPRD	clpB, LA_1879, clpB, Cgl2780, cg3079
P53985	UniRef50_P10905	SLC16A1, MCT1	ugpA, b3452, JW3417, ugpA, Z4820, ECs4298
P54105	UniRef50_Q46829	CLNS1A, CLCI, ICLN	bglB, b3721, JW3699, bglA, bglD, yqfC, b2901, JW2869, EC970259_3419
P55036	UniRef50_A0A173ZJ10	PSMD4, MCB1	DW211_06995, IV73_GL001191
P55198	UniRef50_Q837V6	MLLT6, AF17	ligA, LSL_1348, ligA, BCG9842_B4968
P55201	UniRef50_P36948	BRPF1, BR140	rbsC, BSU35950, rbsC, ETL41_10155
P55265	UniRef50_P45040	ADAR, ADAR1, DSRAD, G1P1, IFI4	cysK, BUsg_063, srpG, Synpcc7942_B2664, pANL40
P55786	UniRef50_K4Q863	NPEPPS, PSA	isp, M28_Spy1707, isp, MGAS9429_Spy1728
P55786	UniRef50_P18159	NPEPPS, PSA	pgcA, gtaC, gtaE, yhxB, BSU09310, SC09_Contig19orf00130
P56524	UniRef50_Q8Y495	HDAC4, KIAA0288	pyrG, BALH_4836, pyrG, XOO2967
P56645	UniRef50_P37478	PER3, GIG13	walR, vicR, NWMN_0017, walR, SaurJH1_0018
P59666	UniRef50_P37564	DEFA3, DEF3	coaX, BCA_0078, coaX, BCAH187_A0077, coaX, BC_0073
P61586	UniRef50_A0A0F5I4S3	RHOA, ARH12, ARHA, RHO12	BK769_11780, PBMB05447_05795
P61586	UniRef50_A0A0H2YN01	RHOA, ARH12, ARHA, RHO12	HV084_25475, HV269_27150
P61586	UniRef50_P08390	RHOA, ARH12, ARHA, RHO12	usg, b2319, JW2316, EIG07_22100
P61586	UniRef50_P53532	RHOA, ARH12, ARHA, RHO12	clpB, LA_1879, clpB, Cgl2780, cg3079
P61586	UniRef50_Q0AB37	RHOA, ARH12, ARHA, RHO12	der, engA, SFV_2558, der, engA, CKO_00275
P61586	UniRef50_Q6XW05	RHOA, ARH12, ARHA, RHO12	ipgB2, SFxv_4858, EKN05_023905
P61586	UniRef50_Q8Y3P9	RHOA, ARH12, ARHA, RHO12	kat, lin2920, kat
P61586	UniRef50_Q8ZAG5	RHOA, ARH12, ARHA, RHO12	corA, NTHI1195, corA, ECA4177
P61586	UniRef50_Q9FD10	RHOA, ARH12, ARHA, RHO12	sseJ, STM1631, DUQ85_11560
P61604	UniRef50_A0A085U2L0	HSPE1	manZ_1, NCTC12121_01012, ETAF_2276
P61604	UniRef50_A0A2X4W9F6	HSPE1	SAMN02799616_00157, BN1180_04773
P61604	UniRef50_E0SD15	HSPE1	C9I36_06315, B0I34_0365
P61604	UniRef50_O67618	HSPE1	lepA, aq_1725, lepA, MSC_0330
P61604	UniRef50_P26648	HSPE1	ftsP, sufI, STY3349, t3093, ftsP, sufI, STM3172
P61769	UniRef50_A0A085U2L5	B2M, CDABP0092, HDCMA22P	GTH25_13045, F9282_14120
P61769	UniRef50_A0A0F5I4S3	B2M, CDABP0092, HDCMA22P	BK769_11780, PBMB05447_05795
P61769	UniRef50_A0A0Q6WYP1	B2M, CDABP0092, HDCMA22P	GKN89_05990, HV269_09140
P61769	UniRef50_A0A0X5F7P4	B2M, CDABP0092, HDCMA22P	HV269_14660, SK36_02429
P61769	UniRef50_A0A1H6FGX1	B2M, CDABP0092, HDCMA22P	rpoH, Galf_0457, rpoH, CK426_07215
P61769	UniRef50_A0A1M7BP43	B2M, CDABP0092, HDCMA22P	BK769_11370, SAMN05877753_10242
P61769	UniRef50_A0A2S5CFI2	B2M, CDABP0092, HDCMA22P	hpaX, CYG50_11510, hpaX, PROVRETT_08287
P61769	UniRef50_A0A378Y5N5	B2M, CDABP0092, HDCMA22P	ASD24_13985, CD798_16925
P61769	UniRef50_A0A3P5X8S0	B2M, CDABP0092, HDCMA22P	AB685_13280, A410_2352
P61769	UniRef50_A0A512MAI8	B2M, CDABP0092, HDCMA22P	CL473_10775, CL473_10490
P61769	UniRef50_A0A6A1TBR1	B2M, CDABP0092, HDCMA22P	HV269_27635, APU02_11160
P61769	UniRef50_I0GPZ6	B2M, CDABP0092, HDCMA22P	AWH49_15510, CHM34_18105
P61769	UniRef50_J8MXV6	B2M, CDABP0092, HDCMA22P	PBMB05447_12990, BK769_06785
P61769	UniRef50_J9AJF0	B2M, CDABP0092, HDCMA22P	AWH48_03595, BN000_04647
P61769	UniRef50_O07021	B2M, CDABP0092, HDCMA22P	lutB, MCCL_0173, lutB, yvfW, BPUM_1673
P61769	UniRef50_P05989	B2M, CDABP0092, HDCMA22P	ilvC, HAPS_1327, ilvC, YPA_0132
P61769	UniRef50_P07345	B2M, CDABP0092, HDCMA22P	trpB, XAC2717, trpB, BCB4264_A1296
P61769	UniRef50_P09123	B2M, CDABP0092, HDCMA22P	thrC, IIU_01396
P61769	UniRef50_P09339	B2M, CDABP0092, HDCMA22P	acnA, RBE_0098, acoA, TTHA0726
P61769	UniRef50_P0ACR3	B2M, CDABP0092, HDCMA22P	ydhB, Z2682, ECs2368, ydhB, b1659, JW1651
P61769	UniRef50_P14542	B2M, CDABP0092, HDCMA22P	iutA, LV107, iutA
P61769	UniRef50_P19147	B2M, CDABP0092, HDCMA22P	phoA, phoA, Sant_0573
P61769	UniRef50_P27848	B2M, CDABP0092, HDCMA22P	yigL, b3826, JW5854, yigL, Z5347, ECs4756
P61769	UniRef50_P33231	B2M, CDABP0092, HDCMA22P	glcA, yghK, b2975, JW2942, lldP, lctP, STY4104, t3827
P61769	UniRef50_P38946	B2M, CDABP0092, HDCMA22P	cat1, CKL_3016, AWH49_03975
P61769	UniRef50_P39285	B2M, CDABP0092, HDCMA22P	mscM, yjeP, b4159, JW4120, EC970259_5045
P61769	UniRef50_P42273	B2M, CDABP0092, HDCMA22P	fliC2, B5T_03408
P61769	UniRef50_P44425	B2M, CDABP0092, HDCMA22P	aspC, HI_1617, AAX18_02510
P61769	UniRef50_P77522	B2M, CDABP0092, HDCMA22P	sufB, ynhE, b1683, JW5273, sufB, SF1713, S1845
P61769	UniRef50_Q5XAK5	B2M, CDABP0092, HDCMA22P	tkt, spyM18_1687, tkt, M6_Spy1423
P61769	UniRef50_Q639C2	B2M, CDABP0092, HDCMA22P	IIU_05337, DN397_19405
P61769	UniRef50_Q66EZ7	B2M, CDABP0092, HDCMA22P	HV150_04420, EGX52_11460
P61769	UniRef50_Q6D6H3	B2M, CDABP0092, HDCMA22P	flgH, ECIAI39_2084, flgH, ECS88_1093
P61769	UniRef50_Q6HCE9	B2M, CDABP0092, HDCMA22P	DN397_25395, BK769_23570
P61769	UniRef50_Q9KVY5	B2M, CDABP0092, HDCMA22P	mnmE, trmE, lpg3001, mnmE, trmE, ECED1_4398
P61769	UniRef50_Q9PF79	B2M, CDABP0092, HDCMA22P	ddl, YPA_3544, ddl, ETA_07570
P62491	UniRef50_P37554	RAB11A, RAB11	spoVT, yabL, BSU00560, KS08_00340
P62760	UniRef50_A0Q8D5	VSNL1, VISL1	EKK65_02130, ABT03_10790
P63172	UniRef50_A7INE2	DYNLT1, TCTEL1, TCTEX-1, TCTEX1	uvrA, HMPREF1325_1754, uvrA, ASD79_20610
P63172	UniRef50_P43889	DYNLT1, TCTEL1, TCTEX-1, TCTEX1	glmU, SF3810, S3958, glmU, YPTB3965
P63172	UniRef50_Q9KFP1	DYNLT1, TCTEL1, TCTEX-1, TCTEX1	metE, BCB4264_A4108, metE, BCAH820_4021
P63244	UniRef50_A0A089PL22	RACK1, GNB2L1, HLC7, PIG21	fliN, SS37_09650, fliN, E2583_09515
P63244	UniRef50_A1JIJ7	RACK1, GNB2L1, HLC7, PIG21	purH, YpAngola_A0465, purH, YPK_0357
P63244	UniRef50_A6TB83	RACK1, GNB2L1, HLC7, PIG21	mtfA, SNSL254_A2166, mtfA, YPK_2490
P63244	UniRef50_C7H4X2	RACK1, GNB2L1, HLC7, PIG21	FAEPRAA2165_01342, CRH10_03100
P63244	UniRef50_D0ZSY8	RACK1, GNB2L1, HLC7, PIG21	rseA, mclA, c3096, rseA, STM14_3233
P63244	UniRef50_O31766	RACK1, GNB2L1, HLC7, PIG21	ymfH, BSU16860, BS16045_01791
P63244	UniRef50_P0AAZ6	RACK1, GNB2L1, HLC7, PIG21	rarA, mgsA, ycaJ, b0892, JW0875, rarA, Z1238, ECs0977
P63244	UniRef50_P22106	RACK1, GNB2L1, HLC7, PIG21	asnB, b0674, JW0660, asnB, SBG_0570
P63244	UniRef50_P27848	RACK1, GNB2L1, HLC7, PIG21	yigL, b3826, JW5854, yigL, Z5347, ECs4756
P63244	UniRef50_P32396	RACK1, GNB2L1, HLC7, PIG21	cpfC1, hemH-1, hemH1, BA_1071, GBAA_1071, BAS1000, cpfC1, BCE_1168
P63244	UniRef50_P38490	RACK1, GNB2L1, HLC7, PIG21	ypeB, joeB, yzuA, BSU22920, SAMN04488168_1068
P63244	UniRef50_P42593	RACK1, GNB2L1, HLC7, PIG21	fadH, ygjL, b3081, JW3052, fadH, EC970259_3738
P63244	UniRef50_Q3BWY7	RACK1, GNB2L1, HLC7, PIG21	fusA, lpg0326, fusA, FTW_1759
P63244	UniRef50_Q81UI7	RACK1, GNB2L1, HLC7, PIG21	secA2, BA_0882, GBAA_0882, BAS0838, secA2, BALH_0795
P63244	UniRef50_Q88WN1	RACK1, GNB2L1, HLC7, PIG21	efp, LMHCC_1216, efp, lp_1596
P63244	UniRef50_Q89AY2	RACK1, GNB2L1, HLC7, PIG21	tkt, bbp_088, Neut_1577
P63244	UniRef50_R8AN90	RACK1, GNB2L1, HLC7, PIG21	recC, XSR1_20071, recC, Xehl_03017
P69905	UniRef50_P00362	HBA1;, HBA2	gap3, Ava_3715, gap
P69905	UniRef50_P06129	HBA1;, HBA2	btuB, YPA_0112, btuB, SSON_4139
P69905	UniRef50_P09155	HBA1;, HBA2	rnd, b1804, JW1793, rnd, Ctu_24800
P69905	UniRef50_P94392	HBA1;, HBA2	putP, ycgO, BSU03220, SC09_Contig25orf00865
P78347	UniRef50_A0A0X5F7P4	GTF2I, BAP135, WBSCR6	HV269_14660, SK36_02429
P78347	UniRef50_P00960	GTF2I, BAP135, WBSCR6	glyQ, PM1098, glyQ, FTL_0489
P78347	UniRef50_P43830	GTF2I, BAP135, WBSCR6	proS, Sbal223_1503, proS, ECA3529
P78347	UniRef50_P45694	GTF2I, BAP135, WBSCR6	tkt, tktA, BSU17890, HMPREF2680_04245
P80511	UniRef50_P09123	S100A12	thrC, IIU_01396
P83731	UniRef50_C7H4X2	RPL24	FAEPRAA2165_01342, CRH10_03100
P84077	UniRef50_A0A089PL22	ARF1	fliN, SS37_09650, fliN, E2583_09515
P84077	UniRef50_P26195	ARF1	groS, groES, Dde_2474, groS, groES, Geob_0399
P84077	UniRef50_Q81J64	ARF1	disA, BCAH820_0093, disA, BCE_0083
P84103	UniRef50_A0R8H2	SRSF3, SFRS3, SRP20	rpoB, BT9727_0098, rpoB, BCB4264_A0123
P84103	UniRef50_O67618	SRSF3, SFRS3, SRP20	lepA, aq_1725, lepA, MSC_0330
P84103	UniRef50_Q01464	SRSF3, SFRS3, SRP20	minD, divIVB, BSU27990, IV36_GL000900
P98095	UniRef50_P39099	FBLN2	degQ, hhoA, b3234, JW3203, degP, htrA, ptd, b0161, JW0157
P98095	UniRef50_Q2Y5B4	FBLN2	mnmG, gidA, CV_0661, mnmG, gidA, CGSHiEE_00050
Q00610	UniRef50_A0A089PL22	CLTC, CLH17, CLTCL2, KIAA0034	fliN, SS37_09650, fliN, E2583_09515
Q00610	UniRef50_A0A6B3T555	CLTC, CLH17, CLTCL2, KIAA0034	fliG, AT03_00230, fliG, NCTC11468_03380
Q00610	UniRef50_Q9RND6	CLTC, CLH17, CLTCL2, KIAA0034	cmk, Bphy_0745, cmk, BMA0429
Q00613	UniRef50_Q4MPR6	HSF1, HSTF1	groL2, groEL2, alr1896, groL1, groEL1, Pro_0448
Q00613	UniRef50_Q8CTN9	HSF1, HSTF1	argS, SaurJH1_0645, argS, SAB0559
Q00978	UniRef50_A0A399J847	IRF9, ISGF3G	uvrA, EHM55_16800, uvrA, CSA81_01380
Q01459	UniRef50_G7LK38	CTBS, CTB	irp1, DDT54_13865, BX23_22380
Q01459	UniRef50_Q7N2B2	CTBS, CTB	pdxB, YPK_1527, pdxB, EcHS_A2471
Q01459	UniRef50_Q8UJ04	CTBS, CTB	deoB, Shew_2813, deoB, Ssed_3376
Q01469	UniRef50_Q5XAJ8	FABP5	M6_Spy1430, MGAS10750_Spy1493
Q01469	UniRef50_Q97PK0	FABP5	spyM18_0988, SPs1208
Q01518	UniRef50_D0Z8E6	CAP1, CAP	rnb, PMI1311, rnb, SeAg_B1448
Q01518	UniRef50_G2K265	CAP1, CAP	clpB, BC_1168, clpB, CPE1428
Q01518	UniRef50_Q9KTG1	CAP1, CAP	glyA, Ping_1438, glyA, Spro_3638
Q01844	UniRef50_A0QVY8	EWSR1, EWS	nrdR, BCAH820_4695, nrdR, BcerKBAB4_4411
Q01844	UniRef50_B5FII7	EWSR1, EWS	ssaV, STM14_1710, ssaV, SeD_A1929
Q01844	UniRef50_O32037	EWSR1, EWS	tcdA, yrvM, BSU27540, KS08_13290
Q01844	UniRef50_P42604	EWSR1, EWS	uxaA, ygjW, b3091, JW3062, EIG07_16020
Q01844	UniRef50_Q6HMS8	EWSR1, EWS	arcB, BT9727_0800, BC_0906
Q02543	UniRef50_Q5ZS05	RPL18A	thrS, TDE_1090, thrS, Hhal_0427
Q02763	UniRef50_A0A399J847	TEK, TIE2, VMCM, VMCM1	uvrA, EHM55_16800, uvrA, CSA81_01380
Q02763	UniRef50_Q93SD8	TEK, TIE2, VMCM, VMCM1	F9282_12555, GTH25_11535
Q03252	UniRef50_P29727	LMNB2, LMN2	guaA, GK0254, guaA, stu0886
Q03252	UniRef50_Q66FE1	LMNB2, LMN2	dsbD, YPO0345, y0603, YP_0499, dsbD, YPN_3325, YP516_3780
Q03252	UniRef50_T0QPU6	LMNB2, LMN2	FAS41_18425, Xehl_01221
Q06323	UniRef50_P04787	PSME1, IFI5111	leuD, EcolC_3586, leuD1, leuD, STM0110
Q06323	UniRef50_P0C2V3	PSME1, IFI5111	lcrD, pYV0060, lcrD
Q06830	UniRef50_C7H4X2	PRDX1, PAGA, PAGB, TDPX2	FAEPRAA2165_01342, CRH10_03100
Q07157	UniRef50_C7H4X2	TJP1, ZO1	FAEPRAA2165_01342, CRH10_03100
Q07157	UniRef50_K0JUG2	TJP1, ZO1	ERS137965_00615, hrpA, H0T40_13770
Q07157	UniRef50_P0AD13	TJP1, ZO1	yeeZ, Z3178, ECs2818, yeeZ, b2016, JW1998
Q07666	UniRef50_O51128	KHDRBS1, SAM68	asnS, XF_2563, asnS, Clos_2341
Q08117	UniRef50_A0A2N4VUV0	TLE5, AES, GRG, GRG5	HV269_27215, APU02_10835
Q08117	UniRef50_A0A2S4N3N0	TLE5, AES, GRG, GRG5	ompA, EBL_c24750, ompA, STY1091, t1850
Q08117	UniRef50_A0A376PNM0	TLE5, AES, GRG, GRG5	A1U5_03095, recN, SBG_2398
Q08117	UniRef50_A0A379YEX7	TLE5, AES, GRG, GRG5	C9I36_17445, ERS137965_00082
Q08117	UniRef50_A0A4P8SMH5	TLE5, AES, GRG, GRG5	ERS008491_04112, DDT54_01640
Q08117	UniRef50_A0A6B3T6W3	TLE5, AES, GRG, GRG5	HV269_27170, APU02_10895
Q08117	UniRef50_F9DXM5	TLE5, AES, GRG, GRG5	BK769_20070, SAMN04488156_104214
Q08117	UniRef50_G2K265	TLE5, AES, GRG, GRG5	clpB, BC_1168, clpB, CPE1428
Q08117	UniRef50_G4Q3U7	TLE5, AES, GRG, GRG5	DW089_09670, BK769_19220
Q08117	UniRef50_G7LK38	TLE5, AES, GRG, GRG5	irp1, DDT54_13865, BX23_22380
Q08117	UniRef50_P0A6H6	TLE5, AES, GRG, GRG5	hslU, YPO0105, y0294, YP_0107, hslU, ECSE_4220
Q08117	UniRef50_P0A9U5	TLE5, AES, GRG, GRG5	ybiT, c0906, ybiT, b0820, JW0804
Q08117	UniRef50_P25926	TLE5, AES, GRG, GRG5	nirC, STM3476, nirC, EH105704_07_00340
Q08117	UniRef50_P37941	TLE5, AES, GRG, GRG5	bfmBAB, bfmB1b, BSU24040, KS08_12115
Q08117	UniRef50_P45579	TLE5, AES, GRG, GRG5	hcxA, ybdH, b0599, JW0592, EIG07_05505
Q08117	UniRef50_Q59961	TLE5, AES, GRG, GRG5	parE, grlB, BSU18090, parE, MYCGA4200, MGA_0060
Q08117	UniRef50_Q5HJT5	TLE5, AES, GRG, GRG5	dus, SA0085, dus, SAR0099
Q08117	UniRef50_Q65AP7	TLE5, AES, GRG, GRG5	VK86_14185, SAMEA2273122_02591
Q08117	UniRef50_Q93HX6	TLE5, AES, GRG, GRG5	trxB, bbp_291, trxB, b0888, JW0871
Q08117	UniRef50_W0S0V5	TLE5, AES, GRG, GRG5	A1UM_05175, I3Q_13800
Q08477	UniRef50_Q8Y495	CYP4F3, LTB4H	pyrG, BALH_4836, pyrG, XOO2967
Q08J23	UniRef50_P77973	NSUN2, SAKI, TRM4	argG, glr2933, argG, BCQ_4445
Q09013	UniRef50_A0A6B3T3U0	DMPK, DM1PK, MDPK	FNW54_14980, EC970259_B0075
Q09013	UniRef50_C9Y2Q7	DMPK, DM1PK, MDPK	galS_1, ERS137965_00461, AT03_20495
Q09472	UniRef50_A0A0K5GW67	EP300, P300	ERS137965_03473, STMUK_2657
Q09472	UniRef50_I0GPZ6	EP300, P300	AWH49_15510, CHM34_18105
Q09472	UniRef50_P84040	EP300, P300	EHM77_06745, C8970_22825
Q09472	UniRef50_Q9KFP1	EP300, P300	metE, BCB4264_A4108, metE, BCAH820_4021
Q10587	UniRef50_A0A2D0AQJ5	TEF, KIAA1655	APECO1_1055, C4Z38_015500
Q10587	UniRef50_A0A4U9HJV5	TEF, KIAA1655	yecE, ERS137965_00927, GKN89_03350
Q10587	UniRef50_A0A6B3T0P4	TEF, KIAA1655	fliD, FFB58_12115, fliD, H9W86_13885
Q10587	UniRef50_A0R8H2	TEF, KIAA1655	rpoB, BT9727_0098, rpoB, BCB4264_A0123
Q10587	UniRef50_A5F9G1	TEF, KIAA1655	epd, swp_4243, epd, PMI0241
Q10587	UniRef50_A6TB83	TEF, KIAA1655	mtfA, SNSL254_A2166, mtfA, YPK_2490
Q10587	UniRef50_B7LSG0	TEF, KIAA1655	Xehl_02474, PROVRETT_07191
Q10587	UniRef50_P03029	TEF, KIAA1655	glnG, ntrC, STM4005, ntrC
Q10587	UniRef50_P04833	TEF, KIAA1655	sasP-1, sspA, BSU29570
Q10587	UniRef50_P0A8Y6	TEF, KIAA1655	yidA, c4619, yidA, SF3767, S4004
Q10587	UniRef50_P24177	TEF, KIAA1655	acrD, yffA, b2470, JW2454, acrD, H9W86_16615
Q10587	UniRef50_P30012	TEF, KIAA1655	nadC, b0109, JW0105, nadC, STM0145, nadC, SBG_0136
Q10587	UniRef50_P31801	TEF, KIAA1655	chaA, b1216, JW1207, EC970259_0857
Q10587	UniRef50_P72749	TEF, KIAA1655	bipA, slr1105, bipA, B1L04_12940
Q10587	UniRef50_Q57M77	TEF, KIAA1655	ubiG, Z3486, ECs3115, ubiG, PMI1733
Q10587	UniRef50_Q59961	TEF, KIAA1655	parE, grlB, BSU18090, parE, MYCGA4200, MGA_0060
Q10587	UniRef50_Q8CTN9	TEF, KIAA1655	argS, SaurJH1_0645, argS, SAB0559
Q10587	UniRef50_Q8EH67	TEF, KIAA1655	hcp, PBPRB1896, hcp, VP1189
Q10587	UniRef50_Q8ZKD7	TEF, KIAA1655	dmsA4, SBG_3750, STMUK_4290
Q10587	UniRef50_Q9KTX5	TEF, KIAA1655	pepB, YpsIP31758_1175, pepB, plu3276
Q10587	UniRef50_Q9X9E0	TEF, KIAA1655	exuR, exuR, Z4448, ECs3976
Q10587	UniRef50_X5FDW9	TEF, KIAA1655	tssK, F9282_14220, tssK, DK254_12860
Q10589	UniRef50_P37478	BST2	walR, vicR, NWMN_0017, walR, SaurJH1_0018
Q12802	UniRef50_A0A0H2W0L2	AKAP13, BRX, HT31, LBC	YPA_MT0099, CD006_26510
Q12802	UniRef50_A0QVY8	AKAP13, BRX, HT31, LBC	nrdR, BCAH820_4695, nrdR, BcerKBAB4_4411
Q12802	UniRef50_P00579	AKAP13, BRX, HT31, LBC	rpoD, STY3390, t3131, rpoD, STM3211
Q12802	UniRef50_P28354	AKAP13, BRX, HT31, LBC	lysS, lpl1741, lysS, SEN2883
Q12802	UniRef50_Q5XAK5	AKAP13, BRX, HT31, LBC	tkt, spyM18_1687, tkt, M6_Spy1423
Q12802	UniRef50_Q7NTA7	AKAP13, BRX, HT31, LBC	uvrB, CLK_2819, uvrB
Q12802	UniRef50_Q8Y8E7	AKAP13, BRX, HT31, LBC	nagB, LMHCC_1665, nagB, BCA_4166
Q12899	UniRef50_A0A6B3T0P4	TRIM26, RNF95, ZNF173	fliD, FFB58_12115, fliD, H9W86_13885
Q12899	UniRef50_B1MXV5	TRIM26, RNF95, ZNF173	rsmH, mraW, LEUM_1500, rsmH, mraW, BCE33L3677
Q12899	UniRef50_P0AAI3	TRIM26, RNF95, ZNF173	ftsH, HI_1335, ftsH, hflB, BUsg_369
Q12899	UniRef50_P45185	TRIM26, RNF95, ZNF173	mukF, CGSHiEE_04410, mukF, E2348C_0915
Q12899	UniRef50_Q8EK30	TRIM26, RNF95, ZNF173	ppc, HSM_1472, ppc, NTHI1403
Q12899	UniRef50_Q9KFP1	TRIM26, RNF95, ZNF173	metE, BCB4264_A4108, metE, BCAH820_4021
Q12912	UniRef50_I3ECA9	IRAG2, JAW1, LRMP	AWH49_07895, DWV95_13510
Q12912	UniRef50_Q8Y5F1	IRAG2, JAW1, LRMP	chdC, BCB4264_A5511, chdC, Sca_0241
Q12923	UniRef50_P0AAI3	PTPN13, PNP1, PTP1E, PTPL1	ftsH, HI_1335, ftsH, hflB, BUsg_369
Q12923	UniRef50_P10724	PTPN13, PNP1, PTP1E, PTPL1	alr1, alr, dal, BSU04640, alr, GK0231
Q13042	UniRef50_P0A997	CDC16, ANAPC6	glpC, Z3501, ECs3128, glpC, HI_0683
Q13042	UniRef50_Q8Y495	CDC16, ANAPC6	pyrG, BALH_4836, pyrG, XOO2967
Q13042	UniRef50_Q8ZMF5	CDC16, ANAPC6	cysN, FTW_0959, cysN, FTN_0927
Q13103	UniRef50_C0M9L5	SPP2, SPP24	prsA2, spyM18_2097, prsA, SAG0808
Q13103	UniRef50_K4Q863	SPP2, SPP24	isp, M28_Spy1707, isp, MGAS9429_Spy1728
Q13103	UniRef50_Q8E5N2	SPP2, SPP24	strA, gbs0949, HMPREF3219_0200635
Q13114	UniRef50_A0LWS4	TRAF3, CAP1, CRAF1	dcd, SAV_4464, dcd, TWT_787
Q13114	UniRef50_A0R083	TRAF3, CAP1, CRAF1	glnA, glnA2, MSMEG_4294, MSMEI_4193, glnA2, MT2280
Q13114	UniRef50_E0SG18	TRAF3, CAP1, CRAF1	gstA, CYG50_07315, gstA, HRD69_16135
Q13148	UniRef50_I0GPZ6	TARDBP, TDP43	AWH49_15510, CHM34_18105
Q13227	UniRef50_O34400	GPS2	yfkA, ykfB, BSU07955, BSU07950, BSU07960, KS08_03735
Q13227	UniRef50_P37661	GPS2	eptB, yhjW, b3546, JW5660, eptB, STM3635
Q13227	UniRef50_Q01253	GPS2	sctL, lcrKC, yscL, pYV0088, sctL, lcrKC, yscL, YPCD1.61, y5017, y0020, YP_pCD22'
Q13227	UniRef50_Q72X44	GPS2	metAA, BDI_1490, metAA, BCA_5557
Q13308	UniRef50_Q2KZZ3	PTK7, CCK4	prfA, Psyr_0949, prfA, HD_0853
Q13315	UniRef50_A0A5P8YN96	ATM	pst, GMC68_09775, DQK32_24075
Q13315	UniRef50_Q5XAK5	ATM	tkt, spyM18_1687, tkt, M6_Spy1423
Q13315	UniRef50_Q81TE2	ATM	DN397_24385, bcere0023_12730
Q13315	UniRef50_Q9ZF22	ATM	infB, VS_2482, infB, YpAngola_A3993
Q13438	UniRef50_A0A0A8EA33	OS9	aroG1, B840_03880, BAAM1489_02580
Q13438	UniRef50_P13243	OS9	iolJ, BH2314, iolJ, RBAM_036690
Q13438	UniRef50_P27302	OS9	tktB, PM1638, tkt1, VC_0473
Q13438	UniRef50_Q6D2N9	OS9	accD, VV1_1993, accD, PBPRA2652
Q13444	UniRef50_A0A083ZUJ6	ADAM15, MDC15	kbl, Bcav_0836, kbl, CSA81_04575
Q13444	UniRef50_A0A3S4VQB3	ADAM15, MDC15	SAMN04488168_11923, IIU_04649
Q13459	UniRef50_Q74JU6	MYO9B, MYR5	tuf, FTF0137, tuf, tufA, SAV0548
Q13503	UniRef50_O32238	MED21, SRB7, SURB7	yvaP, BSU33680, SAMN05877753_109138
Q13503	UniRef50_Q5E6E3	MED21, SRB7, SURB7	serS, PM0258, serS, Asuc_1104
Q13503	UniRef50_Q8Y6C6	MED21, SRB7, SURB7	purD, lin1876, purD, LMOf2365_1789
Q13625	UniRef50_Q837V6	TP53BP2, ASPP2, BBP	ligA, LSL_1348, ligA, BCG9842_B4968
Q13651	UniRef50_P10443	IL10RA, IL10R	dnaE, Z0196, ECs0186, dnaE, c0221
Q13651	UniRef50_Q58938	IL10RA, IL10R	ilvC2, ilvC-2, BA_1852, GBAA_1852, BAS1716, ilvC2, BC_1779
Q13685	UniRef50_A0A083ZYB3	AAMP	GASC598I20_011300, C9426_18985
Q13761	UniRef50_A0A2D4QP48	RUNX3, AML2, CBFA3, PEBP2A3	FAS41_23055, DK254_32505
Q13761	UniRef50_P03029	RUNX3, AML2, CBFA3, PEBP2A3	glnG, ntrC, STM4005, ntrC
Q13765	UniRef50_A0A1F6Q055	NACA, HSD48	PBMB05447_01615, BK769_27525
Q13765	UniRef50_A0QYG2	NACA, HSD48	BQ2027_MB1858, garA, MSMEG_3647, MSMEI_3561
Q13765	UniRef50_P25516	NACA, HSD48	acnA, acn, b1276, JW1268, acnA, STM1712
Q13765	UniRef50_P37689	NACA, HSD48	gpmI, Ent638_0123, gpmI, HCH_01352
Q13765	UniRef50_Q9FD10	NACA, HSD48	sseJ, STM1631, DUQ85_11560
Q13772	UniRef50_P35149	NCOA4, ARA70, ELE1, RFG	spoIVA, BA_1530, BAS1419, GBAA_1530, spoIVA, spoVP, BSU22800
Q14005	UniRef50_A0A063CPD9	IL16	IIU_00618, BK769_18675
Q14005	UniRef50_P42963	IL16	pxpA, ycsF, BSU04050, pxpA, MW1555
Q14005	UniRef50_V5BS26	IL16	LMG28688_03336, LMG28688_02453
Q14011	UniRef50_Q2SQ75	CIRBP, A18HNRNP, CIRP	ubiD, Csal_0585, ubiD, Sbal223_3803
Q14011	UniRef50_Q2YQD8	CIRBP, A18HNRNP, CIRP	ureC, alr3670, ureC, NT01EI_2061
Q14161	UniRef50_P23920	GIT2, KIAA0148	metG, metS, LL0792, L0353, metG, metS, SAV0490
Q14192	UniRef50_A0A7D9NLK2	FHL2, DRAL, SLIM3	HV269_27400, HV229_25330
Q14192	UniRef50_A0R8H2	FHL2, DRAL, SLIM3	rpoB, BT9727_0098, rpoB, BCB4264_A0123
Q14192	UniRef50_A4FI95	FHL2, DRAL, SLIM3	FHS41_007208, FB459_2845
Q14192	UniRef50_P00362	FHL2, DRAL, SLIM3	gap3, Ava_3715, gap
Q14192	UniRef50_P00363	FHL2, DRAL, SLIM3	frdA, Ser39006_04053, frdA, HI_0835
Q14192	UniRef50_P09339	FHL2, DRAL, SLIM3	acnA, RBE_0098, acoA, TTHA0726
Q14192	UniRef50_P25995	FHL2, DRAL, SLIM3	pyrC, LGAS_1089, pyrC, SAR1177
Q14192	UniRef50_P32396	FHL2, DRAL, SLIM3	cpfC1, hemH-1, hemH1, BA_1071, GBAA_1071, BAS1000, cpfC1, BCE_1168
Q14192	UniRef50_P38038	FHL2, DRAL, SLIM3	cysJ, STM2948, cysJ, Z4074, ECs3619
Q14192	UniRef50_P51785	FHL2, DRAL, SLIM3	ilvD, Adeh_4111, ilvD, Cj0013
Q14192	UniRef50_P54170	FHL2, DRAL, SLIM3	BT9727_1990, SAUSA300_1321
Q14192	UniRef50_Q7M7K5	FHL2, DRAL, SLIM3	cca, YE3677, cca, ECIAI1_3204
Q14192	UniRef50_Q8EBN8	FHL2, DRAL, SLIM3	glyA, Sbal223_1209, glyA, SO_3471
Q14192	UniRef50_Q9KTE3	FHL2, DRAL, SLIM3	corC, bbp_394, corC, c0743
Q14192	UniRef50_R8AN90	FHL2, DRAL, SLIM3	recC, XSR1_20071, recC, Xehl_03017
Q14241	UniRef50_Q8Y7K1	ELOA, TCEB3, MSTP059	trmFO, BAMEG_0662, trmFO, BCAH187_A3879
Q14242	UniRef50_A0A1Y6A7T9	SELPLG	PBMB05447_19865, BK769_32730
Q14242	UniRef50_A0A2D4QP48	SELPLG	FAS41_23055, DK254_32505
Q14242	UniRef50_D3FUI7	SELPLG	HP552_30300, DZB87_05270
Q14242	UniRef50_Q9S4W9	SELPLG	yubG, yffB, ECOK12F055, EC970259_A0177
Q14246	UniRef50_P80868	ADGRE1, EMR1, TM7LN3	fusA, Abu_1987, fusA, AZC_2557
Q14246	UniRef50_Q9FD10	ADGRE1, EMR1, TM7LN3	sseJ, STM1631, DUQ85_11560
Q14254	UniRef50_A0A1B9SAQ1	FLOT2, ESA1, M17S1	BC362_09400, SK36_04615
Q14254	UniRef50_C7H4X2	FLOT2, ESA1, M17S1	FAEPRAA2165_01342, CRH10_03100
Q14318	UniRef50_A0A399J847	FKBP8, FKBP38	uvrA, EHM55_16800, uvrA, CSA81_01380
Q14318	UniRef50_P24555	FKBP8, FKBP38	ptrB, tlp, b1845, JW1834, EIG07_02130
Q14318	UniRef50_Q66FE1	FKBP8, FKBP38	dsbD, YPO0345, y0603, YP_0499, dsbD, YPN_3325, YP516_3780
Q14554	UniRef50_A1U380	PDIA5, PDIR	lipA, LPC_2548, lipA, FTL_0927
Q14554	UniRef50_Q188C8	PDIA5, PDIR	glnS, Xfasm12_0694, glnS, XC_3409
Q14585	UniRef50_Q8XPE9	ZNF345	serS, Cthe_2381, serS, Bcer98_0012
Q14624	UniRef50_A0A5M9NV71	ITIH4, IHRP, ITIHL1, PK120, PRO1851	CQA85_03380, FEZ36_06495
Q14654	UniRef50_Q89WG0	KCNJ11	ugpC, ECA4319, ugpC, Rmet_2052
Q14686	UniRef50_A0A2C5TVG3	NCOA6, AIB3, KIAA0181, RAP250, TRBP	CRT22_23980, HMPREF0758_4960
Q14686	UniRef50_D5DN65	NCOA6, AIB3, KIAA0181, RAP250, TRBP	KS08_16345, CJ195_02315
Q14686	UniRef50_P77774	NCOA6, AIB3, KIAA0181, RAP250, TRBP	bamB, STM2520, bamB, MEPCIT_185
Q14686	UniRef50_Q8Y7K1	NCOA6, AIB3, KIAA0181, RAP250, TRBP	trmFO, BAMEG_0662, trmFO, BCAH187_A3879
Q14764	UniRef50_G2K265	MVP, LRP	clpB, BC_1168, clpB, CPE1428
Q14764	UniRef50_P0C2N2	MVP, LRP	yscY, YEP0019, yscY
Q14764	UniRef50_P46353	MVP, LRP	deoB, BCE33L3844, deoB, BCE_4156
Q14765	UniRef50_P77836	STAT4	pdp, pyn, SE_1735, pdp, pyn
Q14839	UniRef50_P05989	CHD4	ilvC, HAPS_1327, ilvC, YPA_0132
Q14994	UniRef50_Q3V5W6	NR1I3, CAR	Reut_A2057, glnA, HI_0865
Q14BN4	UniRef50_A0A6N7CSR3	SLMAP, KIAA1601, SLAP, UNQ1847/PRO3577	qacA, ERS008472_01443, stp_2, NCTC12722_01792
Q14BN4	UniRef50_C0ZI20	SLMAP, KIAA1601, SLAP, UNQ1847/PRO3577	SAMN05421743_101305, DZB87_24910
Q14BN4	UniRef50_Q74JU6	SLMAP, KIAA1601, SLAP, UNQ1847/PRO3577	tuf, FTF0137, tuf, tufA, SAV0548
Q14CX7	UniRef50_P72749	NAA25, C12orf30, MDM20, NAP1	bipA, slr1105, bipA, B1L04_12940
Q14CX7	UniRef50_Q9KTG1	NAA25, C12orf30, MDM20, NAP1	glyA, Ping_1438, glyA, Spro_3638
Q15061	UniRef50_A0A3P4A426	WDR43, KIAA0007, UTP5	menB, DWW35_00180, menB, CHM34_11870
Q15170	UniRef50_Q8EBN8	TCEAL1, SIIR	glyA, Sbal223_1209, glyA, SO_3471
Q15326	UniRef50_Q6Q3I2	ZMYND11, BRAM1, BS69	BN638_00863, adhE, adhC, GOM71_18775
Q15326	UniRef50_Q9PAD9	ZMYND11, BRAM1, BS69	tsf, XC_2864, tsf, XCC1374
Q15365	UniRef50_Q7N545	PCBP1	znuC, BUsg_308, znuC, plu2114
Q15365	UniRef50_Q81J64	PCBP1	disA, BCAH820_0093, disA, BCE_0083
Q15486	UniRef50_Q7NTA7	GUSBP1, SMA3	uvrB, CLK_2819, uvrB
Q15555	UniRef50_Q5XAK5	MAPRE2, RP1	tkt, spyM18_1687, tkt, M6_Spy1423
Q15555	UniRef50_Q7MLI9
transpo"	['MAPRE2 RP1']
Q15596	UniRef50_B0N137	NCOA2, BHLHE75, SRC2, TIF2	PBMB05447_00105, DWZ30_08930
Q15596	UniRef50_P45694	NCOA2, BHLHE75, SRC2, TIF2	tkt, tktA, BSU17890, HMPREF2680_04245
Q15596	UniRef50_Q6D6H3	NCOA2, BHLHE75, SRC2, TIF2	flgH, ECIAI39_2084, flgH, ECS88_1093
Q15650	UniRef50_Q74JU6	TRIP4	tuf, FTF0137, tuf, tufA, SAV0548
Q15654	UniRef50_P10215	TRIP6, OIP1	GFZ38_14340
Q15654	UniRef50_P80868	TRIP6, OIP1	fusA, Abu_1987, fusA, AZC_2557
Q15723	UniRef50_P80244	ELF2, NERF	clpP2, sll0534, clpP, BURPS1710b_2481
Q15723	UniRef50_Q66B04	ELF2, NERF	EGX52_18745, NCTC8580_02178
Q15723	UniRef50_Q89WG0	ELF2, NERF	ugpC, ECA4319, ugpC, Rmet_2052
Q15788	UniRef50_G2K265	NCOA1, BHLHE74, SRC1	clpB, BC_1168, clpB, CPE1428
Q15788	UniRef50_Q9RND6	NCOA1, BHLHE74, SRC1	cmk, Bphy_0745, cmk, BMA0429
Q15853	UniRef50_A0A2X4W9F6	USF2, BHLHB12	SAMN02799616_00157, BN1180_04773
Q15853	UniRef50_P35149	USF2, BHLHB12	spoIVA, BA_1530, BAS1419, GBAA_1530, spoIVA, spoVP, BSU22800
Q15853	UniRef50_Q7VP04	USF2, BHLHB12	rlmL, Ecok1_08640, APECO1_53, rlmL, EcSMS35_2171
Q15853	UniRef50_Q83BM8	USF2, BHLHB12	gatB, COXBURSA331_A1651, gatB, FTN_1689
Q15853	UniRef50_Q89AS1	USF2, BHLHB12	bbp_171, BUsg_176
Q15853	UniRef50_Q9KVD5	USF2, BHLHB12	pyrE, Z5066, ECs4517, pyrE, VV0280
Q16236	UniRef50_O34925	NFE2L2, NRF2	deoD, SPN23F07570, deoD, BCAH820_1555
Q16534	UniRef50_A0A085A8V9	HLF	ETAF_3043, ETAE_3358
Q16534	UniRef50_A0A103IG88	HLF	dppD, WT57_25450, BamMEX5DRAFT_1833
Q16534	UniRef50_A0R8H2	HLF	rpoB, BT9727_0098, rpoB, BCB4264_A0123
Q16534	UniRef50_E5B1F7	HLF	ggt, NCTC12121_00995, ggt, C9426_12415
Q16534	UniRef50_P33919	HLF	radD, yejH, yejI, yejJ, b2184, JW2172, FFB58_11090
Q16534	UniRef50_P36948	HLF	rbsC, BSU35950, rbsC, ETL41_10155
Q16534	UniRef50_P37544	HLF	rsmI, yabC, BSU00360, rsmI, HT135_00245
Q16534	UniRef50_P96662	HLF	ydeE, BSU05170, M918_07740
Q16534	UniRef50_Q4FQ65	HLF	pheS, FTF1003c, pheS, FTN_0883
Q16534	UniRef50_Q73CZ5	HLF	DN397_02835, B9T53_15655
Q16534	UniRef50_Q8D1H5	HLF	ttr, ERS137965_03790, AT03_02180
Q16534	UniRef50_Q8ZKD7	HLF	dmsA4, SBG_3750, STMUK_4290
Q16543	UniRef50_A0A126VGU4	CDC37, CDC37A	ompR_2, NCTC11468_02700, C9I36_21130
Q16543	UniRef50_D4MUJ6	CDC37, CDC37A	HMPREF1094_01331, HMPREF1094_01949
Q16543	UniRef50_P0AGM6	CDC37, CDC37A	ychA, sirB1, Z1985, ECs1719, ychA, sirB1, b1214, JW1205
Q16594	UniRef50_Q81TE2	TAF9, TAF2G, TAFII31	DN397_24385, bcere0023_12730
Q16594	UniRef50_Q8ZNW5	TAF9, TAF2G, TAFII31	purT, STM1883, purT, PLES_12291
Q16740	UniRef50_B7JW74	CLPP	clpX, BWG_0320, clpX, SPA2273
Q2TAC2	UniRef50_A0R8H2	CCDC57	rpoB, BT9727_0098, rpoB, BCB4264_A0123
Q2V8N0	UniRef50_Q58938	nan	ilvC2, ilvC-2, BA_1852, GBAA_1852, BAS1716, ilvC2, BC_1779
Q3MJ40	UniRef50_A0A1A5YL13	CCDC144B	sbcD, A6K76_09355, sbcD, FG384_18255
Q3MJ40	UniRef50_A0A254NXZ5	CCDC144B	B9T53_09615, IIU_03314
Q3MJ40	UniRef50_O34544	CCDC144B	accC, BH1132, accC2, accC, yngH, BSU18240
Q3SXM5	UniRef50_Q81M96	HSDL1, SDR12C3	argJ, SERP1091, argJ, BCE_4202
Q3YBR2	UniRef50_B7HDA6	TBRG1, NIAM	DN397_10075, BK769_34105
Q3YBR2	UniRef50_P00363	TBRG1, NIAM	frdA, Ser39006_04053, frdA, HI_0835
Q3YBR2	UniRef50_P42317	TBRG1, NIAM	yxjF, BSU38970, N15M, B4122_4378
Q3YBR2	UniRef50_P57291	TBRG1, NIAM	hpt, BUsg_189, hpt, BU195
Q495C1	UniRef50_A0R8H2	RNF212	rpoB, BT9727_0098, rpoB, BCB4264_A0123
Q49AG3	UniRef50_A0A0H2YN01	ZBED5, Buster1	HV084_25475, HV269_27150
Q49AG3	UniRef50_A0A2D4QP48	ZBED5, Buster1	FAS41_23055, DK254_32505
Q49AG3	UniRef50_Q5XAK5	ZBED5, Buster1	tkt, spyM18_1687, tkt, M6_Spy1423
Q4ADV7	UniRef50_Q633A8	RIC1, CIP150, KIAA1432	SAMN04488168_14431, BK769_23315
Q4G1C2	UniRef50_A0R8H2	ZNF506	rpoB, BT9727_0098, rpoB, BCB4264_A0123
Q4VAK3	UniRef50_A0QVY8	OFD1	nrdR, BCAH820_4695, nrdR, BcerKBAB4_4411
Q4VAK3	UniRef50_P72749	OFD1	bipA, slr1105, bipA, B1L04_12940
Q4VAK3	UniRef50_Q9KUP7	OFD1	gshB, VC_0468, gshB, PP_4993
Q52LW3	UniRef50_A0A0H3B100	ARHGAP29, PARG1	BC361_28960, NCTC11468_02218
Q52LW3	UniRef50_P00968	ARHGAP29, PARG1	carB, VC_2389, carB, VV0625
Q53EP0	UniRef50_A0A085GC51	FNDC3B, FAD104, NS5ABP37, UNQ2421/PRO4979/PRO34274	nifJ, C9I36_16950, ETAF_1607
Q53EP0	UniRef50_G5H8G3	FNDC3B, FAD104, NS5ABP37, UNQ2421/PRO4979/PRO34274	stp, NCTC12121_01880, F1988_10370
Q53EP0	UniRef50_H5V5U3	FNDC3B, FAD104, NS5ABP37, UNQ2421/PRO4979/PRO34274	yqjF, EH105704_14_00530, S70_14290
Q53EP0	UniRef50_Q2EHL8	FNDC3B, FAD104, NS5ABP37, UNQ2421/PRO4979/PRO34274	macB, Psyc_0572, macB1, YPN_1382, YP516_1524
Q53EP0	UniRef50_Q83RD1	FNDC3B, FAD104, NS5ABP37, UNQ2421/PRO4979/PRO34274	mdtI, ydgE, b1599, JW1591, mdtI, ECH74115_2309
Q562E5	UniRef50_Q74JU6	HMGXB3	tuf, FTF0137, tuf, tufA, SAV0548
Q59G54	UniRef50_Q5XAK5	nan	tkt, spyM18_1687, tkt, M6_Spy1423
Q59H57	UniRef50_Q8Y7K1	nan	trmFO, BAMEG_0662, trmFO, BCAH187_A3879
Q5JTD0	UniRef50_Q3V5W6	TJAP1, PILT, TJP4	Reut_A2057, glnA, HI_0865
Q5M775	UniRef50_A1JMR2	SPECC1, CYTSB, NSP5	ERS008472_03188, ERS008491_01029
Q5M775	UniRef50_P45185	SPECC1, CYTSB, NSP5	mukF, CGSHiEE_04410, mukF, E2348C_0915
Q5M775	UniRef50_Q65ST2	SPECC1, CYTSB, NSP5	uvrB, XOO3029, uvrB, YE2902
Q5M775	UniRef50_Q8CTN9	SPECC1, CYTSB, NSP5	argS, SaurJH1_0645, argS, SAB0559
Q5R372	UniRef50_P23905	RABGAP1L, HHL, KIAA0471	mglB, HI_0822, mglB, SF2235, S2364
Q5R372	UniRef50_P80244	RABGAP1L, HHL, KIAA0471	clpP2, sll0534, clpP, BURPS1710b_2481
Q5SXM2	UniRef50_A0LFR2	SNAPC4, SNAP190	tgt, Neut_1431, tgt, FTL_0843
Q5SXM2	UniRef50_P00898	SNAPC4, SNAP190	trpE, trpE, STM1723
Q5SXM2	UniRef50_P26648	SNAPC4, SNAP190	ftsP, sufI, STY3349, t3093, ftsP, sufI, STM3172
Q5T2W1	UniRef50_A0A127MYI5	PDZK1, CAP70, NHERF3, PDZD1	BACG_01017, BOV_A0941
Q5T2W1	UniRef50_Q5LN53	PDZK1, CAP70, NHERF3, PDZD1	tdh, ECA0168, tdh, SbBS512_E4044
Q5T5Y3	UniRef50_Q8Y7K1	CAMSAP1	trmFO, BAMEG_0662, trmFO, BCAH187_A3879
Q5U0H7	UniRef50_A0A0F6QX97	nan	ugpB, rerp_47740, O3I_041990, ugpB, HKBT1_2976
Q5U0H7	UniRef50_A0R083	nan	glnA, glnA2, MSMEG_4294, MSMEI_4193, glnA2, MT2280
Q5VV17	UniRef50_A0A512MAI8	OTUD1, DUBA7, OTDC1	CL473_10775, CL473_10490
Q5VV17	UniRef50_Q89AS1	OTUD1, DUBA7, OTDC1	bbp_171, BUsg_176
Q5VZM2	UniRef50_Q2KZZ3	RRAGB	prfA, Psyr_0949, prfA, HD_0853
Q63HM2	UniRef50_P27833	PCNX4, C14orf135, FBP2, PCNXL4	wecE, rffA, yifI, b3791, JW3765, wecE, SK36_04444
Q66GS9	UniRef50_P53532	CEP135, CEP4, KIAA0635	clpB, LA_1879, clpB, Cgl2780, cg3079
Q6AHZ1	UniRef50_A0A399J847	ZNF518A, KIAA0335, ZNF518	uvrA, EHM55_16800, uvrA, CSA81_01380
Q6AHZ1	UniRef50_P17169	ZNF518A, KIAA0335, ZNF518	glmS, STY3917, t3658, glmS, SO_4741
Q6AHZ1	UniRef50_P17889	ZNF518A, KIAA0335, ZNF518	infB, BAA_3974, infB, GWCH70_1155
Q6IA98	UniRef50_P36948	RNPC4	rbsC, BSU35950, rbsC, ETL41_10155
Q6IBS0	UniRef50_B4S487	TWF2, PTK9L, MSTP011	eno, LBJ_1561, eno, MXAN_4451
Q6IE81	UniRef50_B4S487	JADE1, KIAA1807, PHF17	eno, LBJ_1561, eno, MXAN_4451
Q6IPW8	UniRef50_A7INE2	GLT25D1	uvrA, HMPREF1325_1754, uvrA, ASD79_20610
Q6KC79	UniRef50_P15034	NIPBL, IDN3, SCC2	pepP, b2908, JW2876, EIG07_01085
Q6KC79	UniRef50_Q3BWY7	NIPBL, IDN3, SCC2	fusA, lpg0326, fusA, FTW_1759
Q6NUQ1	UniRef50_P04833	RINT1	sasP-1, sspA, BSU29570
Q6P0P0	UniRef50_Q46829	MBD6	bglB, b3721, JW3699, bglA, bglD, yqfC, b2901, JW2869, EC970259_3419
Q6P1R3	UniRef50_P55179	MSANTD2, C11orf61	pepT, GTNG_1659, pepT, BPUM_3555
Q6P3W7	UniRef50_O09460	SCYL2, CVAK104, KIAA1360	pckA, YPO0138, y3918, YP_0139, pckA, SbBS512_E3782
Q6PKC3	UniRef50_A0A0A1FCR3	TXNDC11, EFP1	WT57_21990, WT56_29865
Q6PKC3	UniRef50_A0A0H2YN01	TXNDC11, EFP1	HV084_25475, HV269_27150
Q6PKC3	UniRef50_A0A166C5N0	TXNDC11, EFP1	E4T85_01545, SAMN05216216_1212
Q6PKC3	UniRef50_A0A1U8QSD0	TXNDC11, EFP1	YPA_MT0098, YPH_4823
Q6PKC3	UniRef50_A0A379YEX7	TXNDC11, EFP1	C9I36_17445, ERS137965_00082
Q6PKC3	UniRef50_A7INE2	TXNDC11, EFP1	uvrA, HMPREF1325_1754, uvrA, ASD79_20610
Q6PKC3	UniRef50_A8GBT4	TXNDC11, EFP1	rlmF, YPTB2553, rlmF, YpAngola_A1777
Q6PKC3	UniRef50_E5B1F7	TXNDC11, EFP1	ggt, NCTC12121_00995, ggt, C9426_12415
Q6PKC3	UniRef50_J8AQ56	TXNDC11, EFP1	SAMN02799616_04514, DN390_09215
Q6PKC3	UniRef50_O31605	TXNDC11, EFP1	yjbG, BSU11540, pepF, ETA10_06390
Q6PKC3	UniRef50_P00579	TXNDC11, EFP1	rpoD, STY3390, t3131, rpoD, STM3211
Q6PKC3	UniRef50_P06972	TXNDC11, EFP1	fhuB, b0153, JW0149, A1U5_00492
Q6PKC3	UniRef50_P0ABI1	TXNDC11, EFP1	clpA, c1019, clpA, lopD, b0882, JW0866
Q6PKC3	UniRef50_P0C2N4	TXNDC11, EFP1	yscX, YEP0020, yscX, YPCD1.36c, y5042, y0045, YP_pCD47
Q6PKC3	UniRef50_P15977	TXNDC11, EFP1	malQ, malA, b3416, JW3379, EIG07_18585
Q6PKC3	UniRef50_P23129	TXNDC11, EFP1	odhA, RBAM_019130, odhA, GWCH70_0919
Q6PKC3	UniRef50_P28354	TXNDC11, EFP1	lysS, lpl1741, lysS, SEN2883
Q6PKC3	UniRef50_Q45493	TXNDC11, EFP1	rnj1, SACOL1098, rnj1, SERP0676
Q6PKC3	UniRef50_Q633A8	TXNDC11, EFP1	SAMN04488168_14431, BK769_23315
Q6Q788	UniRef50_A0A5M9NV71	APOA5, RAP3, UNQ411/PRO773	CQA85_03380, FEZ36_06495
Q6Q788	UniRef50_C0M9L5	APOA5, RAP3, UNQ411/PRO773	prsA2, spyM18_2097, prsA, SAG0808
Q6UB98	UniRef50_O67618	ANKRD12, ANCO2, KIAA0874	lepA, aq_1725, lepA, MSC_0330
Q6UB98	UniRef50_P42963	ANKRD12, ANCO2, KIAA0874	pxpA, ycsF, BSU04050, pxpA, MW1555
Q6UB99	UniRef50_O34660	ANKRD11, ANCO1	dhaS, BSU19310, ETL41_02545
Q6UB99	UniRef50_P0AB60	ANKRD11, ANCO1	lapB, yciM, b1280, JW1272, lapB, yciM, Z2526, ECs1853
Q6UB99	UniRef50_Q9KWU4	ANKRD11, ANCO1	pyc, pycA, ylaP, BSU14860, B4122_3470
Q6UW56	UniRef50_O05390	ATRAID, APR3, C2orf28, HSPC013, UNQ214/PRO240	csbX, BSU27760, ETK61_14935
Q6UX71	UniRef50_A0A5M9NV71	PLXDC2, TEM7R, UNQ2514/PRO6003	CQA85_03380, FEZ36_06495
Q6UXT9	UniRef50_A0A1B9SAQ1	ABHD15, UNQ6510/PRO21435	BC362_09400, SK36_04615
Q6UXT9	UniRef50_P18255	ABHD15, UNQ6510/PRO21435	thrS, lmo1559, thrS, Lm4b_01570
Q6ZQS4	UniRef50_A6TB83	nan	mtfA, SNSL254_A2166, mtfA, YPK_2490
Q6ZQS4	UniRef50_O31677	nan	queE, ykvL, BSU13740, queE, BC_1343
Q6ZQS4	UniRef50_P25080	nan	hutU, SeD_A0885, hutU, SG0768
Q6ZRS2	UniRef50_A0A0F1T6R4	SRCAP, KIAA0309	nlpD, HV269_05580, HMPREF0484_1705
Q6ZRS2	UniRef50_A0A2K9IUB4	SRCAP, KIAA0309	PBMB05447_20075, CVD28_21405
Q6ZRS2	UniRef50_O05502	SRCAP, KIAA0309	ydhJ, BSU05780, BS16045_00626
Q6ZRS2	UniRef50_P03265	SRCAP, KIAA0309	EST54_33825
Q6ZRS2	UniRef50_P37946	SRCAP, KIAA0309	ilvA, BSU21770, ilvA, BH1711
Q6ZRS2	UniRef50_Q89WG0	SRCAP, KIAA0309	ugpC, ECA4319, ugpC, Rmet_2052
Q6ZUJ8	UniRef50_G2K265	PIK3AP1, BCAP	clpB, BC_1168, clpB, CPE1428
Q6ZV49	UniRef50_A0A1Y6A7T9	nan	PBMB05447_19865, BK769_32730
Q6ZV49	UniRef50_A0A2G0Q7Z1	nan	DVA44_24595, EC40967_A0205
Q6ZV49	UniRef50_A0A6I0A829	nan	AWH48_19365, IIU_02631
Q6ZV49	UniRef50_P0AEZ8	nan	mltD, dniR, c0248, mltD, dniR, yafG, b0211, JW5018
Q6ZV49	UniRef50_P26648	nan	ftsP, sufI, STY3349, t3093, ftsP, sufI, STM3172
Q6ZV49	UniRef50_P39821	nan	proA, DSY1387, proA, CPR_2582
Q6ZV49	UniRef50_P43099	nan	odcI, speF, HI_0591
Q6ZV49	UniRef50_P43726	nan	pgk, SeAg_B3231, pgk, c3504
Q6ZV49	UniRef50_Q39CN6	nan	gpmA, Spro_1288, gpmA, YpsIP31758_2861
Q6ZV49	UniRef50_Q89M95	nan	dctA2, blr3723, dctA, YPO3992, y3836, YP_3355
Q76L83	UniRef50_Q3BWY7	ASXL2, ASXH2, KIAA1685	fusA, lpg0326, fusA, FTW_1759
Q7KYR7	UniRef50_P05654	BTN2A1, BT2.1, BTF1	pyrB, pyrB, Sca_0814
Q7L014	UniRef50_A0R8H2	DDX46, KIAA0801	rpoB, BT9727_0098, rpoB, BCB4264_A0123
Q7L211	UniRef50_O32034	ABHD13, C13orf6	trhP1, yrrO, BSU27340, SAMN05878482_101721
Q7L513	UniRef50_P26899	FCRLA, FCRL, FCRL1, FCRLM1, FCRX, FREB, UNQ291/PRO329	ansB, BSU23570, BN722_00221
Q7L513	UniRef50_P45866	FCRLA, FCRL, FCRL1, FCRLM1, FCRX, FREB, UNQ291/PRO329	fadF, ywjF, BSU37180, SC09_contig4orf01036
Q7Z2F6	UniRef50_P43803	ZNF720	secA, Patl_3511, secA, STY0156, t0140
Q7Z2F6	UniRef50_P76558	ZNF720	maeB, STM2472, maeB, ypfF, b2463, JW2447
Q7Z2F6	UniRef50_Q3BWY7	ZNF720	fusA, lpg0326, fusA, FTW_1759
Q7Z3K3	UniRef50_A0A0H2YN01	POGZ, KIAA0461, SUHW5, ZNF280E, ZNF635, Nbla00003	HV084_25475, HV269_27150
Q7Z3K3	UniRef50_A0A0T9QY71	POGZ, KIAA0461, SUHW5, ZNF280E, ZNF635, Nbla00003	fimD_5, ERS137965_03603, fimD_1, ERS008491_01533
Q7Z3K3	UniRef50_A0A173ZJ10	POGZ, KIAA0461, SUHW5, ZNF280E, ZNF635, Nbla00003	DW211_06995, IV73_GL001191
Q7Z3K3	UniRef50_A0A1M7BP43	POGZ, KIAA0461, SUHW5, ZNF280E, ZNF635, Nbla00003	BK769_11370, SAMN05877753_10242
Q7Z3K3	UniRef50_A0A3B8KRA4	POGZ, KIAA0461, SUHW5, ZNF280E, ZNF635, Nbla00003	B5E88_02880, HF857_02040
Q7Z3K3	UniRef50_O07021	POGZ, KIAA0461, SUHW5, ZNF280E, ZNF635, Nbla00003	lutB, MCCL_0173, lutB, yvfW, BPUM_1673
Q7Z3K3	UniRef50_P00861	POGZ, KIAA0461, SUHW5, ZNF280E, ZNF635, Nbla00003	lysA, ECW_m3083, WFL_15045, EschWDRAFT_0728, lysA, BUsg_423
Q7Z3K3	UniRef50_P08839	POGZ, KIAA0461, SUHW5, ZNF280E, ZNF635, Nbla00003	ptsI, BUsg_061, ptsI, b2416, JW2409
Q7Z3K3	UniRef50_P15640	POGZ, KIAA0461, SUHW5, ZNF280E, ZNF635, Nbla00003	purD, HI_0888, purD, Z5582, ECs4928
Q7Z3K3	UniRef50_P26648	POGZ, KIAA0461, SUHW5, ZNF280E, ZNF635, Nbla00003	ftsP, sufI, STY3349, t3093, ftsP, sufI, STM3172
Q7Z3K3	UniRef50_P26993	POGZ, KIAA0461, SUHW5, ZNF280E, ZNF635, Nbla00003	virF, YEP0035, exsA, PA1713
Q7Z3K3	UniRef50_P32662	POGZ, KIAA0461, SUHW5, ZNF280E, ZNF635, Nbla00003	gph, Z4738, ECs4227, c4155
Q7Z3K3	UniRef50_P58543	POGZ, KIAA0461, SUHW5, ZNF280E, ZNF635, Nbla00003	araB, ECA2274, araB, ETA_17710
Q7Z3K3	UniRef50_Q45614	POGZ, KIAA0461, SUHW5, ZNF280E, ZNF635, Nbla00003	walK, yycG, BSU40400, SC09_Contig28orf00255
Q7Z3K3	UniRef50_Q4A0E7	POGZ, KIAA0461, SUHW5, ZNF280E, ZNF635, Nbla00003	rocA, SACOL2569, rocA, NWMN_2454
Q7Z3K3	UniRef50_Q56989	POGZ, KIAA0461, SUHW5, ZNF280E, ZNF635, Nbla00003	hmuR, YPO0283, y0543, YP_0438, hemR
Q7Z3K3	UniRef50_Q65I56	POGZ, KIAA0461, SUHW5, ZNF280E, ZNF635, Nbla00003	panB, BcerKBAB4_1464, panB, SH0181
Q7Z3K3	UniRef50_Q664I3	POGZ, KIAA0461, SUHW5, ZNF280E, ZNF635, Nbla00003	glgX, YPTS_3983, glgX, YpsIP31758_4005
Q7Z3K3	UniRef50_Q81AQ6	POGZ, KIAA0461, SUHW5, ZNF280E, ZNF635, Nbla00003	BK769_03000, DN390_27015
Q7Z3K3	UniRef50_Q8X635	POGZ, KIAA0461, SUHW5, ZNF280E, ZNF635, Nbla00003	yeiG, Z3410, ECs3046, yeiG, b2154, JW2141
Q7Z3K3	UniRef50_Q92VT5	POGZ, KIAA0461, SUHW5, ZNF280E, ZNF635, Nbla00003	RB0614, SMb21042, YPO1009, y3403, YP_3421
Q7Z3K3	UniRef50_Q9KMY6	POGZ, KIAA0461, SUHW5, ZNF280E, ZNF635, Nbla00003	pepT, YPN_2000, YP516_2226, pepT, YpsIP31758_1605
Q7Z3S9	UniRef50_A0A0H2YN01	NOTCH2NLA, N2N, NOTCH2NL	HV084_25475, HV269_27150
Q7Z3S9	UniRef50_P0A960	NOTCH2NLA, N2N, NOTCH2NL	alaA, yfbQ, SF2366, S2501, alaA, yfbQ, c2831
Q7Z460	UniRef50_P05654	CLASP1, KIAA0622, MAST1	pyrB, pyrB, Sca_0814
Q7Z586	UniRef50_A0R8K8	nan	ecfA1, cbiO1, BT9727_0134, ecfA1, cbiO1, BALH_0136
Q7Z5K2	UniRef50_P08839	WAPL, FOE, KIAA0261, WAPAL	ptsI, BUsg_061, ptsI, b2416, JW2409
Q7Z5K2	UniRef50_P44734	WAPL, FOE, KIAA0261, WAPAL	rbsD, BAA_0750, rbsD, PMI0093
Q7Z6E9	UniRef50_A7GUA6	RBBP6, P2PR, PACT, RBQ1, My038	pgi, BCG9842_B0204, pgi, BcerKBAB4_4720
Q7Z7A1	UniRef50_A0A6B3T0P4	CNTRL, CEP1, CEP110	fliD, FFB58_12115, fliD, H9W86_13885
Q7Z7A1	UniRef50_A0A6B3T429	CNTRL, CEP1, CEP110	C9I36_10800, Dpoa569_0003859
Q7Z7A1	UniRef50_B5RCP1	CNTRL, CEP1, CEP110	gltX, Xfasm12_2028, gltX, YPDSF_2092
Q7Z7A1	UniRef50_P28354	CNTRL, CEP1, CEP110	lysS, lpl1741, lysS, SEN2883
Q7Z7A1	UniRef50_P38946	CNTRL, CEP1, CEP110	cat1, CKL_3016, AWH49_03975
Q7Z7A1	UniRef50_P42425	CNTRL, CEP1, CEP110	lon2, lonB, ysxF, BSU28210, SC09_Contig17orf00348
Q7Z7A1	UniRef50_Q633A8	CNTRL, CEP1, CEP110	SAMN04488168_14431, BK769_23315
Q86SE9	UniRef50_P05654	PCGF5, RNF159	pyrB, pyrB, Sca_0814
Q86UP2	UniRef50_A0A6N2U7P4	KTN1, CG1, KIAA0004	HMPREF3039_02351, Amuc_1631
Q86UX7	UniRef50_Q89WG0	FERMT3, KIND3, MIG2B, URP2	ugpC, ECA4319, ugpC, Rmet_2052
Q86VP1	UniRef50_A0A1B9SAQ1	TAX1BP1, T6BP, PRO0105	BC362_09400, SK36_04615
Q86VP1	UniRef50_A0A4D7JG89	TAX1BP1, T6BP, PRO0105	C9I36_10060, FFB58_06185
Q86VP1	UniRef50_O31605	TAX1BP1, T6BP, PRO0105	yjbG, BSU11540, pepF, ETA10_06390
Q86VP1	UniRef50_P28635	TAX1BP1, T6BP, PRO0105	metQ, yaeC, b0197, JW0193, metQ, STM0245
Q86VP1	UniRef50_Q5HGK2	TAX1BP1, T6BP, PRO0105	fabG, SE_0906, fabG, SAV1231
Q86VP1	UniRef50_Q9L6R7	TAX1BP1, T6BP, PRO0105	wecA, rfe, STM3918, STMD1.72, wecA, rfe, Z5295, ECs4717
Q86XK2	UniRef50_A0A7B9MGN5	FBXO11, FBX11, PRMT9, VIT1, UG063H01	ETAF_0308, B5G00_18205
Q86YT9	UniRef50_P77522	JAML, AMICA1, UNQ722/PRO1387	sufB, ynhE, b1683, JW5273, sufB, SF1713, S1845
Q8IV61	UniRef50_Q8ZGK8	RASGRP3, GRP3, KIAA0846	uxuA, YPK_2778, uxuA, Tola_2884
Q8IWI9	UniRef50_G2K265	MGA, KIAA0518, MAD5	clpB, BC_1168, clpB, CPE1428
Q8IWJ2	UniRef50_A0A0H2YN01	GCC2, KIAA0336, RANBP2L4	HV084_25475, HV269_27150
Q8IWJ2	UniRef50_A0A223E4N0	GCC2, KIAA0336, RANBP2L4	gabD, CVD28_19290, SAMN05421743_101197
Q8IWJ2	UniRef50_P25080	GCC2, KIAA0336, RANBP2L4	hutU, SeD_A0885, hutU, SG0768
Q8IWJ2	UniRef50_P54596	GCC2, KIAA0336, RANBP2L4	BALH_3843, BC_4242
Q8IXZ2	UniRef50_O05390	ZC3H3, KIAA0150, SMICL, ZC3HDC3	csbX, BSU27760, ETK61_14935
Q8IZ03	UniRef50_E1VBR9	IFIT2	cheA, GTH25_10940, ABT23_13860
Q8IZ03	UniRef50_P00968	IFIT2	carB, VC_2389, carB, VV0625
Q8IZ03	UniRef50_P46359	IFIT2	fyuA, fyuA, psn, YPO1906, y2404, YP_1649
Q8IZD2	UniRef50_A7ME45	KMT2E, MLL5	hspQ, BCI_0412, hspQ, YPN_2535, YP516_2848
Q8IZD2	UniRef50_B2VII5	KMT2E, MLL5	yejM, NCTC12121_01200, yejM, ERS137965_02368
Q8IZD2	UniRef50_P54472	KMT2E, MLL5	yqfO, BSU25170, BH1380
Q8IZD2	UniRef50_Q9RND6	KMT2E, MLL5	cmk, Bphy_0745, cmk, BMA0429
Q8IZH2	UniRef50_O50174	XRN1, SEP1	astD, EcE24377A_1968, astD, CPS_0634
Q8IZH2	UniRef50_P75937	XRN1, SEP1	flgE, fla, FV, flaK, STY1216, t1743, flgE, fla, FV, flaK, b1076, JW1063
Q8IZH2	UniRef50_Q2YQD8	XRN1, SEP1	ureC, alr3670, ureC, NT01EI_2061
Q8IZH2	UniRef50_Q9REV4	XRN1, SEP1	wecB, IWT140_01407, wecB, IWT25_00504
Q8IZQ5	UniRef50_P0ACC1	SELENOH, C11orf31, SELH	prmC, hemK, SDY_1261, prmC, hemK, b1212, JW1203
Q8IZQ5	UniRef50_Q8CTN9	SELENOH, C11orf31, SELH	argS, SaurJH1_0645, argS, SAB0559
Q8N1N5	UniRef50_A0A083ZUJ6	CRIPAK	kbl, Bcav_0836, kbl, CSA81_04575
Q8N1N5	UniRef50_A0A085GC51	CRIPAK	nifJ, C9I36_16950, ETAF_1607
Q8N1N5	UniRef50_A0A2A5Q0M5	CRIPAK	agaC_1, NCTC12121_01011, ETAF_2277
Q8N1N5	UniRef50_A0A512MAI8	CRIPAK	CL473_10775, CL473_10490
Q8N1N5	UniRef50_Q46829	CRIPAK	bglB, b3721, JW3699, bglA, bglD, yqfC, b2901, JW2869, EC970259_3419
Q8N1N5	UniRef50_Q89AS1	CRIPAK	bbp_171, BUsg_176
Q8N283	UniRef50_B3E1T9	ANKRD35	pheS, AFE_2610, pheS, PTH_1950
Q8N283	UniRef50_P77973	ANKRD35	argG, glr2933, argG, BCQ_4445
Q8N283	UniRef50_P96662	ANKRD35	ydeE, BSU05170, M918_07740
Q8N2S1	UniRef50_A0A0F7D3P9	LTBP4	SAMN05660686_03475, CIN_15240
Q8N2S1	UniRef50_A0A0H3B642	LTBP4	C9I36_02885, CYR32_15295
Q8N2S1	UniRef50_A0A7B9MGN5	LTBP4	ETAF_0308, B5G00_18205
Q8N2S1	UniRef50_D0JNB0	LTBP4	mdtB, ESA_01143, mdtB, XBJ1_2731
Q8N2S1	UniRef50_P0A960	LTBP4	alaA, yfbQ, SF2366, S2501, alaA, yfbQ, c2831
Q8N2S1	UniRef50_P0DTQ0	LTBP4	drdA, HD73_0462, PBMB05447_18455
Q8N2S1	UniRef50_P23129	LTBP4	odhA, RBAM_019130, odhA, GWCH70_0919
Q8N2S1	UniRef50_P39610	LTBP4	pdxK, ywdB, BSU38020, ipa-52r, DN397_11545
Q8N2S1	UniRef50_P58497	LTBP4	modE, YPO1143, y3040, YP_1017, modE, SF0543, S0551
Q8N2S1	UniRef50_Q8ZJC5	LTBP4	kefG, YpsIP31758_3931, kefG, YPA_3282
Q8N2S1	UniRef50_Q9KQC6	LTBP4	argS, SL1344_1844, argS, PM0551
Q8N2S1	UniRef50_Q9KVY5	LTBP4	mnmE, trmE, lpg3001, mnmE, trmE, ECED1_4398
Q8N3Y3	UniRef50_O51128	LARGE2, GYLTL1B, PP5656	asnS, XF_2563, asnS, Clos_2341
Q8N423	UniRef50_A0A6I0A829	LILRB2, ILT4, LIR2, MIR10	AWH48_19365, IIU_02631
Q8N423	UniRef50_O34928	LILRB2, ILT4, LIR2, MIR10	pdaA, yfjS, BSU07980
Q8N423	UniRef50_Q72X44	LILRB2, ILT4, LIR2, MIR10	metAA, BDI_1490, metAA, BCA_5557
Q8N4S9	UniRef50_Q5XD01	MARVELD2, TRIC	eno, SUB0655, eno, EAT1b_0860
Q8N5H5	UniRef50_A0A3P4A426	NNT	menB, DWW35_00180, menB, CHM34_11870
Q8N660	UniRef50_P04787	NBPF15, NBPF16	leuD, EcolC_3586, leuD1, leuD, STM0110
Q8N6L0	UniRef50_Q74JU6	KASH5, CCDC155	tuf, FTF0137, tuf, tufA, SAV0548
Q8N712	UniRef50_P04787	C17orf95	leuD, EcolC_3586, leuD1, leuD, STM0110
Q8N726	UniRef50_A0R8H2	CDKN2A, CDKN2, MLM	rpoB, BT9727_0098, rpoB, BCB4264_A0123
Q8N8C0	UniRef50_P77522	ZNF781	sufB, ynhE, b1683, JW5273, sufB, SF1713, S1845
Q8N8S7	UniRef50_O34962	ENAH, MENA	ytsJ, BSU29220, maeB, HT135_15440
Q8NAV2	UniRef50_P23920	C8orf58	metG, metS, LL0792, L0353, metG, metS, SAV0490
Q8NBI5	UniRef50_A0A6B3T3U0	SLC43A3, PSEC0252	FNW54_14980, EC970259_B0075
Q8ND24	UniRef50_A0A6M0U956	RNF214	aguB, DI623_04450, aguB, DI632_00965
Q8NDV7	UniRef50_A0A024H9D1	TNRC6A, CAGH26, KIAA1460, TNRC6	EBQ34_06655, F9L04_04390
Q8NDV7	UniRef50_A0A085U3S7	TNRC6A, CAGH26, KIAA1460, TNRC6	SAMN05443662_0057, spoT, EH105704_08_00450
Q8NDV7	UniRef50_P35149	TNRC6A, CAGH26, KIAA1460, TNRC6	spoIVA, BA_1530, BAS1419, GBAA_1530, spoIVA, spoVP, BSU22800
Q8NDV7	UniRef50_P42620	TNRC6A, CAGH26, KIAA1460, TNRC6	yqjG, b3102, JW3073, A311_04026
Q8NDV7	UniRef50_P44905	TNRC6A, CAGH26, KIAA1460, TNRC6	HI_0858, SBG_2654
Q8NDV7	UniRef50_P76257	TNRC6A, CAGH26, KIAA1460, TNRC6	yoaA, b1808, JW1797, EADG_01158
Q8NDV7	UniRef50_Q57154	TNRC6A, CAGH26, KIAA1460, TNRC6	repB, repA, ECOK12F033, repA, repI
Q8NDV7	UniRef50_Q604P1	TNRC6A, CAGH26, KIAA1460, TNRC6	truA, MCA2497, truA, ASA_2531
Q8NDV7	UniRef50_Q65AP7	TNRC6A, CAGH26, KIAA1460, TNRC6	VK86_14185, SAMEA2273122_02591
Q8NDV7	UniRef50_Q89AE1	TNRC6A, CAGH26, KIAA1460, TNRC6	tldD, bbp_361, tldD, yhdO, b3244, JW3213
Q8NDV7	UniRef50_Q8X635	TNRC6A, CAGH26, KIAA1460, TNRC6	yeiG, Z3410, ECs3046, yeiG, b2154, JW2141
Q8NDV7	UniRef50_Q8ZD91	TNRC6A, CAGH26, KIAA1460, TNRC6	YPO2697, y1272, YP_2501, ybgI, NCTC12121_00944
Q8NDV7	UniRef50_Q9CMB4	TNRC6A, CAGH26, KIAA1460, TNRC6	recG, PM0919, recG, HI_1740
Q8NDV7	UniRef50_Q9KQC6	TNRC6A, CAGH26, KIAA1460, TNRC6	argS, SL1344_1844, argS, PM0551
Q8NDV7	UniRef50_T5HKH3	TNRC6A, CAGH26, KIAA1460, TNRC6	rbsK, HP552_29845, rbsK, SAMN03159332_2407
Q8NFI3	UniRef50_Q8ZGK8	ENGASE	uxuA, YPK_2778, uxuA, Tola_2884
Q8NFP7	UniRef50_Q8Z5I4	NUDT10, APS2, DIPP3A	rfbF, STM2092, rfbF, STY2302, t0780
Q8NI60	UniRef50_Q898E8	COQ8A, ADCK3, CABC1, PP265	iolD, CTC_00510, iolD, GTNG_1810
Q8TCB0	UniRef50_C0ZEA2	IFI44, MTAP44	BK769_19555, B9T53_19330
Q8TDG4	UniRef50_Q56815	HELQ, HEL308	fbaA, fda, sll0018, cbbA
Q8TF32	UniRef50_A0A3P4A426	ZNF431, KIAA1969	menB, DWW35_00180, menB, CHM34_11870
Q8WTR4	UniRef50_Q8RG86	GDPD5, GDE2, PP6037, PP9363, UNQ1850/PRO3580	carB, BCAH820_3900, carB, FN0422
Q8WV24	UniRef50_A0A083ZYB3	PHLDA1, PHRIP, TDAG51	GASC598I20_011300, C9426_18985
Q8WWQ0	UniRef50_Q5XAK5	PHIP, DCAF14, WDR11	tkt, spyM18_1687, tkt, M6_Spy1423
Q8WXG6	UniRef50_P09339	MADD, DENN, IG20, KIAA0358	acnA, RBE_0098, acoA, TTHA0726
Q8WYB5	UniRef50_Q84F83	KAT6B, KIAA0383, MORF, MOZ2, MYST4	ptsI
Q8WYH8	UniRef50_A0A1Y6A7T9	ING5	PBMB05447_19865, BK769_32730
Q8WYH8	UniRef50_B8DPH7	ING5	hslU, BCB4264_A3927, hslU, Neut_0611
Q8WYH8	UniRef50_Q216H0	ING5	thiC, Sputcn32_1922, thiC, VP3027
Q92522	UniRef50_G2K265	H1-10, H1FX	clpB, BC_1168, clpB, CPE1428
Q92597	UniRef50_P00903	NDRG1, CAP43, DRG1, RTP	pabA, b3360, JW3323, pabA
Q92624	UniRef50_Q633A8	APPBP2, KIAA0228, PAT1	SAMN04488168_14431, BK769_23315
Q92673	UniRef50_P69925	SORL1, C11orf32	nrdB, STM2278, nrdB, BUsg_172
Q92802	UniRef50_A0A085U2L0	N4BP2L2, CG005, PFAAP5	manZ_1, NCTC12121_01012, ETAF_2276
Q92802	UniRef50_A0A086TW24	N4BP2L2, CG005, PFAAP5	ETAF_2754, VPA0231
Q92802	UniRef50_A0A0Q6WYP1	N4BP2L2, CG005, PFAAP5	GKN89_05990, HV269_09140
Q92802	UniRef50_A0A0U1HX62	N4BP2L2, CG005, PFAAP5	hmsT_2, ERS137965_01972, hmsT, ERS008491_02385
Q92802	UniRef50_A8GBT4	N4BP2L2, CG005, PFAAP5	rlmF, YPTB2553, rlmF, YpAngola_A1777
Q92802	UniRef50_D0ZSY8	N4BP2L2, CG005, PFAAP5	rseA, mclA, c3096, rseA, STM14_3233
Q92802	UniRef50_D4E2G2	N4BP2L2, CG005, PFAAP5	C9I36_07645, nlpE, NCTC12121_02675
Q92802	UniRef50_P37661	N4BP2L2, CG005, PFAAP5	eptB, yhjW, b3546, JW5660, eptB, STM3635
Q92802	UniRef50_P44857	N4BP2L2, CG005, PFAAP5	plsB, ECIAI1_4271, plsB, CGSHiGG_07235
Q92802	UniRef50_P69980	N4BP2L2, CG005, PFAAP5	yscR, pYV0071, yscR, STM1419
Q92802	UniRef50_P72749	N4BP2L2, CG005, PFAAP5	bipA, slr1105, bipA, B1L04_12940
Q92802	UniRef50_Q8ZIL5	N4BP2L2, CG005, PFAAP5	carA, plu0603, carA, ECA3871
Q92804	UniRef50_A0A3P4A426	TAF15, RBP56, TAF2N	menB, DWW35_00180, menB, CHM34_11870
Q92804	UniRef50_P33919	TAF15, RBP56, TAF2N	radD, yejH, yejI, yejJ, b2184, JW2172, FFB58_11090
Q92804	UniRef50_R8W4B0	TAF15, RBP56, TAF2N	CHM34_18115, DES51_105213
Q92804	UniRef50_U7UDQ1	TAF15, RBP56, TAF2N	GKE90_11590, GXZ88_01710
Q92918	UniRef50_P80868	MAP4K1, HPK1	fusA, Abu_1987, fusA, AZC_2557
Q92922	UniRef50_Q8RG86	SMARCC1, BAF155	carB, BCAH820_3900, carB, FN0422
Q92922	UniRef50_Q9K974	SMARCC1, BAF155	recN, BH2776, AWH49_05510
Q92982	UniRef50_A0A0H3B642	NINJ1	C9I36_02885, CYR32_15295
Q92982	UniRef50_D0ZSY8	NINJ1	rseA, mclA, c3096, rseA, STM14_3233
Q92982	UniRef50_P0C1A9	NINJ1	pemA, pem, pemA, pem, Dda3937_03374
Q92982	UniRef50_P39122	NINJ1	glgC, GTNG_2781, glgC, lp_0021
Q92982	UniRef50_P42176	NINJ1	narH, BSU37270, narH, KS08_18560
Q92982	UniRef50_Q81GN2	NINJ1	BC_1159, BCB4264_A1213
Q92982	UniRef50_Q8X899	NINJ1	rhaB, EcHS_A4133, rhaB, EC55989_4382
Q92997	UniRef50_A0A378A2I4	DVL3, KIAA0208	nemA_5, NCTC12993_07726, nemA_2, NCTC11075_05708
Q92997	UniRef50_P0C0G6	DVL3, KIAA0208	gap, gapA, plr, M6_Spy0265, gapA1, gap, gapA, SACOL0838
Q93008	UniRef50_A0R8H2	USP9X, DFFRX, FAM, USP9	rpoB, BT9727_0098, rpoB, BCB4264_A0123
Q93074	UniRef50_O34962	MED12, ARC240, CAGH45, HOPA, KIAA0192, TNRC11, TRAP230	ytsJ, BSU29220, maeB, HT135_15440
Q93074	UniRef50_P11278	MED12, ARC240, CAGH45, HOPA, KIAA0192, TNRC11, TRAP230	pelY, YPTB3834, pelB
Q93074	UniRef50_Q52986	MED12, ARC240, CAGH45, HOPA, KIAA0192, TNRC11, TRAP230	phnI, RB1453, SMb20761, BC362_02695
Q93074	UniRef50_Q8ZGH4	MED12, ARC240, CAGH45, HOPA, KIAA0192, TNRC11, TRAP230	deoC, ECA2684, deoC, Bcen2424_6286
Q93074	UniRef50_Q9K974	MED12, ARC240, CAGH45, HOPA, KIAA0192, TNRC11, TRAP230	recN, BH2776, AWH49_05510
Q93086	UniRef50_P09123	P2RX5, P2X5	thrC, IIU_01396
Q969G3	UniRef50_Q81J64	SMARCE1, BAF57	disA, BCAH820_0093, disA, BCE_0083
Q969X1	UniRef50_A0A083ZUJ6	TMBIM1, LFG3, RECS1, PP1201, PSEC0158	kbl, Bcav_0836, kbl, CSA81_04575
Q969X1	UniRef50_G4Q3U7	TMBIM1, LFG3, RECS1, PP1201, PSEC0158	DW089_09670, BK769_19220
Q969X1	UniRef50_P03018	TMBIM1, LFG3, RECS1, PP1201, PSEC0158	uvrD, mutU, pdeB, rad, recL, b3813, JW3786, uvrD, STM3951, STMD1.39
Q96AE4	UniRef50_A0A1X3IYL8	FUBP1	HV269_27610, APU02_11190
Q96AE4	UniRef50_A6VMU2	FUBP1	YPTB1571, HAPS_0398
Q96AE4	UniRef50_G8LLG2	FUBP1	FFB58_01940, Xehl_01222
Q96AE4	UniRef50_P07604	FUBP1	tyrR, tyrR, STM1683
Q96AE4	UniRef50_P0ACY5	FUBP1	yeaG, c2188, yeaG, b1783, JW1772
Q96AE4	UniRef50_P24295	FUBP1	gdh, gdhA_2, AU359_00505
Q96AE4	UniRef50_P66948	FUBP1	bepA, yfgC, b2494, JW2479, bepA, yfgC, STM2494
Q96AE4	UniRef50_Q7N8X2	FUBP1	ileS, YPTS_0641, ileS, YPDSF_3157
Q96AQ6	UniRef50_R8F5C8	PBXIP1, HPIP	BACI_pCIXO200400, soj_4, NCTC12360_03765
Q96AQ6	UniRef50_R8W4B0	PBXIP1, HPIP	CHM34_18115, DES51_105213
Q96BD5	UniRef50_B4S201	PHF21A, BHC80, KIAA1696, BM-006	rph, XC_0960, rph, xcc-b100_0933
Q96BD5	UniRef50_P42273	PHF21A, BHC80, KIAA1696, BM-006	fliC2, B5T_03408
Q96BD5	UniRef50_Q8XPE9	PHF21A, BHC80, KIAA1696, BM-006	serS, Cthe_2381, serS, Bcer98_0012
Q96CM8	UniRef50_A0A7B9MGN5	ACSF2, UNQ493/PRO1009	ETAF_0308, B5G00_18205
Q96CN5	UniRef50_A0A3P4A426	LRRC45	menB, DWW35_00180, menB, CHM34_11870
Q96CN5	UniRef50_G8LLG2	LRRC45	FFB58_01940, Xehl_01222
Q96CN5	UniRef50_Q2KZZ3	LRRC45	prfA, Psyr_0949, prfA, HD_0853
Q96CN9	UniRef50_P04833	GCC1	sasP-1, sspA, BSU29570
Q96CN9	UniRef50_P13445	GCC1	rpoS, appR, katF, nur, otsX, sigS, b2741, JW5437, rpoS, SF2764, S2957
Q96CN9	UniRef50_P37871	GCC1	rpoC, LEUM_1824, rpoC
Q96DY7	UniRef50_P77522	MTBP	sufB, ynhE, b1683, JW5273, sufB, SF1713, S1845
Q96EC8	UniRef50_P0AAC5	YIPF6	ybhL, b0786, JW0769, ybhL, c0868
Q96EQ8	UniRef50_Q2KZZ3	RNF125	prfA, Psyr_0949, prfA, HD_0853
Q96EU7	UniRef50_I0GPZ6	C1GALT1C1, COSMC, HSPC067, MSTP143, UNQ273/PRO310	AWH49_15510, CHM34_18105
Q96F07	UniRef50_P26899	CYFIP2, KIAA1168, PIR121	ansB, BSU23570, BN722_00221
Q96G23	UniRef50_D4MUJ6	CERS2, LASS2, TMSG1	HMPREF1094_01331, HMPREF1094_01949
Q96G23	UniRef50_Q9FD10	CERS2, LASS2, TMSG1	sseJ, STM1631, DUQ85_11560
Q96GX9	UniRef50_A0A6N9AIN1	APIP, CGI-29	TS85_23755, CWATWH0005_4693
Q96GX9	UniRef50_D1P5H6	APIP, CGI-29	F9282_12185, GTH25_11170
Q96GX9	UniRef50_P42630	APIP, CGI-29	sdaA, HI_0288, tdcG, yhaP, yhaQ, b4471, JW5520
Q96GX9	UniRef50_P57291	APIP, CGI-29	hpt, BUsg_189, hpt, BU195
Q96GX9	UniRef50_Q66EZ7	APIP, CGI-29	HV150_04420, EGX52_11460
Q96GX9	UniRef50_U3U6Z8	APIP, CGI-29	secF, DEO86_02525, secF, Xehl_02334
Q96HA1	UniRef50_P69925	POM121, KIAA0618, NUP121, POM121A	nrdB, STM2278, nrdB, BUsg_172
Q96HA1	UniRef50_P69961	POM121, KIAA0618, NUP121, POM121A	lcrS, YPCD1.63, y5015, y0018, YP_pCD20, lcrS, pYV0090
Q96HP4	UniRef50_Q62L02	OXNAD1	fabV, Sputw3181_2606, fabV, YpAngola_A4184
Q96JB5	UniRef50_E1VBR9	CDK5RAP3, IC53, LZAP, MSTP016, OK/SW-cl.114, PP1553	cheA, GTH25_10940, ABT23_13860
Q96JB5	UniRef50_J8I234	CDK5RAP3, IC53, LZAP, MSTP016, OK/SW-cl.114, PP1553	PBMB05447_26820, BK769_12265
Q96JB5	UniRef50_P0AAD4	CDK5RAP3, IC53, LZAP, MSTP016, OK/SW-cl.114, PP1553	tyrP, SF1953, S2046, tyrP, b1907, JW1895
Q96JB5	UniRef50_P37941	CDK5RAP3, IC53, LZAP, MSTP016, OK/SW-cl.114, PP1553	bfmBAB, bfmB1b, BSU24040, KS08_12115
Q96JB5	UniRef50_P41972	CDK5RAP3, IC53, LZAP, MSTP016, OK/SW-cl.114, PP1553	ileS, SA1036, ileS, BAMEG_0593
Q96JB5	UniRef50_P77973	CDK5RAP3, IC53, LZAP, MSTP016, OK/SW-cl.114, PP1553	argG, glr2933, argG, BCQ_4445
Q96KQ4	UniRef50_Q7NTA7	PPP1R13B, ASPP1, KIAA0771	uvrB, CLK_2819, uvrB
Q96LM7	UniRef50_A0A1M7BP43	CD37	BK769_11370, SAMN05877753_10242
Q96LM7	UniRef50_A0A2D0AQJ5	CD37	APECO1_1055, C4Z38_015500
Q96LM7	UniRef50_A0A2K4AGW7	CD37	BU038_07875, BK769_04225
Q96LM7	UniRef50_A0A3B8KRA4	CD37	B5E88_02880, HF857_02040
Q96LM7	UniRef50_A0A7D9NLK2	CD37	HV269_27400, HV229_25330
Q96LM7	UniRef50_P00898	CD37	trpE, trpE, STM1723
Q96LM7	UniRef50_Q023E7	CD37	HV269_11475, CA267_008790
Q96N16	UniRef50_G2K265	JAKMIP1, GABABRBP, JAMIP1, MARLIN1	clpB, BC_1168, clpB, CPE1428
Q96NB1	UniRef50_A0A7B9MGN5	CEP20, C16orf63, FOPNL, FOR20, PHSECRG2	ETAF_0308, B5G00_18205
Q96NB1	UniRef50_Q9RND6	CEP20, C16orf63, FOPNL, FOR20, PHSECRG2	cmk, Bphy_0745, cmk, BMA0429
Q96ND0	UniRef50_A0A3P4A426	FAM210A, C18orf19	menB, DWW35_00180, menB, CHM34_11870
Q96NL6	UniRef50_P50743	SCLT1, SAP1	der, engA, BT9727_1386, der, engA, CPE1755
Q96NL6	UniRef50_Q01464	SCLT1, SAP1	minD, divIVB, BSU27990, IV36_GL000900
Q96NT0	UniRef50_G2K265	CCDC115	clpB, BC_1168, clpB, CPE1428
Q96NT0	UniRef50_Q8EH67	CCDC115	hcp, PBPRB1896, hcp, VP1189
Q96PV0	UniRef50_Q5XAK5	SYNGAP1, KIAA1938	tkt, spyM18_1687, tkt, M6_Spy1423
Q96PV6	UniRef50_A1JLA4	LENG8, KIAA1932	ligA, YpsIP31758_1321, ligA, YPN_1393, YP516_1537
Q96PV6	UniRef50_P37661	LENG8, KIAA1932	eptB, yhjW, b3546, JW5660, eptB, STM3635
Q96PV6	UniRef50_P46353	LENG8, KIAA1932	deoB, BCE33L3844, deoB, BCE_4156
Q96PV6	UniRef50_P76558	LENG8, KIAA1932	maeB, STM2472, maeB, ypfF, b2463, JW2447
Q96PV6	UniRef50_Q1CKD2	LENG8, KIAA1932	purL, YPA_2360, purL, NTHI0909
Q96PV6	UniRef50_Q8XDX8	LENG8, KIAA1932	menD, ECIAI39_2412, menD, EcHS_A2410
Q96PV6	UniRef50_Q8Y471	LENG8, KIAA1932	fdhD, LMOf2365_2556, fdhD, lmo2584
Q96PV6	UniRef50_Q8Y495	LENG8, KIAA1932	pyrG, BALH_4836, pyrG, XOO2967
Q96Q15	UniRef50_A0A0H4W3J1	SMG1, ATX, KIAA0421, LIP	C9I36_20215, E2585_02700
Q96Q15	UniRef50_A0A378Y5N5	SMG1, ATX, KIAA0421, LIP	ASD24_13985, CD798_16925
Q96Q15	UniRef50_O31850	SMG1, ATX, KIAA0421, LIP	SAB1265c, SA1241
Q96Q15	UniRef50_Q3BWY7	SMG1, ATX, KIAA0421, LIP	fusA, lpg0326, fusA, FTW_1759
Q96RT1	UniRef50_P10151	ERBIN, ERBB2IP, KIAA1225, LAP2	leuO, b0076, JW0075, leuO, EC970259_0081
Q96RT1	UniRef50_Q74JU6	ERBIN, ERBB2IP, KIAA1225, LAP2	tuf, FTF0137, tuf, tufA, SAV0548
Q96RT1	UniRef50_Q8CZZ5	ERBIN, ERBB2IP, KIAA1225, LAP2	BFW41_14875, intA1, ERS137965_00004
Q96RV3	UniRef50_Q8CTN9	PCNX1, KIAA0805, KIAA0995, PCNX, PCNXL1	argS, SaurJH1_0645, argS, SAB0559
Q96RW7	UniRef50_A0A0T9QY71	HMCN1, FIBL6	fimD_5, ERS137965_03603, fimD_1, ERS008491_01533
Q96RW7	UniRef50_A0A3E0JB30	HMCN1, FIBL6	SAMN05421743_103186, CD798_15265
Q96RW7	UniRef50_P0A6H6	HMCN1, FIBL6	hslU, YPO0105, y0294, YP_0107, hslU, ECSE_4220
Q96RW7	UniRef50_P45066	HMCN1, FIBL6	murC, b0091, JW0089, murC, YPO0556, y3625, YP_3628
Q96RW7	UniRef50_Q3BWY7	HMCN1, FIBL6	fusA, lpg0326, fusA, FTW_1759
Q96SB3	UniRef50_A0R8H2	PPP1R9B, PPP1R6	rpoB, BT9727_0098, rpoB, BCB4264_A0123
Q96SV5	UniRef50_G2K265	nan	clpB, BC_1168, clpB, CPE1428
Q96T49	UniRef50_A0Q8D5	PPP1R16B, ANKRD4, KIAA0823	EKK65_02130, ABT03_10790
Q96T58	UniRef50_A0A0D8IYH6	SPEN, KIAA0929, MINT, SHARP	BK769_03935, IIU_05234
Q96T58	UniRef50_A3UDU0	SPEN, KIAA0929, MINT, SHARP	map, EHM50_04950, map, CMP07_14415
Q96T58	UniRef50_B9E7L0	SPEN, KIAA0929, MINT, SHARP	KS08_01620, D9V42_07860
Q96T58	UniRef50_P26648	SPEN, KIAA0929, MINT, SHARP	ftsP, sufI, STY3349, t3093, ftsP, sufI, STM3172
Q96T58	UniRef50_P58411	SPEN, KIAA0929, MINT, SHARP	macA, YPO1364, y2814, YP_1230, macA_4, ERS137965_02448
Q99471	UniRef50_P72749	PFDN5, MM1, PFD5	bipA, slr1105, bipA, B1L04_12940
Q99471	UniRef50_Q8XPE9	PFDN5, MM1, PFD5	serS, Cthe_2381, serS, Bcer98_0012
Q99518	UniRef50_P72749	FMO2	bipA, slr1105, bipA, B1L04_12940
Q99518	UniRef50_Q58938	FMO2	ilvC2, ilvC-2, BA_1852, GBAA_1852, BAS1716, ilvC2, BC_1779
Q99550	UniRef50_B2VEJ1	MPHOSPH9, MPP9	CH70_1411, CWS43_23825
Q99550	UniRef50_P0A6C1	MPHOSPH9, MPP9	nfo, EcSMS35_2306, nfo, APL_0358
Q99598	UniRef50_A0A085GLR1	TSNAX, TRAX	gatY, EH105704_02_00200, FHQ27_06975
Q99598	UniRef50_A0A1B9B0F0	TSNAX, TRAX	CBW18_12965, JN11_01359
Q99598	UniRef50_A0A399J847	TSNAX, TRAX	uvrA, EHM55_16800, uvrA, CSA81_01380
Q99598	UniRef50_P00936	TSNAX, TRAX	cyaA, cya, b3806, JW3778, cyaA, Z5322, ECs4736
Q99598	UniRef50_Q6HK00	TSNAX, TRAX	ant(6), DN397_27895, GBN83_19285
Q99598	UniRef50_Q83CL8	TSNAX, TRAX	fumC, PMT_1485, fumC, CBU_1096
Q99598	UniRef50_Q9KWU4	TSNAX, TRAX	pyc, pycA, ylaP, BSU14860, B4122_3470
Q99653	UniRef50_A0A1L8XKM4	CHP1, CHP	DBV14_31020, E2P02_01705
Q99653	UniRef50_B0TZT4	CHP1, CHP	coq7, FTH_0968, coq7, Csal_0912
Q99814	UniRef50_D4MUJ6	EPAS1, BHLHE73, HIF2A, MOP2, PASD2	HMPREF1094_01331, HMPREF1094_01949
Q99814	UniRef50_P69967	EPAS1, BHLHE73, HIF2A, MOP2, PASD2	tyeA, pYV0064, tyeA, YPCD1.38c, y5040, y0043, YP_pCD45
Q99814	UniRef50_P77434	EPAS1, BHLHE73, HIF2A, MOP2, PASD2	alaC, yfdZ, b2379, JW2376, EC970259_2772
Q99814	UniRef50_Q83BM8	EPAS1, BHLHE73, HIF2A, MOP2, PASD2	gatB, COXBURSA331_A1651, gatB, FTN_1689
Q99961	UniRef50_P54537	SH3GL1, CNSA1, SH3D2B	artM, yqiZ, BSU23960, CF68_28020
Q9BQD3	UniRef50_P39606	KXD1, C19orf50	ywcH, BSU38100, ipa-44d, B9T53_13730
Q9BQD3	UniRef50_Q5XAK5	KXD1, C19orf50	tkt, spyM18_1687, tkt, M6_Spy1423
Q9BRG1	UniRef50_Q7NTA7	VPS25, DERP9, EAP20	uvrB, CLK_2819, uvrB
Q9BS26	UniRef50_P69967	ERP44, KIAA0573, TXNDC4, UNQ532/PRO1075	tyeA, pYV0064, tyeA, YPCD1.38c, y5040, y0043, YP_pCD45
Q9BS26	UniRef50_P72749	ERP44, KIAA0573, TXNDC4, UNQ532/PRO1075	bipA, slr1105, bipA, B1L04_12940
Q9BS26	UniRef50_Q1CKD2	ERP44, KIAA0573, TXNDC4, UNQ532/PRO1075	purL, YPA_2360, purL, NTHI0909
Q9BSJ2	UniRef50_P39821	TUBGCP2, GCP2	proA, DSY1387, proA, CPR_2582
Q9BTA9	UniRef50_P39328	WAC, KIAA1844	ytfT, b4230, JW5753, EcE24377A_4799
Q9BTA9	UniRef50_P45185	WAC, KIAA1844	mukF, CGSHiEE_04410, mukF, E2348C_0915
Q9BTA9	UniRef50_Q5XAK5	WAC, KIAA1844	tkt, spyM18_1687, tkt, M6_Spy1423
Q9BTA9	UniRef50_Q7ARJ6	WAC, KIAA1844	EGX47_00410, NCTC13629_03759
Q9BTE1	UniRef50_Q5WE05	DCTN5	leuS, MCCL_1435, leuS, BAA_5004
Q9BU40	UniRef50_A0R8H2	CHRDL1, NRLN1	rpoB, BT9727_0098, rpoB, BCB4264_A0123
Q9BUD9	UniRef50_P37478	AAK1	walR, vicR, NWMN_0017, walR, SaurJH1_0018
Q9BUD9	UniRef50_Q8ZIG9	AAK1	leuB, YPTB0671, leuB, ECA3832
Q9BVC6	UniRef50_P04833	TMEM109	sasP-1, sspA, BSU29570
Q9BVC6	UniRef50_Q9FD10	TMEM109	sseJ, STM1631, DUQ85_11560
Q9BWH2	UniRef50_A0A1Y6A7T9	FUNDC2, HCBP6, DC44, HCC3, PD03104	PBMB05447_19865, BK769_32730
Q9BWH2	UniRef50_Q6D4W4	FUNDC2, HCBP6, DC44, HCC3, PD03104	rnfA, YPTS_2237, rnfA, YPO2246, y2087, YP_2044
Q9BWH2	UniRef50_Q6Q3I2	FUNDC2, HCBP6, DC44, HCC3, PD03104	BN638_00863, adhE, adhC, GOM71_18775
Q9BWP8	UniRef50_A0A5M9NV71	COLEC11, UNQ596/PRO1182	CQA85_03380, FEZ36_06495
Q9BX70	UniRef50_O67618	BTBD2	lepA, aq_1725, lepA, MSC_0330
Q9BX70	UniRef50_P25516	BTBD2	acnA, acn, b1276, JW1268, acnA, STM1712
Q9BXB4	UniRef50_G2K265	OSBPL11, ORP11, OSBP12	clpB, BC_1168, clpB, CPE1428
Q9BXK5	UniRef50_O34484	BCL2L13, MIL1, CD003	map, SAHV_1873, map, SAR1978
Q9BXK5	UniRef50_P0AAC5	BCL2L13, MIL1, CD003	ybhL, b0786, JW0769, ybhL, c0868
Q9BXK5	UniRef50_P32396	BCL2L13, MIL1, CD003	cpfC1, hemH-1, hemH1, BA_1071, GBAA_1071, BAS1000, cpfC1, BCE_1168
Q9BXK5	UniRef50_P80868	BCL2L13, MIL1, CD003	fusA, Abu_1987, fusA, AZC_2557
Q9BXR6	UniRef50_A0A5M9NV71	CFHR5, CFHL5, FHR5	CQA85_03380, FEZ36_06495
Q9BYB0	UniRef50_A0A0M9FN87	SHANK3, KIAA1650, PROSAP2, PSAP2	FU659_20730, HMPREF1557_00687
Q9BYB0	UniRef50_P00903	SHANK3, KIAA1650, PROSAP2, PSAP2	pabA, b3360, JW3323, pabA
Q9BYB0	UniRef50_P39439	SHANK3, KIAA1650, PROSAP2, PSAP2	trpR, YE0590, trpR, YPTB0596
Q9BYB0	UniRef50_P76594	SHANK3, KIAA1650, PROSAP2, PSAP2	patZ, pka, yfiQ, b2584, JW2568, pat, yfiQ, STM2651
Q9BYB0	UniRef50_Q5E1P5	SHANK3, KIAA1650, PROSAP2, PSAP2	CS533_18635, CYR32_18545
Q9BYB0	UniRef50_W4E1M9	SHANK3, KIAA1650, PROSAP2, PSAP2	GRP75_05030, ASD24_19280
Q9BYC5	UniRef50_D4MUJ6	FUT8	HMPREF1094_01331, HMPREF1094_01949
Q9BZ71	UniRef50_A0A085HJ41	PITPNM3, NIR1	C9I36_13540, ERS137965_02424
Q9BZ71	UniRef50_Q837V6	PITPNM3, NIR1	ligA, LSL_1348, ligA, BCG9842_B4968
Q9BZF1	UniRef50_A0A0H2YN01	OSBPL8, KIAA1451, ORP8, OSBP10	HV084_25475, HV269_27150
Q9BZF1	UniRef50_P25524	OSBPL8, KIAA1451, ORP8, OSBP10	codA, b0337, JW0328, codA, EIG07_10510
Q9BZK7	UniRef50_B0N137	TBL1XR1, IRA1, TBLR1	PBMB05447_00105, DWZ30_08930
Q9BZR9	UniRef50_C0ZH63	TRIM8, GERP, RNF27	BK769_19860, IIU_00914
Q9BZR9	UniRef50_F2F472	TRIM8, GERP, RNF27	BJF86_02095, HMPREF1020_02592
Q9BZR9	UniRef50_O31850	TRIM8, GERP, RNF27	SAB1265c, SA1241
Q9BZR9	UniRef50_Q81MN9	TRIM8, GERP, RNF27	ppk, BC_3993, ppk, BA_4208, GBAA_4208, BAS3903
Q9C005	UniRef50_A0A089PL22	DPY30	fliN, SS37_09650, fliN, E2583_09515
Q9C005	UniRef50_P37177	DPY30	ptsP, STM3003, ptsP, ygdF, ygdO, b2829, JW2797
Q9C005	UniRef50_Q7NTA7	DPY30	uvrB, CLK_2819, uvrB
Q9C005	UniRef50_Q9KQH9	DPY30	fabF, CBU_0497, fabF
Q9C0F1	UniRef50_Q81J64	CEP44, KIAA1712	disA, BCAH820_0093, disA, BCE_0083
Q9C0I1	UniRef50_Q8Y495	MTMR12, KIAA1682, PIP3AP	pyrG, BALH_4836, pyrG, XOO2967
Q9GZM7	UniRef50_A0A083ZUJ6	TINAGL1, GIS5, LCN7, OLRG2, TINAGL, PP6614, PSEC0088, UNQ204/PRO230	kbl, Bcav_0836, kbl, CSA81_04575
Q9GZM7	UniRef50_A0A085U2L5	TINAGL1, GIS5, LCN7, OLRG2, TINAGL, PP6614, PSEC0088, UNQ204/PRO230	GTH25_13045, F9282_14120
Q9GZM7	UniRef50_A0A0G3S813	TINAGL1, GIS5, LCN7, OLRG2, TINAGL, PP6614, PSEC0088, UNQ204/PRO230	vgrG, D4M93_21515, YPA_0291
Q9GZM7	UniRef50_A0A0H2YN01	TINAGL1, GIS5, LCN7, OLRG2, TINAGL, PP6614, PSEC0088, UNQ204/PRO230	HV084_25475, HV269_27150
Q9GZM7	UniRef50_A0A1C3HLG9	TINAGL1, GIS5, LCN7, OLRG2, TINAGL, PP6614, PSEC0088, UNQ204/PRO230	hmsP, GKN89_16455, AT03_21180
Q9GZM7	UniRef50_A0A2C6DGA1	TINAGL1, GIS5, LCN7, OLRG2, TINAGL, PP6614, PSEC0088, UNQ204/PRO230	ETAF_2363, EC392_07915
Q9GZM7	UniRef50_A0A6B3T6W3	TINAGL1, GIS5, LCN7, OLRG2, TINAGL, PP6614, PSEC0088, UNQ204/PRO230	HV269_27170, APU02_10895
Q9GZM7	UniRef50_A0QVY8	TINAGL1, GIS5, LCN7, OLRG2, TINAGL, PP6614, PSEC0088, UNQ204/PRO230	nrdR, BCAH820_4695, nrdR, BcerKBAB4_4411
Q9GZM7	UniRef50_P14176	TINAGL1, GIS5, LCN7, OLRG2, TINAGL, PP6614, PSEC0088, UNQ204/PRO230	proW, b2678, JW2653, ousW, ousBW, Dda3937_00900
Q9GZM7	UniRef50_P14412	TINAGL1, GIS5, LCN7, OLRG2, TINAGL, PP6614, PSEC0088, UNQ204/PRO230	katG, PputGB1_2231, katG, Mjls_2713
Q9GZM7	UniRef50_P22714	TINAGL1, GIS5, LCN7, OLRG2, TINAGL, PP6614, PSEC0088, UNQ204/PRO230	galT, STM0775, galT, WP3W18E02_33050
Q9GZM7	UniRef50_P22990	TINAGL1, GIS5, LCN7, OLRG2, TINAGL, PP6614, PSEC0088, UNQ204/PRO230	ribF, CQ041_21275
Q9GZM7	UniRef50_P23538	TINAGL1, GIS5, LCN7, OLRG2, TINAGL, PP6614, PSEC0088, UNQ204/PRO230	ppsA, NMB0618, ppsA, pps, b1702, JW1692
Q9GZM7	UniRef50_P29440	TINAGL1, GIS5, LCN7, OLRG2, TINAGL, PP6614, PSEC0088, UNQ204/PRO230	dnaA, YPO4097, y4113, YP_4005, dnaA, PputGB1_0003
Q9GZM7	UniRef50_P32131	TINAGL1, GIS5, LCN7, OLRG2, TINAGL, PP6614, PSEC0088, UNQ204/PRO230	hemN, yihJ, b3867, JW3838, hemN, EIG07_20540
Q9GZM7	UniRef50_P37941	TINAGL1, GIS5, LCN7, OLRG2, TINAGL, PP6614, PSEC0088, UNQ204/PRO230	bfmBAB, bfmB1b, BSU24040, KS08_12115
Q9GZM7	UniRef50_P42321	TINAGL1, GIS5, LCN7, OLRG2, TINAGL, PP6614, PSEC0088, UNQ204/PRO230	katA, BruAb2_0827, katA
Q9GZM7	UniRef50_P44858	TINAGL1, GIS5, LCN7, OLRG2, TINAGL, PP6614, PSEC0088, UNQ204/PRO230	lexA, Dtpsy_1549, lexA, CGSHiGG_07240
Q9GZM7	UniRef50_P58497	TINAGL1, GIS5, LCN7, OLRG2, TINAGL, PP6614, PSEC0088, UNQ204/PRO230	modE, YPO1143, y3040, YP_1017, modE, SF0543, S0551
Q9GZM7	UniRef50_P74993	TINAGL1, GIS5, LCN7, OLRG2, TINAGL, PP6614, PSEC0088, UNQ204/PRO230	C1039_004593, DBP23_26690
Q9GZM7	UniRef50_P77304	TINAGL1, GIS5, LCN7, OLRG2, TINAGL, PP6614, PSEC0088, UNQ204/PRO230	dtpA, tppB, Z2646, ECs2343, dtpA, tppB, c2026
Q9GZM7	UniRef50_P77434	TINAGL1, GIS5, LCN7, OLRG2, TINAGL, PP6614, PSEC0088, UNQ204/PRO230	alaC, yfdZ, b2379, JW2376, EC970259_2772
Q9GZM7	UniRef50_Q1CKD2	TINAGL1, GIS5, LCN7, OLRG2, TINAGL, PP6614, PSEC0088, UNQ204/PRO230	purL, YPA_2360, purL, NTHI0909
Q9GZM7	UniRef50_Q2KZZ3	TINAGL1, GIS5, LCN7, OLRG2, TINAGL, PP6614, PSEC0088, UNQ204/PRO230	prfA, Psyr_0949, prfA, HD_0853
Q9GZM7	UniRef50_Q5HLX6	TINAGL1, GIS5, LCN7, OLRG2, TINAGL, PP6614, PSEC0088, UNQ204/PRO230	moeA, SERP1855, moeA, SE_1846
Q9GZM7	UniRef50_Q6CZ89	TINAGL1, GIS5, LCN7, OLRG2, TINAGL, PP6614, PSEC0088, UNQ204/PRO230	rraA, YpAngola_A0110, rraA, NT01EI_3796
Q9GZM7	UniRef50_Q89A22	TINAGL1, GIS5, LCN7, OLRG2, TINAGL, PP6614, PSEC0088, UNQ204/PRO230	rho, BU596, rho, Z5293, ECs4716' , 'rho, nitA, psuA, rnsC, sbaA, tsu, b3783, JW3756
Q9GZM7	UniRef50_Q8X968	TINAGL1, GIS5, LCN7, OLRG2, TINAGL, PP6614, PSEC0088, UNQ204/PRO230	aroP, Z0122, ECs0116, aroP, c0131
Q9GZM7	UniRef50_Q8Z5I4	TINAGL1, GIS5, LCN7, OLRG2, TINAGL, PP6614, PSEC0088, UNQ204/PRO230	rfbF, STM2092, rfbF, STY2302, t0780
Q9GZM7	UniRef50_Q9VLC5	TINAGL1, GIS5, LCN7, OLRG2, TINAGL, PP6614, PSEC0088, UNQ204/PRO230	BK769_27805, IIU_02341
Q9GZV5	UniRef50_Q7NTA7	WWTR1, TAZ	uvrB, CLK_2819, uvrB
Q9H0I2	UniRef50_Q74JU6	ENKD1, C16orf48, UNQ6410/PRO21183	tuf, FTF0137, tuf, tufA, SAV0548
Q9H0M0	UniRef50_A8GH82	WWP1	aroC, Mpop_3176, aroC, YpAngola_A0377
Q9H0M0	UniRef50_P00212	WWP1	fer
Q9H0M0	UniRef50_P09123	WWP1	thrC, IIU_01396
Q9H0M5	UniRef50_P25996	ZNF700	pyrD, BCG9842_B1259, pyrD, OB1493
Q9H1C8	UniRef50_A0A3P4A426	nan	menB, DWW35_00180, menB, CHM34_11870
Q9H1C8	UniRef50_A0A6B3T1Z9	nan	AT03_16785, ETAF_0887
Q9H2X0	UniRef50_G2K265	CHRD, UNQ217/PRO243	clpB, BC_1168, clpB, CPE1428
Q9H334	UniRef50_A0A085G1Z4	FOXP1, HSPC215	YPA_3700, gabD_4, NCTC13032_06673
Q9H334	UniRef50_D0JNB0	FOXP1, HSPC215	mdtB, ESA_01143, mdtB, XBJ1_2731
Q9H334	UniRef50_P0AGM6	FOXP1, HSPC215	ychA, sirB1, Z1985, ECs1719, ychA, sirB1, b1214, JW1205
Q9H334	UniRef50_P28354	FOXP1, HSPC215	lysS, lpl1741, lysS, SEN2883
Q9H334	UniRef50_Q81MN9	FOXP1, HSPC215	ppk, BC_3993, ppk, BA_4208, GBAA_4208, BAS3903
Q9H3M7	UniRef50_A0Q8D5	TXNIP, VDUP1	EKK65_02130, ABT03_10790
Q9H3M7	UniRef50_G2K265	TXNIP, VDUP1	clpB, BC_1168, clpB, CPE1428
Q9H3M7	UniRef50_P0A997	TXNIP, VDUP1	glpC, Z3501, ECs3128, glpC, HI_0683
Q9H3M7	UniRef50_P38490	TXNIP, VDUP1	ypeB, joeB, yzuA, BSU22920, SAMN04488168_1068
Q9H3M7	UniRef50_P46353	TXNIP, VDUP1	deoB, BCE33L3844, deoB, BCE_4156
Q9H7Z7	UniRef50_Q7NTA7	PTGES2, C9orf15, PGES2	uvrB, CLK_2819, uvrB
Q9H9E3	UniRef50_P03066	COG4	repA, repA1, repA, EcE24377A_F0037
Q9H9E3	UniRef50_Q59931	COG4	gapN, gapN, SMU_676
Q9H9E3	UniRef50_Q65N90	COG4	topB, BCE_0485, topB, ABC3953
Q9H9F9	UniRef50_P04391	ACTR5, ARP5	arcB, CV_3781, arcB, APP7_1368
Q9H9V4	UniRef50_P45040	RNF122	cysK, BUsg_063, srpG, Synpcc7942_B2664, pANL40
Q9HAP2	UniRef50_A0A083ZUJ6	MLXIP, BHLHE36, KIAA0867, MIR, MONDOA	kbl, Bcav_0836, kbl, CSA81_04575
Q9HAP2	UniRef50_P33235	MLXIP, BHLHE36, KIAA0867, MIR, MONDOA	flgK, flaS, flaW, b1082, JW1069, flgK, flaS, flaW, STY1222, t1737
Q9HAP2	UniRef50_P39099	MLXIP, BHLHE36, KIAA0867, MIR, MONDOA	degQ, hhoA, b3234, JW3203, degP, htrA, ptd, b0161, JW0157
Q9HB63	UniRef50_B2VEJ1	NTN4	CH70_1411, CWS43_23825
Q9HB63	UniRef50_N8Y997	NTN4	terD, F9282_15785, BXU09_16775
Q9HB63	UniRef50_P17889	NTN4	infB, BAA_3974, infB, GWCH70_1155
Q9HB63	UniRef50_Q7NTA7	NTN4	uvrB, CLK_2819, uvrB
Q9HB66	UniRef50_Q2KDR4	MKKS, hCG_40237	deoB, VF_0506, deoB, YPTB0583
Q9HBU0	UniRef50_A0R8H2	nan	rpoB, BT9727_0098, rpoB, BCB4264_A0123
Q9HCC8	UniRef50_A0A0E8XP82	GDPD2, GDE3, OBDPF, UNQ1935/PRO4418	HV269_19375, YPA_3632
Q9HCC8	UniRef50_A0A2V3K5Z0	GDPD2, GDE3, OBDPF, UNQ1935/PRO4418	CWS43_12265, bepG, ERS008472_00408
Q9HCC8	UniRef50_A0A6B3T609	GDPD2, GDE3, OBDPF, UNQ1935/PRO4418	urtB, HBN74_13570, urtB, DVA44_12500
Q9HCC8	UniRef50_A0A7C2EHL9	GDPD2, GDE3, OBDPF, UNQ1935/PRO4418	metH, DMG05_17870, B0X71_20010
Q9HCC8	UniRef50_A0A7D7FLA7	GDPD2, GDE3, OBDPF, UNQ1935/PRO4418	nan, 'HMPREF9534_00532
Q9HCC8	UniRef50_O32162	GDPD2, GDE3, OBDPF, UNQ1935/PRO4418	sufB, BSU32670, SH2035
Q9HCC8	UniRef50_P05654	GDPD2, GDE3, OBDPF, UNQ1935/PRO4418	pyrB, pyrB, Sca_0814
Q9HCC8	UniRef50_P0A1U3	GDPD2, GDE3, OBDPF, UNQ1935/PRO4418	bioP, yigM, STM3963, STMD1.27, bioP, yigM, Z5348, ECs4757
Q9HCC8	UniRef50_P0ACC1	GDPD2, GDE3, OBDPF, UNQ1935/PRO4418	prmC, hemK, SDY_1261, prmC, hemK, b1212, JW1203
Q9HCC8	UniRef50_P14176	GDPD2, GDE3, OBDPF, UNQ1935/PRO4418	proW, b2678, JW2653, ousW, ousBW, Dda3937_00900
Q9HCC8	UniRef50_P25926	GDPD2, GDE3, OBDPF, UNQ1935/PRO4418	nirC, STM3476, nirC, EH105704_07_00340
Q9HCC8	UniRef50_P37872	GDPD2, GDE3, OBDPF, UNQ1935/PRO4418	ybxB, ybaA, BSU01060, rsmC, BS16045_00133
Q9HCC8	UniRef50_P45261	GDPD2, GDE3, OBDPF, UNQ1935/PRO4418	ilvI, BUsg_220, ilvI, HI_1585, ilvI
Q9HCC8	UniRef50_P54472	GDPD2, GDE3, OBDPF, UNQ1935/PRO4418	yqfO, BSU25170, BH1380
Q9HCC8	UniRef50_P65558	GDPD2, GDE3, OBDPF, UNQ1935/PRO4418	yfcD, Z3561, ECs3183, yfcD, c2842
Q9HCC8	UniRef50_P75838	GDPD2, GDE3, OBDPF, UNQ1935/PRO4418	ycaO, b0905, JW0888, HI_1265
[truncated: 353 more rows]
