# Supplementary material for: Host-microbiome protein-protein interactions capture disease-relevant pathways
Source: Genome Biol. 2022 Mar 4;23:72. doi: 10.1186/s13059-022-02643-9 (PMC8895870; doi:10.1186/s13059-022-02643-9)
Supplement: Supplementary file 5 — Additional file 5: Table S4. Number of human interactors according to the source of the experimentally-verified interactors. The number of human interactors, according to the species sourcing the initial experimentally verified interacting protein. [file 13059_2022_2643_MOESM5_ESM.csv]

	Original	Detected	Disease-associated
[Haemophilus] ducreyi	12	4	2
Acinetobacter baumannii	23	15	7
Acinetobacter sp. 1289694	3	3	0
Acinetobacter sp. FDAARGOS_559	2	1	1
Aeromonas hydrophila	2	0	0
Akkermansia muciniphila	3	3	3
Anaplasma phagocytophilum	8	3	0
Anopheles gambiae	1	1	0
Arabidopsis thaliana	4	2	0
Archaeoglobus fulgidus	1	1	0
Bacillus anthracis	1613	972	457
Bacillus cereus	9	9	9
Bacillus sp. AY1-10	2	2	1
Bacillus sp. GZT	3	2	0
Bacillus thuringiensis	9	9	9
Blattella germanica	1	0	0
Bordetella bronchiseptica	2	2	0
Bordetella pertussis	1	1	0
Borreliella japonica	2	1	1
Brucella melitensis	2	0	0
Burkholderia cenocepacia	4	1	0
Burkholderia mallei	410	156	29
Burkholderia thailandensis	2	2	0
Caenorhabditis elegans	2	2	1
Candida parapsilosis	3	3	3
Candida tropicalis	3	3	3
Chlamydia caviae	1	1	0
Chlamydia psittaci	6	3	1
Chlamydia trachomatis	315	78	23
Chromobacterium violaceum	1	1	0
Citrobacter rodentium	11	1	0
Clostridioides difficile	7	2	0
Clostridium botulinum	8	1	1
Clostridium botulinum D phage	1	0	0
Clostridium perfringens	1	1	0
Clostridium tetani	1	1	0
Corynephage omega	1	0	0
Coxiella burnetii	249	75	13
Drosophila melanogaster	6	6	1
Ehrlichia chaffeensis	5	3	3
Elizabethkingia miricola	2	0	0
Enterococcus faecalis	8	8	0
Escherichia coli	113	68	10
Faecalibacterium prausnitzii	16	16	12
Finegoldia magna	3	0	0
Francisella tularensis	1124	611	240
Fusobacterium nucleatum	2	1	0
Haemophilus influenzae	6	6	2
Helicobacter pylori	3	1	1
Hepacivirus C	1	1	0
Human alphaherpesvirus 1	5	2	1
Human immunodeficiency virus 1	82	21	6
Human mastadenovirus C	44	14	6
Influenza A virus	1681	405	127
Lactiplantibacillus plantarum	2	0	0
Lactobacillus acidophilus	2	1	1
Lactococcus lactis	1	1	0
Legionella pneumophila	57	14	6
Leishmania major	1	0	0
Ligilactobacillus salivarius	1	1	1
Limosilactobacillus reuteri	2	2	0
Listeria monocytogenes	7	4	1
Moraxella catarrhalis	2	1	1
Mupapillomavirus 1	222	54	16
Murine coronavirus	2	1	1
Mycobacterium avium	1	1	0
Mycobacterium tuberculosis	195	73	29
Mycoplasma fermentans	1	0	0
Mycoplasma hyopneumoniae	2	1	1
Mycoplasma hyorhinis	2	2	1
Mycoplasma pneumoniae	7	6	6
Mycoplasma pulmonis	2	2	1
Neisseria gonorrhoeae	2	0	0
Neisseria meningitidis	5	3	3
Oenothera elata	1	1	0
Orientia tsutsugamushi	3	2	0
Pasteurella multocida	3	2	1
Plasmodium falciparum	4	1	0
Porphyromonas gingivalis	1	0	0
Proteus vulgaris	2	0	0
Pseudomonas aeruginosa	7	5	0
Rhodopseudomonas palustris	1	0	0
Rickettsia rickettsii	1	0	0
Saccharomyces cerevisiae	33	16	7
Saccharopolyspora erythraea	1	0	0
Salmonella enterica	636	187	63
Schizosaccharomyces pombe	3	1	1
Serratia proteamaculans	1	1	0
Shigella dysenteriae	1	0	0
Shigella flexneri	25	9	2
Spodoptera frugiperda	3	2	1
Staphylococcus aureus	39	13	11
Streptococcus dysgalactiae	2	2	2
Streptococcus equi	1	1	1
Streptococcus mutans	1	1	0
Streptococcus pyogenes	106	61	45
Streptococcus sp. 'group G'	1	1	1
Thermotoga maritima	1	1	0
Vaccinia virus	10	4	1
Vibrio cholerae	3	1	0
Vibrio parahaemolyticus	1	1	0
Yersinia enterocolitica	4	0	0
Yersinia pestis	2090	1656	377
Yersinia pseudotuberculosis	25	15	6
Yersinia wautersii	4	3	1
Zea mays	1	0	0
