# Supplementary material for: Host-microbiome protein-protein interactions capture disease-relevant pathways
Source: Genome Biol. 2022 Mar 4;23:72. doi: 10.1186/s13059-022-02643-9 (PMC8895870; doi:10.1186/s13059-022-02643-9)
Supplement: Supplementary file 6 — Additional file 6: Table S5. Human interactors that are known drug targets. For each disease-associated human protein, we list the drug interactor (annotated using DrugCentral and DrugBank) and the study in which it was found to be important. [file 13059_2022_2643_MOESM6_ESM.csv]

protein	study	disease	DrugCentral	Drugbank	human_gene_names
O14964	{'YuJ_2015', 'KarlssonFH_2013'}	{'T2D', 'CRC'}		{'Citric acid'}	{'HGS HRS'}
O15144	{'YuJ_2015', 'SchirmerM_2018', 'ZellerG_2014', 'FengQ_2015'}	{'CRC', 'IBD'}		{'(2S)-2-(3-bromophenyl)-3-(5-chloro-2-hydroxyphenyl)-1,3-thiazolidin-4-one', 'N-[2-(2-methyl-1H-indol-3-yl)ethyl]thiophene-2-carboxamide'}	{'ARPC2 ARC34 PRO2446'}
O15145	{'YuJ_2015', 'QinJ_2012'}	{'T2D', 'CRC'}		{'(2S)-2-(3-bromophenyl)-3-(5-chloro-2-hydroxyphenyl)-1,3-thiazolidin-4-one', 'N-[2-(2-methyl-1H-indol-3-yl)ethyl]thiophene-2-carboxamide'}	{'ARPC3 ARC21'}
O43681	{'VogtmannE_2016', 'FengQ_2015', 'FranzosaEA_2019'}	{'CRC', 'IBD'}		{'ATP'}	{'GET3 ARSA ASNA1 TRC40'}
O43776	{'YuJ_2015', 'KarlssonFH_2013', 'ZellerG_2014', 'QinJ_2012'}	{'T2D', 'CRC'}		{'Asparagine'}	{'NARS1 NARS NRS'}
O60502	{'SchirmerM_2018', 'KarlssonFH_2013', 'ZellerG_2014', 'QinJ_2012'}	{'T2D', 'CRC', 'IBD'}		{'Streptozocin'}	{'OGA HEXC KIAA0679 MEA5 MGEA5'}
O60603	{'YuJ_2015', 'LeChatelierE_2013'}	{'CRC', 'Obesity'}		{'S-(Dimethylarsenic)Cysteine', 'Tuberculin purified protein derivative', 'Adapalene', 'Lyme disease vaccine (recombinant OspA)', 'Golotimod'}	{'TLR2 TIL4'}
O60664	{'ZellerG_2014'}	{'CRC'}		{'Galsulfase', 'Idursulfase'}	{'PLIN3 M6PRBP1 TIP47'}
O75385	{'ZellerG_2014', 'FengQ_2015', 'SchirmerM_2018', 'KarlssonFH_2013', 'QinJ_2012'}	{'T2D', 'CRC', 'IBD'}	{'ruxolitinib', 'nintedanib', 'bosutinib', 'sunitinib', 'crizotinib'}	{'Fostamatinib'}	{'ULK1 KIAA0722'}
O95819	{'FengQ_2015', 'QinJ_2012'}	{'T2D', 'CRC'}	{'nintedanib', 'pazopanib', 'bosutinib', 'sunitinib', 'midostaurin', 'vandetanib', 'dasatinib', 'sorafenib', 'neratinib', 'axitinib'}	{'Fostamatinib'}	{'MAP4K4 HGK KIAA0687 NIK'}
P00450	{'FengQ_2015', 'ZellerG_2014'}	{'CRC'}		{'Ferrous succinate', 'Cupric sulfate', 'Ferrous fumarate', 'Ferrous ascorbate', 'Zinc chloride', 'Zinc sulfate, unspecified form', 'Ferrous gluconate', 'Iron', 'Ferrous glycine sulfate', 'Ferrous sulfate anhydrous', 'Zinc', 'Calcium', 'Cupric oxide', 'Copper', 'Zinc acetate', 'Silver'}	{'CP'}
P00736	{'FengQ_2015', 'ZellerG_2014'}	{'CRC'}	{'nafamostat'}	{'Human C1-esterase inhibitor', 'Conestat alfa', 'Zinc chloride', 'Daclizumab', 'Gabexate', 'Zinc sulfate, unspecified form', 'Zinc', 'Palivizumab', 'Zinc acetate'}	{'C1R'}
P00747	{'ZellerG_2014', 'YuJ_2015', 'LeChatelierE_2013', 'VogtmannE_2016', 'SchirmerM_2018', 'QinJ_2012'}	{'T2D', 'Obesity', 'CRC', 'IBD'}	{'telaprevir', 'aprotinin', 'tenecteplase', 'ximelagatran', 'tranexamic acid', 'dabigatran etexilate', 'urokinase', 'alteplase', 'reteplase', 'nafamostat', 'aminocaproic acid'}	{'Aminocaproic acid', 'Urokinase', 'Desmoteplase', 'Reteplase', 'Bicine', 'Tenecteplase', 'Streptokinase', 'Gabexate', 'Anistreplase', 'Copper', 'Tranexamic acid', 'Aprotinin', 'Alteplase'}	{'PLG'}
P01031	{'FengQ_2015', 'ZellerG_2014'}	{'CRC'}	{'eculizumab', 'ravulizumab'}	{'Zinc chloride', 'Zinc sulfate, unspecified form', 'Human immunoglobulin G', 'Zinc', 'Eculizumab', 'Copper', 'Zinc acetate', 'Ravulizumab'}	{'C5 CPAMD4'}
P01137	{'SchirmerM_2018'}	{'IBD'}		{'Terazosin', 'Hyaluronidase (ovine)', 'Hyaluronidase', 'Foreskin fibroblast (neonatal)', 'Foreskin keratinocyte (neonatal)', 'Hyaluronidase (human recombinant)'}	{'TGFB1 TGFB'}
P01266	{'KarlssonFH_2013'}	{'T2D'}		{'Iodine'}	{'TG'}
P01730	{'ZellerG_2014', 'YuJ_2015', 'LeChatelierE_2013', 'VogtmannE_2016', 'FengQ_2015', 'SchirmerM_2018', 'KarlssonFH_2013', 'FranzosaEA_2019'}	{'T2D', 'Obesity', 'CRC', 'IBD'}	{'ibalizumab'}	{'Clenoliximab', 'Ibalizumab', 'Antithymocyte immunoglobulin (rabbit)'}	{'CD4'}
P01834	{'FranzosaEA_2019'}	{'IBD'}		{'Tetrabutylammonium Ion', '3-{[(9-CYANO-9,10-DIHYDRO-10-METHYLACRIDIN-9-YL)CARBONYL]AMINO}PROPANOIC ACID', '4-{4-[2-(1A,7A-DIMETHYL-4-OXY-OCTAHYDRO-1-OXA-4-AZA-CYCLOPROPA[A]NAPHTHALEN-4-YL) -ACETYLAMINO]-PHENYLCARBAMOYL}-BUTYRIC ACID', '4-(4-STYRYL-PHENYLCARBAMOYL)-BUTYRIC ACID', 'PHENYL[1-(N-SUCCINYLAMINO)PENTYL]PHOSPHONATE', 'TRAZEOLIDE', '(1S,2S,5S)2-(4-GLUTARIDYLBENZYL)-5-PHENYL-1-CYCLOHEXAN…	{'IGKC'}
P01857	{'LeChatelierE_2013'}	{'Obesity'}		{'N-{[2-({[1-(4-CARBOXYBUTANOYL)AMINO]-2-PHENYLETHYL}-HYDROXYPHOSPHINYL)OXY]ACETYL}-2-PHENYLETHYLAMINE', 'PARA-NITROPHENYLPHOSPHONOBUTANOYL-GLYCINE', '3-{[(9-CYANO-9,10-DIHYDRO-10-METHYLACRIDIN-9-YL)CARBONYL]AMINO}PROPANOIC ACID', '4-NITRO-BENZYLPHOSPHONOBUTANOYL-GLYCINE', '(2-AMINO-3-PHENYL-BICYCLO[2.2.1]HEPT-2-YL)-PHENYL-METHANONE', "N-(P-CYANOPHENYL)-N'-DIPHENYLMETHYL-GUANIDINE-ACETIC ACID", '…	{'IGHG1'}
P01877	{'FengQ_2015', 'SchirmerM_2018', 'QinJ_2012'}	{'T2D', 'CRC', 'IBD'}		{'Dansyllysine'}	{'IGHA2'}
P01889	{'ZellerG_2014', 'FranzosaEA_2019'}	{'CRC', 'IBD'}		{'N-Formylmethionine', 'Coccidioides immitis spherule', 'Abacavir'}	{'HLA-B HLAB'}
P01911	{'ZellerG_2014', 'LeChatelierE_2013', 'QinJ_2012', 'FengQ_2015', 'SchirmerM_2018', 'KarlssonFH_2013', 'FranzosaEA_2019'}	{'T2D', 'Obesity', 'CRC', 'IBD'}		{'1D09C3', 'Glatiramer', 'Coccidioides immitis spherule'}	{'HLA-DRB1'}
P02647	{'FengQ_2015', 'ZellerG_2014'}	{'CRC'}		{'Zinc chloride', 'Zinc sulfate, unspecified form', 'Zinc', 'Copper', 'Zinc acetate'}	{'APOA1'}
P02649	{'ZellerG_2014'}	{'CRC'}		{'Zinc chloride', 'Zinc sulfate, unspecified form', 'Zinc', 'Copper', 'Zinc acetate'}	{'APOE'}
P02652	{'FengQ_2015'}	{'CRC'}		{'Zinc', 'Zinc acetate', 'Copper'}	{'APOA2'}
P02679	{'LeChatelierE_2013'}	{'Obesity'}		{'Thrombin alfa', 'Human thrombin', 'Sucralfate', 'Thrombin'}	{'FGG PRO2061'}
P02746	{'SchirmerM_2018', 'FranzosaEA_2019'}	{'IBD'}		{'Etanercept', 'Bevacizumab', 'Zinc chloride', 'Daclizumab', 'Zinc sulfate, unspecified form', 'Cetuximab', 'Zinc', 'Palivizumab', 'Zinc acetate'}	{'C1QB'}
P02747	{'FengQ_2015'}	{'CRC'}		{'Etanercept', 'Bevacizumab', 'Zinc chloride', 'Daclizumab', 'Zinc sulfate, unspecified form', 'Cetuximab', 'Zinc', 'Copper', 'Palivizumab', 'Zinc acetate'}	{'C1QC C1QG'}
P02751	{'YuJ_2015', 'LeChatelierE_2013', 'QinJ_2012', 'VogtmannE_2016', 'SchirmerM_2018', 'KarlssonFH_2013', 'FranzosaEA_2019'}	{'T2D', 'Obesity', 'CRC', 'IBD'}		{'Ocriplasmin', 'Zinc chloride', 'Zinc sulfate, unspecified form', 'Lanoteplase', 'Zinc', 'Zinc acetate'}	{'FN1 FN'}
P02766	{'ZellerG_2014'}	{'CRC'}	{'tafamidis', 'niflumic acid', 'diclofenac', 'inotersen ', 'levothyroxine', 'nitrendipine', 'tolfenamic acid', 'nifedipine', 'masoprocol', 'meclofenamic acid', 'patisiran', 'flufenamic acid', 'gemfibrozil', 'diflunisal', 'aceclofenac'}	{'(2S)-3-[(9H-fluoren-9-ylideneamino)oxy]-2-methylpropanoic acid', 'N-(3,5-dibromo-4-hydroxyphenyl)benzamide', 'Diclofenac', '4-(1,3-BENZOXAZOL-2-YL)-2,6-DIBROMOPHENOL', '2-(3,5-DIMETHYLPHENYL)-1,3-BENZOXAZOLE', '3,5-dibromobiphenyl-4-ol', "2',6'-DIFLUOROBIPHENYL-4-CARBOXYLIC ACID", 'Resveratrol', 'N-(3,5-dibromo-4-hydroxyphenyl)-2,6-dimethylbenzamide', "6,4'-Dihydroxy-3-Methyl-3',5'-Dibromoflavo…	{'TTR PALB'}
P02788	{'YuJ_2015', 'LeChatelierE_2013'}	{'CRC', 'Obesity'}		{'Rose bengal', 'Lauric acid', 'Nitrilotriacetic acid', 'alpha-D-Fucopyranose', '3h-Indole-5,6-Diol', '(R)-Atenolol', 'Parecoxib', 'Nimesulide'}	{'LTF GIG12 LF'}
P04004	{'FengQ_2015', 'LeChatelierE_2013'}	{'CRC', 'Obesity'}		{'Abciximab', 'Zinc chloride', 'Zinc sulfate, unspecified form', 'Zinc', 'Copper', 'Zinc acetate'}	{'VTN'}
P04040	{'ZellerG_2014', 'YuJ_2015', 'LeChatelierE_2013', 'QinJ_2012', 'FengQ_2015', 'SchirmerM_2018', 'FranzosaEA_2019'}	{'T2D', 'Obesity', 'CRC', 'IBD'}		{'Nabiximols', 'Calcium carbimide', 'Fomepizole', 'Hydrogen peroxide', 'Cannabidiol', 'Medical Cannabis'}	{'CAT'}
P04114	{'FengQ_2015', 'ZellerG_2014'}	{'CRC'}		{'Zinc chloride', 'Zinc sulfate, unspecified form'}	{'APOB'}
P04150	{'YuJ_2015', 'LeChatelierE_2013', 'QinJ_2012', 'VogtmannE_2016', 'FengQ_2015', 'FranzosaEA_2019'}	{'T2D', 'Obesity', 'CRC', 'IBD'}	{'prednicarbate', 'estradiol', 'hydrocortisone', 'podophyllotoxin', 'dexamethasone valerate', 'beclometasone dipropionate', 'betamethasone acetate', 'hydrocortisone cypionate', 'hydroxyprogesterone caproate', 'fluticasone furoate', 'clotrimazole', 'flunisolide', 'hydrocortisone succinate', 'estradiol benzoate', 'cortivazol', 'medroxyprogesterone', 'eplerenone', 'prednisolone tebutate', 'triamcino…	{'Flunisolide', 'Ulipristal', 'Gestrinone', 'Hydrocortisone', 'Methylprednisolone', 'Prednisolone', 'Onapristone', 'Levonorgestrel', 'Alclometasone', 'Ciclesonide', 'Diflorasone', 'Flurandrenolide', 'Cortisone acetate', 'Beclomethasone dipropionate', 'Budesonide', 'Hydrocortisone acetate', 'Mifepristone', 'Hydrocortisone cypionate', 'Fluoxymesterone', 'Prednisolone acetate', 'Fluticasone furoate'…	{'NR3C1 GRL'}
P04275	{'ZellerG_2014', 'QinJ_2012', 'VogtmannE_2016', 'SchirmerM_2018', 'FranzosaEA_2019'}	{'T2D', 'CRC', 'IBD'}	{'caplacizumab'}	{'Antihemophilic Factor (Recombinant), PEGylated', 'Moroctocog alfa', 'Caplacizumab', 'Antihemophilic factor, human recombinant', 'Egaptivon pegol', 'Simoctocog alfa', 'Efmoroctocog alfa', 'Turoctocog alfa pegol', 'Lonoctocog alfa', 'Susoctocog alfa'}	{'VWF F8VWF'}
P06239	{'ZellerG_2014', 'QinJ_2012', 'VogtmannE_2016', 'FengQ_2015', 'SchirmerM_2018', 'KarlssonFH_2013', 'FranzosaEA_2019'}	{'T2D', 'CRC', 'IBD'}	{'afatinib', 'ruboxistaurin', 'crizotinib', 'levodopa', 'pazopanib', 'nelfinavir', 'midostaurin', 'ergotamine', 'bithionol', 'carbidopa', 'doxorubicin', 'acetic acid', 'gramicidin', 'insulin human', 'erlotinib', 'tannic acid', 'nintedanib', 'diiodohydroxyquinoline', 'cisplatin', 'ceritinib', 'vandetanib', 'tamoxifen', 'gefitinib', 'neratinib', 'dasatinib', 'dobutamine', 'nilotinib', 'axitinib', '…	{'5,6-DIPHENYL-N-(2-PIPERAZIN-1-YLETHYL)FURO[2,3-D]PYRIMIDIN-4-AMINE', 'N-(2-chlorophenyl)-5-phenylimidazo[1,5-a]pyrazin-8-amine', 'AP-22408', 'Zanubrutinib', 'Nintedanib', 'Staurosporine', 'N-(2,6-dimethylphenyl)-5-phenylimidazo[1,5-a]pyrazin-8-amine', '{4-[(2S)-2-Acetamido-3-({(1S)-1-[3-carbamoyl-4-(cyclohexylmethoxy)phenyl]ethyl}amino)-3-oxopropyl]-2-phosphonophenoxy}acetic acid', 'Phosphoamin…	{'LCK'}
P06241	{'FranzosaEA_2019'}	{'IBD'}	{'raloxifene', 'gentian violet', 'econazole', 'methyldopa', 'chromic chloride', 'miconazole', 'crizotinib', 'suloctidil', 'prochlorperazine', 'diethylstilbestrol', 'levodopa', 'sodium aurothiomalate', 'pazopanib', 'nelfinavir', 'benzethonium', 'midostaurin', 'ergotamine', 'amiodarone', 'carbidopa', 'doxorubicin', 'thioridazine', 'mifepristone', 'acetic acid', 'gramicidin', 'zinc chloride', 'tanni…	{'Fostamatinib', 'Triglyme', 'Dasatinib'}	{'FYN'}
P06396	{'FranzosaEA_2019'}	{'IBD'}		{'Latrunculin A', 'Zinc', 'Zinc acetate', 'Copper'}	{'GSN'}
P06727	{'FengQ_2015', 'ZellerG_2014'}	{'CRC'}		{'Zinc', 'Zinc acetate', 'Copper'}	{'APOA4'}
P07332	{'ZellerG_2014', 'FengQ_2015', 'SchirmerM_2018', 'KarlssonFH_2013', 'FranzosaEA_2019'}	{'T2D', 'CRC', 'IBD'}	{'nintedanib', 'pazopanib', 'lorlatinib', 'bosutinib', 'sunitinib', 'crizotinib', 'neratinib'}	{'Fostamatinib'}	{'FES FPS'}
P07339	{'ZellerG_2014'}	{'CRC'}	{'tipranavir', 'chlorambucil', 'amprenavir'}	{'2-Morpholinoethylamine', 'S-Methylcysteine', '1h-Benoximidazole-2-Carboxylic Acid', '5-AMINO-6-CYCLOHEXYL-4-HYDROXY-2-ISOBUTYL-HEXANOIC ACID', 'Insulin pork', 'CYCLOHEXYLMETHYL-2,3-DIHYDROXY-5-METHYL-HEXYLAMIDE'}	{'CTSD CPSD'}
P07355	{'YuJ_2015', 'KarlssonFH_2013', 'FranzosaEA_2019'}	{'T2D', 'CRC', 'IBD'}		{'Tenecteplase', 'Artenimol', 'Fluocinolone acetonide', 'Lanoteplase'}	{'ANXA2 ANX2 ANX2L4 CAL1H LPC2D'}
P07942	{'FranzosaEA_2019'}	{'IBD'}		{'Lanoteplase'}	{'LAMB1'}
P08603	{'FengQ_2015'}	{'CRC'}		{'Zinc chloride', 'Zinc sulfate, unspecified form', 'Zinc', 'Copper', 'Zinc acetate'}	{'CFH HF HF1 HF2'}
P09211	{'ZellerG_2014', 'YuJ_2015', 'LeChatelierE_2013', 'VogtmannE_2016', 'FengQ_2015', 'SchirmerM_2018', 'KarlssonFH_2013'}	{'T2D', 'Obesity', 'CRC', 'IBD'}	{'ethacrynic acid', 'clomipramine'}	{'Hypericin', 'S-Hydroxycysteine', 'Busulfan', 'alpha-Tocopherol succinate', 'Curcumin', 'Clomipramine', 'Exisulind', 'Clozapine', 'Canfosfamide', 'Chlorambucil', 'Acetaminophen', 'S-(4-BROMOBENZYL)CYSTEINE', 'Glutathione sulfonic acid', 'S-Hexylglutathione', 'S-NONYL-CYSTEINE', '(9R,10R)-9-(S-glutathionyl)-10-hydroxy-9,10-dihydrophenanthrene', 'Troglitazone', 'D-alpha-Tocopherol acetate', 'Ezati…	{'GSTP1 FAEES3 GST3'}
P09917	{'VogtmannE_2016', 'QinJ_2012'}	{'T2D', 'CRC'}	{'quercetin', 'mezlocillin', 'balsalazide', 'chloroxine', 'hexylresorcinol', 'auranofin', 'gentisic acid', 'mesalazine', 'sulfasalazine', 'olsalazine', 'mizolastine', 'ibuprofen', 'meclofenamic acid', 'masoprocol', 'diethylcarbamazine', 'benoxaprofen', 'montelukast', 'zileuton'}	{'Omega-3 fatty acids', 'Diclofenac', 'Meclofenamic acid', 'Resveratrol', 'alpha-Tocopherol succinate', 'Montelukast', 'Sulfasalazine', 'Morniflumate', 'Diacerein', 'Hyperforin', 'Omega-6 fatty acids', 'Zileuton', 'Medical Cannabis', 'Aminosalicylic acid', 'Balsalazide', 'Minocycline', 'D-alpha-Tocopherol acetate', 'Diethylcarbamazine', 'Fostamatinib', 'Vitamin E', 'Nabiximols', 'MLN-977', 'Mesal…	{'ALOX5 LOG5'}
P0C0L4	{'FengQ_2015', 'LeChatelierE_2013'}	{'CRC', 'Obesity'}		{'Human immunoglobulin G'}	{'C4A CO4 CPAMD2'}
P0CG48	{'ZellerG_2014', 'YuJ_2015', 'LeChatelierE_2013', 'VogtmannE_2016', 'KarlssonFH_2013', 'QinJ_2012'}	{'T2D', 'CRC', 'Obesity'}		{'N-Formylmethionine'}	{'UBC'}
P10145	{'ZellerG_2014', 'YuJ_2015', 'LeChatelierE_2013', 'VogtmannE_2016', 'SchirmerM_2018', 'KarlssonFH_2013', 'FranzosaEA_2019'}	{'T2D', 'Obesity', 'CRC', 'IBD'}	{'mezlocillin', 'diclofenac', 'tolmetin', 'indomethacin', 'ibuprofen'}	{'Tapinarof', 'MDX-018', 'ABT-510', 'Rivanicline'}	{'CXCL8 IL8'}
P10275	{'ZellerG_2014', 'YuJ_2015', 'LeChatelierE_2013', 'QinJ_2012', 'VogtmannE_2016', 'FengQ_2015', 'SchirmerM_2018', 'KarlssonFH_2013', 'FranzosaEA_2019'}	{'T2D', 'Obesity', 'CRC', 'IBD'}	{'prednisolone tebutate', 'exemestane', 'norethindrone acetate', 'estradiol', 'drostanolone propionate', 'nandrolone phenpropionate', 'masoprocol', 'norethisterone', 'bicalutamide', 'mestanolone', 'ethylestrenol', 'tiratricol', 'dexamethasone valerate', 'ethinylestradiol', 'testosterone enantate', 'enzalutamide', 'oxymetholone', 'darolutamide', 'progesterone', 'mifepristone', 'tolfenamic acid', '…	{'Dienogest', 'Norgestimate', 'Eugenol', 'Darolutamide', 'Danazol', '4-[(7R,7AS)-7-HYDROXY-1,3-DIOXOTETRAHYDRO-1H-PYRROLO[1,2-C]IMIDAZOL-2(3H)-YL]-1-NAPHTHONITRILE', 'Cyproterone acetate', 'Drostanolone', 'Methyltestosterone', '(2S)-2-hydroxy-2-methyl-N-[4-nitro-3-(trifluoromethyl)phenyl]-3-(pentafluorophenoxy)propanamide', '(R)-3-BROMO-2-HYDROXY-2-METHYL-N-[4-NITRO-3-(TRIFLUOROMETHYL)PHENYL]PROP…	{'AR DHTR NR3C4'}
P10515	{'YuJ_2015'}	{'CRC'}		{'Dihydrolipoic Acid', 'NADH', 'Radicicol'}	{'DLAT DLTA'}
P10909	{'ZellerG_2014', 'LeChatelierE_2013', 'VogtmannE_2016', 'FengQ_2015', 'SchirmerM_2018', 'QinJ_2012'}	{'T2D', 'Obesity', 'CRC', 'IBD'}		{'Zinc chloride', 'Zinc sulfate, unspecified form', 'Zinc', 'Copper', 'Zinc acetate'}	{'CLU APOJ CLI KUB1 AAG4'}
P11310	{'ZellerG_2014', 'YuJ_2015', 'LeChatelierE_2013', 'FengQ_2015', 'QinJ_2012'}	{'T2D', 'CRC', 'Obesity'}		{'Octanoyl-Coenzyme A', 'Flavin adenine dinucleotide', '3-thiaoctanoyl-CoA'}	{'ACADM'}
P11717	{'FengQ_2015'}	{'CRC'}		{'Mecasermin', 'Cerliponase alfa', 'alpha-D-mannose 6-phosphate', 'Mecasermin rinfabate'}	{'IGF2R MPRI'}
P12259	{'FengQ_2015', 'ZellerG_2014'}	{'CRC'}		{'Thrombin alfa', 'Protein S human', 'Drotrecogin alfa', 'Thrombin', 'Anti-inhibitor coagulant complex', 'Thrombomodulin Alfa', 'Protein C', 'Copper', 'Human thrombin'}	{'F5'}
P13501	{'FranzosaEA_2019', 'QinJ_2012'}	{'T2D', 'IBD'}		{'Heparin Disaccharide I-S', 'Heparin Disaccharide Iii-S'}	{'CCL5 D17S136E SCYA5'}
P13693	{'YuJ_2015'}	{'CRC'}		{'Calcium Phosphate', 'Calcium phosphate dihydrate', 'Calcium citrate'}	{'TPT1'}
P13861	{'YuJ_2015', 'LeChatelierE_2013', 'VogtmannE_2016', 'FengQ_2015', 'SchirmerM_2018', 'KarlssonFH_2013'}	{'T2D', 'Obesity', 'CRC', 'IBD'}		{'GEM-231'}	{'PRKAR2A PKR2 PRKAR2'}
P14618	{'LeChatelierE_2013'}	{'Obesity'}		{"6-(2-fluorobenzyl)-2,4-dimethyl-4,6-dihydro-5H-thieno[2',3':4,5]pyrrolo[2,3-d]pyridazin-5-one", '1-[(2,6-difluorophenyl)sulfonyl]-4-(2,3-dihydro-1,4-benzodioxin-6-ylsulfonyl)piperazine', 'Acyclovir', '1-(2,3-dihydro-1,4-benzodioxin-6-ylsulfonyl)-4-[(4-methoxyphenyl)sulfonyl]piperazine', 'Copper', 'L-Phospholactate', 'Pyruvic acid', 'Artenimol', '2-Phosphoglycolic Acid'}	{'PKM OIP3 PK2 PK3 PKM2'}
P14625	{'FranzosaEA_2019'}	{'IBD'}		{'Diglyme', 'METHYL 3-CHLORO-2-{3-[(2,5-DIHYDROXY-4-METHOXYPHENYL)AMINO]-3-OXOPROPYL}-4,6-DIHYDROXYBENZOATE', '2-Chlorodideoxyadenosine', 'Geldanamycin', "N-Ethyl-5'-Carboxamido Adenosine", 'Copper', 'Radicicol', 'Rifabutin', '2-(3-AMINO-2,5,6-TRIMETHOXYPHENYL)ETHYL 5-CHLORO-2,4-DIHYDROXYBENZOATE'}	{'HSP90B1 GRP94 TRA1'}
P14780	{'SchirmerM_2018'}	{'IBD'}	{'cefonicid', 'quercetin', 'prazosin', 'cefradine', 'secobarbital', 'busulfan', 'cefotetan', 'econazole', 'aminoquinuride', 'cefalotin', 'cefuroxime', 'beclometasone dipropionate', 'cefotiam', 'dacarbazine', 'budesonide', 'floxacillin', 'chlorhexidine', 'zoledronic acid'}	{'2-{[Formyl(Hydroxy)Amino]Methyl}-4-Methylpentanoic Acid', 'Glutathione', '2-Amino-N,3,3-Trimethylbutanamide', 'Minocycline', 'Zinc chloride', 'PG-530742', 'AE-941', 'Marimastat', '5-(4-PHENOXYPHENYL)-5-(4-PYRIMIDIN-2-YLPIPERAZIN-1-YL)PYRIMIDINE-2,4,6(2H,3H)-TRIONE', 'Zinc', 'Zinc sulfate, unspecified form', '(3R)-4,4-DIFLUORO-3-[(4-METHOXYPHENYL)SULFONYL]BUTANOIC ACID', 'Endostatin', '(2R)-2-AM…	{'MMP9 CLG4B'}
P14923	{'LeChatelierE_2013'}	{'Obesity'}		{'Zinc', 'Zinc acetate'}	{'JUP CTNNG DP3'}
P15085	{'ZellerG_2014', 'YuJ_2015', 'LeChatelierE_2013', 'QinJ_2012', 'VogtmannE_2016', 'SchirmerM_2018', 'KarlssonFH_2013', 'FranzosaEA_2019'}	{'T2D', 'Obesity', 'CRC', 'IBD'}		{'D-Cysteine', 'O-(((1R)-((N-PHENYLMETHOXYCARBONYL-L-ALANYL)AMINO)ETHYL)HYDROXYPHOSPHONO)-L-BENZYLACETIC ACID', 'L-BENZYLSUCCINIC ACID', '2-Benzyl-3-Iodopropanoic Acid', 'OCTANE-1,3,5,7-TETRACARBOXYLIC ACID', 'O-(((1R)-((N-(PHENYL-METHOXY-CARBONYL)-ALANYL)-AMINO)METHYL)HYDROXYPHOSPHINYL)3-L-PHENYLLACTATE', 'L-[(N-Hydroxyamino)Carbonyl]Phenylalanine', '(S)-3-phenyllactic acid', '(2R)-4,4-dihydroxy…	{'CPA1 CPA'}
P15104	{'FengQ_2015', 'SchirmerM_2018', 'ZellerG_2014', 'QinJ_2012'}	{'T2D', 'CRC', 'IBD'}	{'prednisolone', 'prednisolone tebutate'}	{'Glutamic acid', 'Pegvisomant', 'Capsaicin', 'Ammonia', 'Methionine', 'Ceftriaxone', 'Diazoxide', 'L-Glutamine', 'Picrotoxin', 'Ethyl biscoumacetate'}	{'GLUL GLNS'}
P15144	{'ZellerG_2014', 'YuJ_2015', 'FengQ_2015', 'SchirmerM_2018', 'QinJ_2012'}	{'T2D', 'CRC', 'IBD'}	{'ubenimex'}	{'Icatibant', 'Human calcitonin', 'Ezetimibe'}	{'ANPEP APN CD13 PEPN'}
P15735	{'VogtmannE_2016', 'YuJ_2015', 'KarlssonFH_2013'}	{'T2D', 'CRC'}	{'ruxolitinib', 'nintedanib', 'bosutinib', 'sunitinib', 'midostaurin', 'vandetanib', 'afatinib', 'gefitinib'}		{'PHKG2'}
P16144	{'VogtmannE_2016', 'ZellerG_2014'}	{'CRC'}		{'R1295'}	{'ITGB4'}
P17612	{'FengQ_2015'}	{'CRC'}	{'fasudil', 'midostaurin', 'ruboxistaurin'}	{'Y-27632', 'S,S-(2-Hydroxyethyl)Thiocysteine', 'Ellagic acid', '3-(1H-indol-3-yl)-4-{1-[2-(1-methylpyrrolidin-2-yl)ethyl]-1H-indol-3-yl}-1H-pyrrole-2,5-dione', '1-[4-(4-chlorophenyl)-1-(7H-pyrrolo[2,3-d]pyrimidin-4-yl)piperidin-4-yl]methanamine', 'Balanol', 'N-[(1S)-2-AMINO-1-(2,4-DICHLOROBENZYL)ETHYL]-5-[2-(METHYLAMINO)PYRIMIDIN-4-YL]THIOPHENE-2-CARBOXAMIDE', '3-[(3-sec-butyl-4-hydroxybenzoyl)a…	{'PRKACA PKACA'}
P17844	{'FranzosaEA_2019'}	{'IBD'}		{'Artenimol'}	{'DDX5 G17P1 HELR HLR1'}
P17931	{'VogtmannE_2016', 'SchirmerM_2018'}	{'CRC', 'IBD'}	{'lactose'}	{'Lactose', '2,3,5,6-Tetrafluoro-4-Methoxy-Benzamide'}	{'LGALS3 MAC2'}
P19105	{'ZellerG_2014', 'QinJ_2012', 'LeChatelierE_2013'}	{'T2D', 'CRC', 'Obesity'}		{'4-[4-(2,5-DIOXO-PYRROLIDIN-1-YL)-PHENYLAMINO]-4-HYDROXY-BUTYRIC ACID'}	{'MYL12A MLCB MRLC3 RLC'}
P19823	{'ZellerG_2014'}	{'CRC'}		{'Zinc chloride', 'Zinc sulfate, unspecified form', 'Zinc', 'Copper', 'Zinc acetate'}	{'ITIH2 IGHEP2'}
P19827	{'ZellerG_2014'}	{'CRC'}		{'Zinc chloride', 'Zinc sulfate, unspecified form', 'Mersalyl', 'Zinc', 'Zinc acetate'}	{'ITIH1 IGHEP1'}
P19838	{'VogtmannE_2016'}	{'CRC'}	{'sitosterol', 'cepharanthine'}	{'Pseudoephedrine', 'Triflusal', 'Andrographolide', 'Fish oil', 'Glycyrrhizic acid', 'Custirsen', 'SC-236', 'Donepezil', 'Thalidomide', 'SGN-30', 'NOX-700', 'HE3286', 'NF-kappaB Decoy', 'Pranlukast', 'P54'}	{'NFKB1'}
P19961	{'VogtmannE_2016', 'YuJ_2015', 'QinJ_2012'}	{'T2D', 'CRC'}		{'Pidolic acid', 'N-[4-hydroxymethyl-cyclohexan-6-yl-1,2,3-triol]-4,6-dideoxy-4-aminoglucopyranoside', 'alpha-maltotriose', '4-Methylthio-Alpha-D-Mannose', 'P-Nitrophenol', '5-Hydroxymethyl-Chonduritol', 'Maltose', '1,4-dithio-alpha-D-glucopyranose', 'Beta-D-Glucose'}	{'AMY2B'}
P20393	{'VogtmannE_2016'}	{'CRC'}		{'SR-9011', 'SR-9009'}	{'NR1D1 EAR1 HREV THRAL'}
P20702	{'ZellerG_2014'}	{'CRC'}		{'Efalizumab'}	{'ITGAX CD11C'}
P21333	{'LeChatelierE_2013'}	{'Obesity'}		{'Artenimol'}	{'FLNA FLN FLN1'}
P22352	{'FengQ_2015', 'KarlssonFH_2013', 'LeChatelierE_2013'}	{'T2D', 'CRC', 'Obesity'}		{'Glutathione', 'Glutathione disulfide'}	{'GPX3 GPXP'}
P23246	{'VogtmannE_2016', 'FranzosaEA_2019', 'LeChatelierE_2013'}	{'Obesity', 'CRC', 'IBD'}		{'Artenimol', 'Copper'}	{'SFPQ PSF'}
P25786	{'FranzosaEA_2019'}	{'IBD'}	{'bortezomib', 'aprindine'}	{'(3AR,6R,6AS)-6-((S)-((S)-CYCLOHEX-2-ENYL)(HYDROXY)METHYL)-6A-METHYL-4-OXO-HEXAHYDRO-2H-FURO[3,2-C]PYRROLE-6-CARBALDEHYDE'}	{'PSMA1 HC2 NU PROS30 PSC2'}
P25788	{'SchirmerM_2018', 'YuJ_2015', 'KarlssonFH_2013', 'QinJ_2012'}	{'T2D', 'CRC', 'IBD'}		{'Phenethyl Isothiocyanate', '(3AR,6R,6AS)-6-((S)-((S)-CYCLOHEX-2-ENYL)(HYDROXY)METHYL)-6A-METHYL-4-OXO-HEXAHYDRO-2H-FURO[3,2-C]PYRROLE-6-CARBALDEHYDE'}	{'PSMA3 HC8 PSC8'}
P27169	{'FengQ_2015', 'ZellerG_2014'}	{'CRC'}		{'Drospirenone', 'Zinc chloride', 'Loteprednol etabonate', 'Edetate calcium disodium anhydrous', 'Edetate disodium anhydrous', 'Zinc sulfate, unspecified form', 'Zinc', 'Copper', 'Cefazolin', 'Zinc acetate'}	{'PON1 PON'}
P27448	{'KarlssonFH_2013', 'ZellerG_2014', 'LeChatelierE_2013'}	{'T2D', 'CRC', 'Obesity'}	{'pazopanib', 'nintedanib', 'sunitinib', 'midostaurin'}	{'Fostamatinib'}	{'MARK3 CTAK1 EMK2'}
P27797	{'VogtmannE_2016', 'FengQ_2015', 'SchirmerM_2018', 'KarlssonFH_2013', 'FranzosaEA_2019'}	{'T2D', 'CRC', 'IBD'}		{'Moroctocog alfa', 'Calcium citrate', 'Tenecteplase', 'Calcium Phosphate', 'Calcium phosphate dihydrate', 'Antihemophilic factor, human recombinant', 'Lanoteplase', 'Lonoctocog alfa', 'Copper', 'Melatonin', 'Tetraferric tricitrate decahydrate', 'Ferric cation'}	{'CALR CRTC'}
P27986	{'YuJ_2015', 'FranzosaEA_2019'}	{'CRC', 'IBD'}	{'quercetin'}	{'Isoprenaline', 'Wortmannin', 'SF1126', 'Enzastaurin'}	{'PIK3R1 GRB1'}
P29401	{'YuJ_2015', 'LeChatelierE_2013', 'QinJ_2012', 'VogtmannE_2016', 'FengQ_2015', 'SchirmerM_2018', 'FranzosaEA_2019'}	{'T2D', 'Obesity', 'CRC', 'IBD'}	{'thiamine'}	{'Copper'}	{'TKT'}
P30519	{'ZellerG_2014'}	{'CRC'}		{'Stannsoporfin', 'NADH'}	{'HMOX2 HO2'}
P30838	{'FengQ_2015'}	{'CRC'}		{'NADH'}	{'ALDH3A1 ALDH3'}
P31040	{'FranzosaEA_2019'}	{'IBD'}		{'Succinic acid', 'Ubiquinone Q1', 'Carboxin', '2-Hexyloxy-6-Hydroxymethyl-Tetrahydro-Pyran-3,4,5-Triol', 'Thenoyltrifluoroacetone', 'Ubidecarenone'}	{'SDHA SDH2 SDHF'}
P31153	{'LeChatelierE_2013', 'VogtmannE_2016', 'FengQ_2015', 'QinJ_2012', 'FranzosaEA_2019'}	{'T2D', 'Obesity', 'CRC', 'IBD'}		{'Methionine', 'Ademetionine'}	{'MAT2A AMS2 MATA2'}
P31943	{'FengQ_2015', 'FranzosaEA_2019', 'LeChatelierE_2013'}	{'Obesity', 'CRC', 'IBD'}		{'Copper'}	{'HNRNPH1 HNRPH HNRPH1'}
P33316	{'FranzosaEA_2019'}	{'IBD'}		{'1-{(2S,5S)-4-FLUORO-5-[(TRITYLOXY)METHYL]TETRAHYDROFURAN-2-YL}PYRIMIDINE-2,4(1H,3H)-DIONE', "Deoxyuridine-5'-Diphosphate"}	{'DUT'}
P34897	{'ZellerG_2014', 'YuJ_2015', 'LeChatelierE_2013', 'VogtmannE_2016', 'FengQ_2015', 'SchirmerM_2018', 'QinJ_2012'}	{'T2D', 'Obesity', 'CRC', 'IBD'}		{'Tetrahydrofolic acid', 'Glycine', 'Artenimol', 'Pyridoxal phosphate'}	{'SHMT2'}
P35408	{'ZellerG_2014', 'YuJ_2015', 'FengQ_2015', 'SchirmerM_2018', 'QinJ_2012'}	{'T2D', 'CRC', 'IBD'}	{'mezlocillin', 'misoprostol', 'epoprostenol', 'iloprost', 'dinoprost', 'dinoprostone', 'alprostadil', 'sulprostone', 'enprostil', 'treprostinil', 'cicaprost', 'beraprost'}	{'Castor oil', 'Misoprostol', 'Grapiprant', 'Limaprost', 'Dinoprostone'}	{'PTGER4 PTGER2'}
P35626	{'ZellerG_2014', 'FranzosaEA_2019', 'LeChatelierE_2013'}	{'Obesity', 'CRC', 'IBD'}		{'ATP'}	{'GRK3 ADRBK2 BARK2'}
P35858	{'FengQ_2015', 'ZellerG_2014'}	{'CRC'}		{'Zinc chloride', 'Mecasermin', 'Zinc sulfate, unspecified form', 'Zinc', 'Copper', 'Zinc acetate'}	{'IGFALS ALS'}
P36871	{'SchirmerM_2018', 'KarlssonFH_2013', 'ZellerG_2014', 'QinJ_2012'}	{'T2D', 'CRC', 'IBD'}		{'Alpha-D-Glucose-1-Phosphate-6-Vanadate', 'Human calcitonin', 'Alpha-D-Glucose 1,6-Bisphosphate'}	{'PGM1'}
P36956	{'YuJ_2015', 'FengQ_2015', 'FranzosaEA_2019', 'QinJ_2012'}	{'T2D', 'CRC', 'IBD'}		{'Omega-3-acid ethyl esters', 'Omega-3 fatty acids', 'Doconexent', 'Fish oil'}	{'SREBF1 BHLHD1 SREBP1'}
P37802	{'QinJ_2012'}	{'T2D'}		{'Artenimol'}	{'TAGLN2 KIAA0120 CDABP0035'}
P40763	{'ZellerG_2014', 'YuJ_2015', 'LeChatelierE_2013', 'QinJ_2012', 'VogtmannE_2016', 'FranzosaEA_2019'}	{'T2D', 'Obesity', 'CRC', 'IBD'}	{'digoxin', 'nifuroxazide', 'niclosamide', 'digitoxin', 'ouabain'}	{'ENMD-1198'}	{'STAT3 APRF'}
P43403	{'ZellerG_2014', 'YuJ_2015', 'SchirmerM_2018', 'KarlssonFH_2013', 'QinJ_2012'}	{'T2D', 'CRC', 'IBD'}	{'nintedanib', 'bosutinib', 'ceritinib', 'midostaurin', 'crizotinib'}	{'Staurosporine', 'Fostamatinib'}	{'ZAP70 SRK'}
P46721	{'FengQ_2015'}	{'CRC'}	{'rifampicin', 'rifamycin', 'fexofenadine'}	{'Erythromycin', 'Cholic Acid', 'Aminohippuric acid', 'Glyburide', 'Verapamil', 'Chlorambucil', 'Hydroxychloroquine', 'Estradiol benzoate', 'Lifitegrast', 'Budesonide', 'Methyltestosterone', 'Prednisolone acetate', 'Dexamethasone acetate', 'Naproxen', 'Estriol', 'Dinoprostone', 'Ibuprofen', 'Prednisolone phosphate', 'Methotrexate', 'Deoxycholic acid', 'Glycocholic acid', 'Probenecid', 'Indinavir'…	{'SLCO1A2 OATP OATP1 OATP1A2 SLC21A3'}
P46939	{'ZellerG_2014', 'LeChatelierE_2013', 'VogtmannE_2016', 'FengQ_2015', 'SchirmerM_2018', 'QinJ_2012'}	{'T2D', 'Obesity', 'CRC', 'IBD'}		{'Zinc', 'Zinc chloride', 'Zinc acetate', 'Zinc sulfate, unspecified form'}	{'UTRN DMDL DRP1'}
P49327	{'LeChatelierE_2013'}	{'Obesity'}	{'pantoprazole', 'cerulenin', 'omeprazole', 'rabeprazole', 'lansoprazole'}	{'Orlistat', 'Cerulenin'}	{'FASN FAS'}
P49585	{'YuJ_2015', 'LeChatelierE_2013', 'VogtmannE_2016', 'FengQ_2015', 'FranzosaEA_2019'}	{'Obesity', 'CRC', 'IBD'}		{'Lamivudine', 'Choline salicylate', 'Choline'}	{'PCYT1A CTPCT PCYT1'}
P49908	{'FengQ_2015', 'SchirmerM_2018', 'FranzosaEA_2019', 'LeChatelierE_2013'}	{'Obesity', 'CRC', 'IBD'}		{'Selenious acid', 'Zinc chloride', 'Zinc sulfate, unspecified form', 'Zinc', 'Zinc acetate'}	{'SELENOP SELP SEPP1'}
P50914	{'LeChatelierE_2013'}	{'Obesity'}		{'Artenimol'}	{'RPL14'}
P51451	{'YuJ_2015', 'QinJ_2012'}	{'T2D', 'CRC'}	{'erlotinib', 'pazopanib', 'nintedanib', 'bosutinib', 'sunitinib', 'midostaurin', 'ibrutinib', 'imatinib', 'vandetanib', 'afatinib', 'neratinib', 'gefitinib', 'crizotinib', 'dasatinib', 'nilotinib', 'axitinib'}	{'Fostamatinib', 'Zanubrutinib'}	{'BLK'}
P52209	{'FengQ_2015', 'ZellerG_2014'}	{'CRC'}		{'Meloxicam', 'Nicotinamide 8-bromo-adenine dinucleotide phosphate', 'Gadopentetic acid', 'Dacarbazine', '6-phospho-D-gluconic acid', 'Furosemide', 'Methotrexate', 'Ritodrine', 'Ketotifen'}	{'PGD PGDH'}
P53985	{'SchirmerM_2018'}	{'IBD'}		{'Benzoic acid', 'Nateglinide', 'Aminohippuric acid', 'gamma-Hydroxybutyric acid', 'Probenecid', 'Ampicillin', 'Pravastatin', 'Acetoacetic acid', 'alpha-Ketoisovalerate', 'Foscarnet', 'Niflumic acid', 'Valproic acid', 'Lactic acid', 'Pyruvic acid', 'Glutamic acid', 'Acetic acid', 'Niacin', 'Taurocholic acid', 'Mersalyl', 'Quercetin', 'Salicylic acid', 'D-Lactic acid', 'Arbaclofen Placarbil', 'Met…	{'SLC16A1 MCT1'}
P55786	{'FranzosaEA_2019'}	{'IBD'}		{'Artenimol', 'Tosedostat'}	{'NPEPPS PSA'}
P56524	{'ZellerG_2014', 'YuJ_2015', 'FengQ_2015', 'SchirmerM_2018', 'QinJ_2012'}	{'T2D', 'CRC', 'IBD'}	{'panobinostat', 'belinostat', 'romidepsin', 'vorinostat'}	{'Romidepsin', 'Zinc chloride', 'Zinc sulfate, unspecified form', 'Zinc', 'Belinostat', '2,2,2-TRIFLUORO-1-{5-[(3-PHENYL-5,6-DIHYDROIMIDAZO[1,2-A]PYRAZIN-7(8H)-YL)CARBONYL]THIOPHEN-2-YL}ETHANE-1,1-DIOL', 'Panobinostat', 'Zinc acetate', 'N-hydroxy-5-[(3-phenyl-5,6-dihydroimidazo[1,2-a]pyrazin-7(8H)-yl)carbonyl]thiophene-2-carboxamide'}	{'HDAC4 KIAA0288'}
P61586	{'LeChatelierE_2013'}	{'Obesity'}		{"Guanosine-5'-Diphosphate"}	{'RHOA ARH12 ARHA RHO12'}
P61604	{'VogtmannE_2016', 'KarlssonFH_2013', 'LeChatelierE_2013'}	{'T2D', 'CRC', 'Obesity'}		{'Phenethyl Isothiocyanate'}	{'HSPE1'}
P61769	{'SchirmerM_2018', 'FranzosaEA_2019', 'QinJ_2012'}	{'T2D', 'IBD'}		{'N-Formylmethionine', '3-Indolebutyric Acid', 'Copper', 'Opium'}	{'B2M CDABP0092 HDCMA22P'}
P62491	{'ZellerG_2014', 'QinJ_2012', 'VogtmannE_2016', 'FengQ_2015', 'SchirmerM_2018', 'KarlssonFH_2013', 'FranzosaEA_2019'}	{'T2D', 'CRC', 'IBD'}		{"Guanosine-5'-Diphosphate", "5'-Guanosine-Diphosphate-Monothiophosphate"}	{'RAB11A RAB11'}
P63244	{'SchirmerM_2018'}	{'IBD'}		{'Copper'}	{'RACK1 GNB2L1 HLC7 PIG21'}
P69905	{'LeChatelierE_2013'}	{'Obesity'}	{'primaquine', 'quinine', 'mefloquine', 'hydroxychloroquine', 'voxelotor'}	{'Sodium ferric gluconate complex', 'Zinc sulfate, unspecified form', 'Ferrous succinate', 'Ferrous fumarate', '4-[(5-methoxy-2-methylphenoxy)methyl]pyridine', 'Iron Dextran', 'Ferrous gluconate', 'Nitrous acid', 'Iron', 'Voxelotor', 'Efaproxiral', 'Ferric pyrophosphate', 'Zinc acetate', 'Trimesic acid', 'Pentaerythritol tetranitrate', '2,6-dicarboxynaphthalene', '2-[4-({[(3,5-DICHLOROPHENYL)AMIN…	{'HBA1; HBA2'}
P80511	{'YuJ_2015', 'FengQ_2015'}	{'CRC'}		{'Olopatadine', 'Amlexanox'}	{'S100A12'}
P84077	{'YuJ_2015', 'KarlssonFH_2013'}	{'T2D', 'CRC'}		{'1,3-Propanediol', "Guanosine-5'-Diphosphate", 'Glycerin', "Guanosine-5'-Triphosphate", 'Brefeldin A', "Guanosine-3'-monophosphate-5'-diphosphate", 'Myristic acid'}	{'ARF1'}
Q00613	{'FranzosaEA_2019'}	{'IBD'}		{'Bimoclomol'}	{'HSF1 HSTF1'}
Q01469	{'FengQ_2015'}	{'CRC'}	{'oleic acid'}	{'Palmitic Acid'}	{'FABP5'}
Q02763	{'ZellerG_2014', 'YuJ_2015', 'LeChatelierE_2013', 'VogtmannE_2016', 'FengQ_2015', 'SchirmerM_2018', 'KarlssonFH_2013', 'QinJ_2012'}	{'T2D', 'Obesity', 'CRC', 'IBD'}	{'loperamide', 'pazopanib', 'nintedanib', 'bosutinib', 'niclosamide', 'midostaurin', 'cabozantinib', 'vandetanib', 'ampicillin', 'cetirizine', 'sorafenib', 'crizotinib', 'neratinib', 'nilotinib', 'axitinib'}	{'Vandetanib', 'Regorafenib', 'Ampicillin', 'N-{4-METHYL-3-[(3-PYRIMIDIN-4-YLPYRIDIN-2-YL)AMINO]PHENYL}-3-(TRIFLUOROMETHYL)BENZAMIDE', 'Ponatinib', 'Ripretinib', 'Fostamatinib'}	{'TEK TIE2 VMCM VMCM1'}
Q06323	{'FranzosaEA_2019'}	{'IBD'}		{'Copper'}	{'PSME1 IFI5111'}
Q06830	{'LeChatelierE_2013'}	{'Obesity'}		{'Zinc chloride', 'Polaprezinc', 'Zinc sulfate, unspecified form', 'Zinc', 'Copper', 'Artenimol', 'Zinc acetate'}	{'PRDX1 PAGA PAGB TDPX2'}
Q09013	{'YuJ_2015', 'QinJ_2012', 'VogtmannE_2016', 'FengQ_2015', 'FranzosaEA_2019'}	{'T2D', 'CRC', 'IBD'}	{'erlotinib', 'ruxolitinib', 'tofacitinib', 'bosutinib', 'midostaurin', 'ruboxistaurin', 'gefitinib', 'crizotinib', 'dasatinib'}	{'Bisindolylmaleimide VIII'}	{'DMPK DM1PK MDPK'}
Q13315	{'YuJ_2015', 'QinJ_2012'}	{'T2D', 'CRC'}		{'Caffeine'}	{'ATM'}
Q14624	{'FengQ_2015', 'ZellerG_2014'}	{'CRC'}		{'Zinc', 'Zinc chloride', 'Zinc acetate', 'Zinc sulfate, unspecified form'}	{'ITIH4 IHRP ITIHL1 PK120 PRO1851'}
Q14654	{'SchirmerM_2018'}	{'IBD'}	{'cibenzoline', 'levosimendan', 'nicorandil'}	{'Tolazamide', 'Thiamylal', 'Glimepiride', 'Diazoxide', 'Yohimbine', 'Butamben', 'Ibutilide', 'Glyburide', 'Levosimendan', 'Isavuconazole', 'Verapamil'}	{'KCNJ11'}
Q14994	{'SchirmerM_2018'}	{'IBD'}	{'simvastatin', 'phenytoin', 'paracetamol', 'atorvastatin', 'clotrimazole', 'fluvastatin', 'meclozine', 'phenobarbital', 'temazepam', 'thioridazine', 'cerivastatin'}	{'Meclizine', 'Phenolphthalein', 'Cholesterol', 'Loperamide', 'Ketoconazole', 'Resveratrol', 'Pheniramine', 'Triclosan', 'Doxylamine', 'Hexestrol', '3,20-Pregnanedione', 'Prasterone', 'Atorvastatin', '16,17-Androstene-3-Ol'}	{'NR1I3 CAR'}
Q15596	{'VogtmannE_2016', 'YuJ_2015'}	{'CRC'}		{'17-METHYL-17-ALPHA-DIHYDROEQUILENIN', '2-chloro-5-nitro-N-phenylbenzamide', 'DIETHYL (1R,2S,3R,4S)-5,6-BIS(4-HYDROXYPHENYL)-7-OXABICYCLO[2.2.1]HEPT-5-ENE-2,3-DICARBOXYLATE', '4-(2-amino-1-methyl-1H-imidazo[4,5-b]pyridin-6-yl)phenol', 'Estradiol dienanthate', '(9BETA,11ALPHA,13ALPHA,14BETA,17ALPHA)-11-(METHOXYMETHYL)ESTRA-1(10),2,4-TRIENE-3,17-DIOL', '2-Amino-1-methyl-6-phenylimidazo(4,5-b)pyrid…	{'NCOA2 BHLHE75 SRC2 TIF2'}
Q15788	{'KarlssonFH_2013'}	{'T2D'}		{'(8alpha,10alpha,13alpha,17beta)-17-[(4-hydroxyphenyl)carbonyl]androsta-3,5-diene-3-carboxylic acid', '4-(4-HYDROXYPHENYL)-1-NAPHTHALDEHYDE OXIME', 'Aleglitazar', '3,20-Pregnanedione', '2-(5-HYDROXY-NAPHTHALEN-1-YL)-1,3-BENZOOXAZOL-6-OL', '(1R,3R)-5-[(2E)-3-{(1S,3R)-2,2,3-trimethyl-3-[6,6,6-trifluoro-5-hydroxy-5-(trifluoromethyl)hex-3-yn-1-yl]cyclopentyl}prop-2-en-1-ylidene]cyclohexane-1,3-diol'…	{'NCOA1 BHLHE74 SRC1'}
Q16740	{'YuJ_2015', 'FranzosaEA_2019'}	{'CRC', 'IBD'}		{'N-Formylmethionine'}	{'CLPP'}
Q7Z460	{'YuJ_2015'}	{'CRC'}		{'Fostamatinib'}	{'CLASP1 KIAA0622 MAST1'}
Q8NBI5	{'FengQ_2015', 'FranzosaEA_2019', 'QinJ_2012'}	{'T2D', 'CRC', 'IBD'}		{'Azathioprine'}	{'SLC43A3 PSEC0252'}
Q8NI60	{'LeChatelierE_2013'}	{'Obesity'}	{'erlotinib', 'dasatinib', 'vandetanib'}	{'Fostamatinib'}	{'COQ8A ADCK3 CABC1 PP265'}
Q92918	{'ZellerG_2014'}	{'CRC'}	{'pazopanib', 'nintedanib', 'bosutinib', 'sunitinib', 'midostaurin', 'vandetanib', 'dasatinib', 'ruboxistaurin', 'sorafenib', 'crizotinib', 'neratinib', 'nilotinib', 'axitinib'}	{'Fostamatinib'}	{'MAP4K1 HPK1'}
Q93086	{'YuJ_2015'}	{'CRC'}		{'Promethazine'}	{'P2RX5 P2X5'}
Q969G3	{'VogtmannE_2016', 'YuJ_2015', 'KarlssonFH_2013'}	{'T2D', 'CRC'}		{'Phenethyl Isothiocyanate'}	{'SMARCE1 BAF57'}
Q96AE4	{'LeChatelierE_2013', 'QinJ_2012', 'VogtmannE_2016', 'SchirmerM_2018', 'KarlssonFH_2013', 'FranzosaEA_2019'}	{'T2D', 'Obesity', 'CRC', 'IBD'}		{'Sacituzumab govitecan', 'Irofulven'}	{'FUBP1'}
Q99653	{'YuJ_2015', 'LeChatelierE_2013', 'VogtmannE_2016', 'SchirmerM_2018', 'QinJ_2012'}	{'T2D', 'Obesity', 'CRC', 'IBD'}		{'Calcium Phosphate', 'Calcium phosphate dihydrate', 'Calcium citrate'}	{'CHP1 CHP'}
Q99814	{'SchirmerM_2018', 'KarlssonFH_2013', 'ZellerG_2014', 'FranzosaEA_2019'}	{'T2D', 'CRC', 'IBD'}		{'PT2977'}	{'EPAS1 BHLHE73 HIF2A MOP2 PASD2'}
Q9NRA0	{'SchirmerM_2018'}	{'IBD'}		{'Opaganib'}	{'SPHK2 SK2'}
Q9NRH2	{'ZellerG_2014', 'LeChatelierE_2013', 'QinJ_2012', 'VogtmannE_2016', 'FengQ_2015', 'SchirmerM_2018', 'FranzosaEA_2019'}	{'T2D', 'Obesity', 'CRC', 'IBD'}	{'sunitinib'}	{'Fostamatinib'}	{'SNRK KIAA0096 SNFRK'}
Q9NUM3	{'SchirmerM_2018', 'KarlssonFH_2013'}	{'T2D', 'IBD'}		{'Zinc chloride', 'Zinc sulfate, unspecified form'}	{'SLC39A9 ZIP9 UNQ714/PRO1377'}
Q9UHL4	{'SchirmerM_2018', 'KarlssonFH_2013', 'QinJ_2012'}	{'T2D', 'IBD'}	{'sitagliptin'}		{'DPP7 DPP2 QPP'}
Q9UHW9	{'ZellerG_2014', 'YuJ_2015', 'FengQ_2015', 'SchirmerM_2018', 'QinJ_2012'}	{'T2D', 'CRC', 'IBD'}		{'Potassium chloride'}	{'SLC12A6 KCC3'}
Q9UI12	{'YuJ_2015', 'SchirmerM_2018', 'ZellerG_2014'}	{'CRC', 'IBD'}		{'Tiludronic acid'}	{'ATP6V1H CGI-11'}
Q9UKV0	{'VogtmannE_2016', 'YuJ_2015', 'QinJ_2012'}	{'T2D', 'CRC'}	{'panobinostat', 'belinostat', 'romidepsin', 'vorinostat'}	{'Belinostat', 'Valproic acid', 'Panobinostat'}	{'HDAC9 HDAC7 HDAC7B HDRP KIAA0744 MITR'}
Q9Y6K1	{'ZellerG_2014', 'YuJ_2015', 'LeChatelierE_2013', 'FengQ_2015', 'SchirmerM_2018', 'QinJ_2012'}	{'T2D', 'Obesity', 'CRC', 'IBD'}	{'procainamide', 'hydralazine', 'decitabine', 'azacitidine'}	{'Decitabine', 'Procaine'}	{'DNMT3A'}
