# Supplementary material for: Host-microbiome protein-protein interactions capture disease-relevant pathways
Source: Genome Biol. 2022 Mar 4;23:72. doi: 10.1186/s13059-022-02643-9 (PMC8895870; doi:10.1186/s13059-022-02643-9)
Supplement: Supplementary file 7 — Additional file 7: Table S6. Extended information for bacterial proteins targeting known drug targets in Fig. 4. Bacterial clusters depicted in Fig. 4 are listed with their UniRef number and detected taxa, according to HUMANN3. [file 13059_2022_2643_MOESM7_ESM.csv]

hum_prot	hum_prot_name	study_name	bacterial_cluster	bacterial_gene_names	phylum	class	order	family	genus	species
P07355	{'ANXA2 ANX2 ANX2L4 CAL1H LPC2D'}	FranzosaEA_2019	UniRef50_C7H4X2	['FAEPRAA2165_01342' 'CRH10_03100' nan]	p__Firmicutes	c__Clostridia	o__Clostridiales	f__Ruminococcaceae	g__Faecalibacterium	s__Faecalibacterium_prausnitzii
P07355	{'ANXA2 ANX2 ANX2L4 CAL1H LPC2D'}	FranzosaEA_2019	UniRef50_C7H4X2	['FAEPRAA2165_01342' 'CRH10_03100' nan]	p__Firmicutes	c__Clostridia	o__Clostridiales	f__Ruminococcaceae	g__Faecalibacterium	s__Faecalibacterium_prausnitzii
P07355	{'ANXA2 ANX2 ANX2L4 CAL1H LPC2D'}	FranzosaEA_2019	UniRef50_O34153	['glpK LCA_0649' 'glpK BcerKBAB4_0948' nan]	p__Proteobacteria	c__Gammaproteobacteria	o__Pasteurellales	f__Pasteurellaceae	g__Haemophilus	s__Haemophilus_parainfluenzae
P07355	{'ANXA2 ANX2 ANX2L4 CAL1H LPC2D'}	FranzosaEA_2019	UniRef50_O34153	['glpK LCA_0649' 'glpK BcerKBAB4_0948' nan]	p__Proteobacteria	c__Gammaproteobacteria	o__Pasteurellales	f__Pasteurellaceae	g__Haemophilus	s__Haemophilus_sp_HMSC71H05
P07355	{'ANXA2 ANX2 ANX2L4 CAL1H LPC2D'}	FranzosaEA_2019	UniRef50_O34153	['glpK LCA_0649' 'glpK BcerKBAB4_0948' nan]	p__Proteobacteria	c__Gammaproteobacteria	o__Pasteurellales	f__Pasteurellaceae	g__Haemophilus	s__Haemophilus_pittmaniae
P07355	{'ANXA2 ANX2 ANX2L4 CAL1H LPC2D'}	FranzosaEA_2019	UniRef50_O34153	['glpK LCA_0649' 'glpK BcerKBAB4_0948' nan]	p__Proteobacteria	c__Gammaproteobacteria	o__Pasteurellales	f__Pasteurellaceae	g__Haemophilus	s__Haemophilus_haemolyticus
P07355	{'ANXA2 ANX2 ANX2L4 CAL1H LPC2D'}	FranzosaEA_2019	UniRef50_O34153	['glpK LCA_0649' 'glpK BcerKBAB4_0948' nan]	p__Firmicutes	c__Bacilli	o__Lactobacillales	f__Streptococcaceae	g__Streptococcus	s__Streptococcus_australis
P07355	{'ANXA2 ANX2 ANX2L4 CAL1H LPC2D'}	FranzosaEA_2019	UniRef50_O34153	['glpK LCA_0649' 'glpK BcerKBAB4_0948' nan]	p__Firmicutes	c__Bacilli	o__Lactobacillales	f__Streptococcaceae	g__Streptococcus	s__Streptococcus_sp_A12
P07355	{'ANXA2 ANX2 ANX2L4 CAL1H LPC2D'}	FranzosaEA_2019	UniRef50_O34153	['glpK LCA_0649' 'glpK BcerKBAB4_0948' nan]	p__Firmicutes	c__Bacilli	o__Lactobacillales	f__Streptococcaceae	g__Streptococcus	s__Streptococcus_oralis
P07355	{'ANXA2 ANX2 ANX2L4 CAL1H LPC2D'}	FranzosaEA_2019	UniRef50_O34153	['glpK LCA_0649' 'glpK BcerKBAB4_0948' nan]	p__Firmicutes	c__Bacilli	o__Lactobacillales	f__Streptococcaceae	g__Streptococcus	s__Streptococcus_parasanguinis
P07355	{'ANXA2 ANX2 ANX2L4 CAL1H LPC2D'}	FranzosaEA_2019	UniRef50_O34153	['glpK LCA_0649' 'glpK BcerKBAB4_0948' nan]	p__Firmicutes	c__Bacilli	o__Lactobacillales	f__Streptococcaceae	g__Streptococcus	s__Streptococcus_mitis
P07355	{'ANXA2 ANX2 ANX2L4 CAL1H LPC2D'}	FranzosaEA_2019	UniRef50_O34153	['glpK LCA_0649' 'glpK BcerKBAB4_0948' nan]	p__Firmicutes	c__Bacilli	o__Lactobacillales	f__Streptococcaceae	g__Streptococcus	s__Streptococcus_salivarius
P07355	{'ANXA2 ANX2 ANX2L4 CAL1H LPC2D'}	FranzosaEA_2019	UniRef50_O34153	['glpK LCA_0649' 'glpK BcerKBAB4_0948' nan]	p__Firmicutes	c__Bacilli	o__Lactobacillales	f__Streptococcaceae	g__Streptococcus	s__Streptococcus_gordonii
P07355	{'ANXA2 ANX2 ANX2L4 CAL1H LPC2D'}	FranzosaEA_2019	UniRef50_O34153	['glpK LCA_0649' 'glpK BcerKBAB4_0948' nan]	p__Firmicutes	c__Bacilli	o__Lactobacillales	f__Streptococcaceae	g__Streptococcus	s__Streptococcus_sanguinis
P07355	{'ANXA2 ANX2 ANX2L4 CAL1H LPC2D'}	FranzosaEA_2019	UniRef50_O34153	['glpK LCA_0649' 'glpK BcerKBAB4_0948' nan]	p__Firmicutes	c__Bacilli	o__Lactobacillales	f__Streptococcaceae	g__Streptococcus	s__Streptococcus_pseudopneumoniae
P07355	{'ANXA2 ANX2 ANX2L4 CAL1H LPC2D'}	FranzosaEA_2019	UniRef50_O34153	['glpK LCA_0649' 'glpK BcerKBAB4_0948' nan]	p__Firmicutes	c__Bacilli	o__Lactobacillales	f__Streptococcaceae	g__Streptococcus	s__Streptococcus_sp_F0442
P07355	{'ANXA2 ANX2 ANX2L4 CAL1H LPC2D'}	FranzosaEA_2019	UniRef50_O34153	['glpK LCA_0649' 'glpK BcerKBAB4_0948' nan]	p__Firmicutes	c__Bacilli	o__Lactobacillales	f__Streptococcaceae	g__Streptococcus	s__Streptococcus_sp_HMSC070B10
P07355	{'ANXA2 ANX2 ANX2L4 CAL1H LPC2D'}	FranzosaEA_2019	UniRef50_O34153	['glpK LCA_0649' 'glpK BcerKBAB4_0948' nan]	p__Firmicutes	c__Bacilli	o__Lactobacillales	f__Streptococcaceae	g__Streptococcus	s__Streptococcus_cristatus
P07355	{'ANXA2 ANX2 ANX2L4 CAL1H LPC2D'}	FranzosaEA_2019	UniRef50_O34153	['glpK LCA_0649' 'glpK BcerKBAB4_0948' nan]	p__Firmicutes	c__Bacilli	o__Lactobacillales	f__Streptococcaceae	g__Streptococcus	s__Streptococcus_parasanguinis
P07355	{'ANXA2 ANX2 ANX2L4 CAL1H LPC2D'}	FranzosaEA_2019	UniRef50_O34153	['glpK LCA_0649' 'glpK BcerKBAB4_0948' nan]	p__Firmicutes	c__Bacilli	o__Bacillales	f__Listeriaceae	g__Brochothrix	s__Brochothrix_thermosphacta
P07355	{'ANXA2 ANX2 ANX2L4 CAL1H LPC2D'}	FranzosaEA_2019	UniRef50_O34153	['glpK LCA_0649' 'glpK BcerKBAB4_0948' nan]	p__Firmicutes	c__Clostridia	o__Clostridiales	f__Peptostreptococcaceae	g__Terrisporobacter	s__Terrisporobacter_othiniensis
P07355	{'ANXA2 ANX2 ANX2L4 CAL1H LPC2D'}	FranzosaEA_2019	UniRef50_O34153	['glpK LCA_0649' 'glpK BcerKBAB4_0948' nan]	p__Firmicutes	c__Bacilli	o__Lactobacillales	f__Lactobacillaceae	g__Lactobacillus	s__Lactobacillus_salivarius
P07355	{'ANXA2 ANX2 ANX2L4 CAL1H LPC2D'}	FranzosaEA_2019	UniRef50_O34153	['glpK LCA_0649' 'glpK BcerKBAB4_0948' nan]	p__Firmicutes	c__Bacilli	o__Lactobacillales	f__Lactobacillaceae	g__Pediococcus	s__Pediococcus_acidilactici
P07355	{'ANXA2 ANX2 ANX2L4 CAL1H LPC2D'}	FranzosaEA_2019	UniRef50_O34153	['glpK LCA_0649' 'glpK BcerKBAB4_0948' nan]	p__Firmicutes	c__Bacilli	o__Lactobacillales	f__Lactobacillaceae	g__Lactobacillus	s__Lactobacillus_fermentum
P07355	{'ANXA2 ANX2 ANX2L4 CAL1H LPC2D'}	FranzosaEA_2019	UniRef50_O34153	['glpK LCA_0649' 'glpK BcerKBAB4_0948' nan]	p__Firmicutes	c__Bacilli	o__Lactobacillales	f__Lactobacillaceae	g__Lactobacillus	s__Lactobacillus_oris
P07355	{'ANXA2 ANX2 ANX2L4 CAL1H LPC2D'}	FranzosaEA_2019	UniRef50_O34153	['glpK LCA_0649' 'glpK BcerKBAB4_0948' nan]	p__Firmicutes	c__Clostridia	o__Clostridiales	f__Peptostreptococcaceae	g__Clostridioides	s__Clostridioides_difficile
P07355	{'ANXA2 ANX2 ANX2L4 CAL1H LPC2D'}	FranzosaEA_2019	UniRef50_O34153	['glpK LCA_0649' 'glpK BcerKBAB4_0948' nan]	p__Firmicutes	c__Bacilli	o__Lactobacillales	f__Enterococcaceae	g__Enterococcus	s__Enterococcus_faecium
P07355	{'ANXA2 ANX2 ANX2L4 CAL1H LPC2D'}	FranzosaEA_2019	UniRef50_O34153	['glpK LCA_0649' 'glpK BcerKBAB4_0948' nan]	p__Firmicutes	c__Bacilli	o__Lactobacillales	f__Enterococcaceae	g__Enterococcus	s__Enterococcus_durans
P07355	{'ANXA2 ANX2 ANX2L4 CAL1H LPC2D'}	FranzosaEA_2019	UniRef50_O34153	['glpK LCA_0649' 'glpK BcerKBAB4_0948' nan]	p__Firmicutes	c__Bacilli	o__Lactobacillales	f__Enterococcaceae	g__Enterococcus	s__Enterococcus_faecium
P07355	{'ANXA2 ANX2 ANX2L4 CAL1H LPC2D'}	FranzosaEA_2019	UniRef50_O34153	['glpK LCA_0649' 'glpK BcerKBAB4_0948' nan]	p__Firmicutes	c__Bacilli	o__Lactobacillales	f__Lactobacillaceae	g__Lactobacillus	s__Lactobacillus_sakei
P07355	{'ANXA2 ANX2 ANX2L4 CAL1H LPC2D'}	FranzosaEA_2019	UniRef50_O34153	['glpK LCA_0649' 'glpK BcerKBAB4_0948' nan]	p__Firmicutes	c__Bacilli	o__Lactobacillales	f__Lactobacillaceae	g__Lactobacillus	s__Lactobacillus_curvatus
P07355	{'ANXA2 ANX2 ANX2L4 CAL1H LPC2D'}	FranzosaEA_2019	UniRef50_O34153	['glpK LCA_0649' 'glpK BcerKBAB4_0948' nan]	p__Firmicutes	c__Bacilli	o__Lactobacillales	f__Lactobacillaceae	g__Lactobacillus	s__Lactobacillus_delbrueckii
P07355	{'ANXA2 ANX2 ANX2L4 CAL1H LPC2D'}	FranzosaEA_2019	UniRef50_O34153	['glpK LCA_0649' 'glpK BcerKBAB4_0948' nan]	p__Firmicutes	c__Bacilli	o__Lactobacillales	f__Lactobacillaceae	g__Lactobacillus	s__Lactobacillus_pontis
P07355	{'ANXA2 ANX2 ANX2L4 CAL1H LPC2D'}	FranzosaEA_2019	UniRef50_O34153	['glpK LCA_0649' 'glpK BcerKBAB4_0948' nan]	p__Firmicutes	c__Bacilli	o__Lactobacillales	f__Streptococcaceae	g__Lactococcus	s__Lactococcus_lactis
P07355	{'ANXA2 ANX2 ANX2L4 CAL1H LPC2D'}	FranzosaEA_2019	UniRef50_O34153	['glpK LCA_0649' 'glpK BcerKBAB4_0948' nan]	p__Firmicutes	c__Bacilli	o__Lactobacillales	f__Lactobacillaceae	g__Lactobacillus	s__Lactobacillus_rhamnosus
P07355	{'ANXA2 ANX2 ANX2L4 CAL1H LPC2D'}	FranzosaEA_2019	UniRef50_O34153	['glpK LCA_0649' 'glpK BcerKBAB4_0948' nan]	p__Firmicutes	c__Bacilli	o__Lactobacillales	f__Enterococcaceae	g__Enterococcus	s__Enterococcus_faecalis
P07355	{'ANXA2 ANX2 ANX2L4 CAL1H LPC2D'}	FranzosaEA_2019	UniRef50_O34153	['glpK LCA_0649' 'glpK BcerKBAB4_0948' nan]	p__Firmicutes	c__Bacilli	o__Lactobacillales	f__Enterococcaceae	g__Enterococcus	s__Enterococcus_faecium
P07355	{'ANXA2 ANX2 ANX2L4 CAL1H LPC2D'}	FranzosaEA_2019	UniRef50_O34153	['glpK LCA_0649' 'glpK BcerKBAB4_0948' nan]	p__Firmicutes	c__Bacilli	o__Lactobacillales	f__Streptococcaceae	g__Streptococcus	s__Streptococcus_agalactiae
P07355	{'ANXA2 ANX2 ANX2L4 CAL1H LPC2D'}	FranzosaEA_2019	UniRef50_O34153	['glpK LCA_0649' 'glpK BcerKBAB4_0948' nan]	p__Firmicutes	c__Erysipelotrichia	o__Erysipelotrichales	f__Erysipelotrichaceae	g__Erysipelatoclostridium	s__Clostridium_spiroforme
P07355	{'ANXA2 ANX2 ANX2L4 CAL1H LPC2D'}	FranzosaEA_2019	UniRef50_O34153	['glpK LCA_0649' 'glpK BcerKBAB4_0948' nan]	p__Firmicutes	c__Erysipelotrichia	o__Erysipelotrichales	f__Erysipelotrichaceae	g__Coprobacillus	s__Coprobacillus_cateniformis
P07355	{'ANXA2 ANX2 ANX2L4 CAL1H LPC2D'}	FranzosaEA_2019	UniRef50_O34153	['glpK LCA_0649' 'glpK BcerKBAB4_0948' nan]	p__Fusobacteria	c__Fusobacteriia	o__Fusobacteriales	f__Fusobacteriaceae	g__Fusobacterium	s__Fusobacterium_ulcerans
P07355	{'ANXA2 ANX2 ANX2L4 CAL1H LPC2D'}	FranzosaEA_2019	UniRef50_O34153	['glpK LCA_0649' 'glpK BcerKBAB4_0948' nan]	p__Firmicutes	c__Bacilli	o__Lactobacillales	f__Lactobacillaceae	g__Lactobacillus	s__Lactobacillus_delbrueckii
P07355	{'ANXA2 ANX2 ANX2L4 CAL1H LPC2D'}	FranzosaEA_2019	UniRef50_O34153	['glpK LCA_0649' 'glpK BcerKBAB4_0948' nan]	p__Firmicutes	c__Bacilli	o__Lactobacillales	f__Streptococcaceae	g__Lactococcus	s__Lactococcus_lactis
P07355	{'ANXA2 ANX2 ANX2L4 CAL1H LPC2D'}	FranzosaEA_2019	UniRef50_O34153	['glpK LCA_0649' 'glpK BcerKBAB4_0948' nan]	p__Firmicutes	c__Bacilli	o__Lactobacillales	f__Lactobacillaceae	g__Lactobacillus	s__Lactobacillus_amylovorus
P07355	{'ANXA2 ANX2 ANX2L4 CAL1H LPC2D'}	FranzosaEA_2019	UniRef50_O34153	['glpK LCA_0649' 'glpK BcerKBAB4_0948' nan]	p__Firmicutes	c__Bacilli	o__Lactobacillales	f__Lactobacillaceae	g__Lactobacillus	s__Lactobacillus_acidophilus
P07355	{'ANXA2 ANX2 ANX2L4 CAL1H LPC2D'}	FranzosaEA_2019	UniRef50_O34153	['glpK LCA_0649' 'glpK BcerKBAB4_0948' nan]	p__Firmicutes	c__Bacilli	o__Lactobacillales	f__Lactobacillaceae	g__Lactobacillus	s__Lactobacillus_mucosae
P07355	{'ANXA2 ANX2 ANX2L4 CAL1H LPC2D'}	FranzosaEA_2019	UniRef50_O34153	['glpK LCA_0649' 'glpK BcerKBAB4_0948' nan]	p__Firmicutes	c__Bacilli	o__Lactobacillales	f__Lactobacillaceae	g__Lactobacillus	s__Lactobacillus_saerimneri
P07355	{'ANXA2 ANX2 ANX2L4 CAL1H LPC2D'}	FranzosaEA_2019	UniRef50_O34153	['glpK LCA_0649' 'glpK BcerKBAB4_0948' nan]	p__Firmicutes	c__Clostridia	o__Clostridiales	f__Clostridiaceae	g__Clostridium	s__Clostridium_disporicum
P07355	{'ANXA2 ANX2 ANX2L4 CAL1H LPC2D'}	FranzosaEA_2019	UniRef50_O34153	['glpK LCA_0649' 'glpK BcerKBAB4_0948' nan]	p__Firmicutes	c__Bacilli	o__Lactobacillales	f__Lactobacillaceae	g__Lactobacillus	s__Lactobacillus_vaginalis
P07355	{'ANXA2 ANX2 ANX2L4 CAL1H LPC2D'}	FranzosaEA_2019	UniRef50_O34153	['glpK LCA_0649' 'glpK BcerKBAB4_0948' nan]	p__Firmicutes	c__Bacilli	o__Lactobacillales	f__Lactobacillaceae	g__Lactobacillus	s__Lactobacillus_oris
P07355	{'ANXA2 ANX2 ANX2L4 CAL1H LPC2D'}	FranzosaEA_2019	UniRef50_O34153	['glpK LCA_0649' 'glpK BcerKBAB4_0948' nan]	p__Firmicutes	c__Tissierellia	o__Tissierellales	f__Peptoniphilaceae	g__Anaerococcus	s__Anaerococcus_vaginalis
P07355	{'ANXA2 ANX2 ANX2L4 CAL1H LPC2D'}	FranzosaEA_2019	UniRef50_O34153	['glpK LCA_0649' 'glpK BcerKBAB4_0948' nan]	p__Firmicutes	c__Bacilli	o__Lactobacillales	f__Streptococcaceae	g__Streptococcus	s__Streptococcus_anginosus_group
P07355	{'ANXA2 ANX2 ANX2L4 CAL1H LPC2D'}	FranzosaEA_2019	UniRef50_O34153	['glpK LCA_0649' 'glpK BcerKBAB4_0948' nan]	p__Firmicutes	c__Clostridia	o__Clostridiales	f__Peptostreptococcaceae	g__Peptostreptococcus	s__Peptostreptococcus_stomatis
P07355	{'ANXA2 ANX2 ANX2L4 CAL1H LPC2D'}	FranzosaEA_2019	UniRef50_O34153	['glpK LCA_0649' 'glpK BcerKBAB4_0948' nan]	p__Firmicutes	c__Bacilli	o__Bacillales	f__Bacillales_unclassified	g__Gemella	s__Gemella_morbillorum
P07355	{'ANXA2 ANX2 ANX2L4 CAL1H LPC2D'}	FranzosaEA_2019	UniRef50_O34153	['glpK LCA_0649' 'glpK BcerKBAB4_0948' nan]	p__Firmicutes	c__Erysipelotrichia	o__Erysipelotrichales	f__Erysipelotrichaceae	g__Holdemania	s__Holdemania_filiformis
P07355	{'ANXA2 ANX2 ANX2L4 CAL1H LPC2D'}	FranzosaEA_2019	UniRef50_O34153	['glpK LCA_0649' 'glpK BcerKBAB4_0948' nan]	p__Firmicutes	c__Bacilli	o__Lactobacillales	f__Enterococcaceae	g__Enterococcus	s__Enterococcus_casseliflavus
P07355	{'ANXA2 ANX2 ANX2L4 CAL1H LPC2D'}	FranzosaEA_2019	UniRef50_O34153	['glpK LCA_0649' 'glpK BcerKBAB4_0948' nan]	p__Firmicutes	c__Bacilli	o__Lactobacillales	f__Enterococcaceae	g__Enterococcus	s__Enterococcus_faecium
P07355	{'ANXA2 ANX2 ANX2L4 CAL1H LPC2D'}	FranzosaEA_2019	UniRef50_O34153	['glpK LCA_0649' 'glpK BcerKBAB4_0948' nan]	p__Firmicutes	c__Bacilli	o__Lactobacillales	f__Lactobacillaceae	g__Lactobacillus	s__Lactobacillus_plantarum
P07355	{'ANXA2 ANX2 ANX2L4 CAL1H LPC2D'}	FranzosaEA_2019	UniRef50_O34153	['glpK LCA_0649' 'glpK BcerKBAB4_0948' nan]	p__Firmicutes	c__Bacilli	o__Lactobacillales	f__Lactobacillaceae	g__Lactobacillus	s__Lactobacillus_pentosus
P07355	{'ANXA2 ANX2 ANX2L4 CAL1H LPC2D'}	FranzosaEA_2019	UniRef50_O34153	['glpK LCA_0649' 'glpK BcerKBAB4_0948' nan]	p__Firmicutes	c__Bacilli	o__Lactobacillales	f__Lactobacillaceae	g__Lactobacillus	s__Lactobacillus_plantarum
P07355	{'ANXA2 ANX2 ANX2L4 CAL1H LPC2D'}	FranzosaEA_2019	UniRef50_O34153	['glpK LCA_0649' 'glpK BcerKBAB4_0948' nan]	p__Firmicutes	c__Bacilli	o__Lactobacillales	f__Lactobacillaceae	g__Lactobacillus	s__Lactobacillus_paraplantarum
P07355	{'ANXA2 ANX2 ANX2L4 CAL1H LPC2D'}	FranzosaEA_2019	UniRef50_O34153	['glpK LCA_0649' 'glpK BcerKBAB4_0948' nan]	p__Firmicutes	c__Clostridia	o__Clostridiales	f__Peptostreptococcaceae	g__Peptostreptococcaceae_unclassified	s__Clostridium_hiranonis
P07355	{'ANXA2 ANX2 ANX2L4 CAL1H LPC2D'}	FranzosaEA_2019	UniRef50_O34153	['glpK LCA_0649' 'glpK BcerKBAB4_0948' nan]	p__Firmicutes	c__Bacilli	o__Lactobacillales	f__Lactobacillaceae	g__Lactobacillus	s__Lactobacillus_rhamnosus
P07355	{'ANXA2 ANX2 ANX2L4 CAL1H LPC2D'}	FranzosaEA_2019	UniRef50_O34153	['glpK LCA_0649' 'glpK BcerKBAB4_0948' nan]	p__Firmicutes	c__Bacilli	o__Bacillales	f__Staphylococcaceae	g__Staphylococcus	s__Staphylococcus_epidermidis
P07355	{'ANXA2 ANX2 ANX2L4 CAL1H LPC2D'}	FranzosaEA_2019	UniRef50_O34153	['glpK LCA_0649' 'glpK BcerKBAB4_0948' nan]	p__Firmicutes	c__Bacilli	o__Bacillales	f__Staphylococcaceae	g__Staphylococcus	s__Staphylococcus_aureus
P07355	{'ANXA2 ANX2 ANX2L4 CAL1H LPC2D'}	FranzosaEA_2019	UniRef50_O34153	['glpK LCA_0649' 'glpK BcerKBAB4_0948' nan]	p__Firmicutes	c__Tissierellia	o__Tissierellales	f__Peptoniphilaceae	g__Anaerococcus	s__Anaerococcus_lactolyticus
P07355	{'ANXA2 ANX2 ANX2L4 CAL1H LPC2D'}	FranzosaEA_2019	UniRef50_O34153	['glpK LCA_0649' 'glpK BcerKBAB4_0948' nan]	p__Firmicutes	c__Bacilli	o__Lactobacillales	f__Lactobacillaceae	g__Lactobacillus	s__Lactobacillus_reuteri
P07355	{'ANXA2 ANX2 ANX2L4 CAL1H LPC2D'}	FranzosaEA_2019	UniRef50_O34153	['glpK LCA_0649' 'glpK BcerKBAB4_0948' nan]	p__Firmicutes	c__Bacilli	o__Lactobacillales	f__Lactobacillaceae	g__Lactobacillus	s__Lactobacillus_animalis
P07355	{'ANXA2 ANX2 ANX2L4 CAL1H LPC2D'}	FranzosaEA_2019	UniRef50_O34153	['glpK LCA_0649' 'glpK BcerKBAB4_0948' nan]	p__Firmicutes	c__Bacilli	o__Lactobacillales	f__Lactobacillaceae	g__Lactobacillus	s__Lactobacillus_pentosus
P07355	{'ANXA2 ANX2 ANX2L4 CAL1H LPC2D'}	FranzosaEA_2019	UniRef50_O34153	['glpK LCA_0649' 'glpK BcerKBAB4_0948' nan]	p__Firmicutes	c__Bacilli	o__Lactobacillales	f__Lactobacillaceae	g__Lactobacillus	s__Lactobacillus_plantarum
P07355	{'ANXA2 ANX2 ANX2L4 CAL1H LPC2D'}	FranzosaEA_2019	UniRef50_O34153	['glpK LCA_0649' 'glpK BcerKBAB4_0948' nan]	p__Firmicutes	c__Bacilli	o__Lactobacillales	f__Lactobacillaceae	g__Lactobacillus	s__Lactobacillus_pantheris
P07355	{'ANXA2 ANX2 ANX2L4 CAL1H LPC2D'}	FranzosaEA_2019	UniRef50_O34153	['glpK LCA_0649' 'glpK BcerKBAB4_0948' nan]	p__Fusobacteria	c__Fusobacteriia	o__Fusobacteriales	f__Fusobacteriaceae	g__Cetobacterium	s__Cetobacterium_somerae
P07355	{'ANXA2 ANX2 ANX2L4 CAL1H LPC2D'}	FranzosaEA_2019	UniRef50_O34153	['glpK LCA_0649' 'glpK BcerKBAB4_0948' nan]	p__Firmicutes	c__Bacilli	o__Lactobacillales	f__Streptococcaceae	g__Streptococcus	s__Streptococcus_agalactiae
P07355	{'ANXA2 ANX2 ANX2L4 CAL1H LPC2D'}	FranzosaEA_2019	UniRef50_O34153	['glpK LCA_0649' 'glpK BcerKBAB4_0948' nan]	p__Firmicutes	c__Bacilli	o__Lactobacillales	f__Leuconostocaceae	g__Weissella	s__Weissella_viridescens
P07355	{'ANXA2 ANX2 ANX2L4 CAL1H LPC2D'}	FranzosaEA_2019	UniRef50_O34153	['glpK LCA_0649' 'glpK BcerKBAB4_0948' nan]	p__Firmicutes	c__Bacilli	o__Lactobacillales	f__Leuconostocaceae	g__Weissella	s__Weissella_viridescens
P17844	{'DDX5 G17P1 HELR HLR1'}	FranzosaEA_2019	UniRef50_B5RCP1	['gltX Xfasm12_2028' 'gltX YPDSF_2092' nan]	p__Proteobacteria	c__Gammaproteobacteria	o__Pasteurellales	f__Pasteurellaceae	g__Haemophilus	s__Haemophilus_parainfluenzae
P17844	{'DDX5 G17P1 HELR HLR1'}	FranzosaEA_2019	UniRef50_B5RCP1	['gltX Xfasm12_2028' 'gltX YPDSF_2092' nan]	p__Proteobacteria	c__Gammaproteobacteria	o__Pasteurellales	f__Pasteurellaceae	g__Haemophilus	s__Haemophilus_sp_HMSC71H05
P17844	{'DDX5 G17P1 HELR HLR1'}	FranzosaEA_2019	UniRef50_B5RCP1	['gltX Xfasm12_2028' 'gltX YPDSF_2092' nan]	p__Proteobacteria	c__Gammaproteobacteria	o__Pasteurellales	f__Pasteurellaceae	g__Aggregatibacter	s__Aggregatibacter_segnis
P17844	{'DDX5 G17P1 HELR HLR1'}	FranzosaEA_2019	UniRef50_B5RCP1	['gltX Xfasm12_2028' 'gltX YPDSF_2092' nan]	p__Proteobacteria	c__Gammaproteobacteria	o__Pasteurellales	f__Pasteurellaceae	g__Haemophilus	s__Haemophilus_parainfluenzae
P17844	{'DDX5 G17P1 HELR HLR1'}	FranzosaEA_2019	UniRef50_B5RCP1	['gltX Xfasm12_2028' 'gltX YPDSF_2092' nan]	p__Proteobacteria	c__Gammaproteobacteria	o__Pasteurellales	f__Pasteurellaceae	g__Haemophilus	s__Haemophilus_haemolyticus
P17844	{'DDX5 G17P1 HELR HLR1'}	FranzosaEA_2019	UniRef50_B5RCP1	['gltX Xfasm12_2028' 'gltX YPDSF_2092' nan]	p__Proteobacteria	c__Gammaproteobacteria	o__Enterobacterales	f__Enterobacteriaceae	g__Citrobacter	s__Citrobacter_portucalensis
P17844	{'DDX5 G17P1 HELR HLR1'}	FranzosaEA_2019	UniRef50_B5RCP1	['gltX Xfasm12_2028' 'gltX YPDSF_2092' nan]	p__Proteobacteria	c__Gammaproteobacteria	o__Enterobacterales	f__Enterobacteriaceae	g__Escherichia	s__Escherichia_coli
P17844	{'DDX5 G17P1 HELR HLR1'}	FranzosaEA_2019	UniRef50_B5RCP1	['gltX Xfasm12_2028' 'gltX YPDSF_2092' nan]	p__Proteobacteria	c__Gammaproteobacteria	o__Enterobacterales	f__Enterobacteriaceae	g__Citrobacter	s__Citrobacter_freundii
P17844	{'DDX5 G17P1 HELR HLR1'}	FranzosaEA_2019	UniRef50_B5RCP1	['gltX Xfasm12_2028' 'gltX YPDSF_2092' nan]	p__Proteobacteria	c__Gammaproteobacteria	o__Enterobacterales	f__Enterobacteriaceae	g__Citrobacter	s__Citrobacter_youngae
P17844	{'DDX5 G17P1 HELR HLR1'}	FranzosaEA_2019	UniRef50_B5RCP1	['gltX Xfasm12_2028' 'gltX YPDSF_2092' nan]	p__Proteobacteria	c__Gammaproteobacteria	o__Enterobacterales	f__Enterobacteriaceae	g__Klebsiella	s__Klebsiella_variicola
P17844	{'DDX5 G17P1 HELR HLR1'}	FranzosaEA_2019	UniRef50_B5RCP1	['gltX Xfasm12_2028' 'gltX YPDSF_2092' nan]	p__Proteobacteria	c__Gammaproteobacteria	o__Enterobacterales	f__Enterobacteriaceae	g__Klebsiella	s__Klebsiella_pneumoniae
P17844	{'DDX5 G17P1 HELR HLR1'}	FranzosaEA_2019	UniRef50_B5RCP1	['gltX Xfasm12_2028' 'gltX YPDSF_2092' nan]	p__Proteobacteria	c__Gammaproteobacteria	o__Enterobacterales	f__Enterobacteriaceae	g__Citrobacter	s__Citrobacter_amalonaticus
P17844	{'DDX5 G17P1 HELR HLR1'}	FranzosaEA_2019	UniRef50_B5RCP1	['gltX Xfasm12_2028' 'gltX YPDSF_2092' nan]	p__Proteobacteria	c__Gammaproteobacteria	o__Enterobacterales	f__Enterobacteriaceae	g__Escherichia	s__Escherichia_marmotae
P17844	{'DDX5 G17P1 HELR HLR1'}	FranzosaEA_2019	UniRef50_B5RCP1	['gltX Xfasm12_2028' 'gltX YPDSF_2092' nan]	p__Proteobacteria	c__Gammaproteobacteria	o__Enterobacterales	f__Enterobacteriaceae	g__Kosakonia	s__Kosakonia_pseudosacchari
P17844	{'DDX5 G17P1 HELR HLR1'}	FranzosaEA_2019	UniRef50_B5RCP1	['gltX Xfasm12_2028' 'gltX YPDSF_2092' nan]	p__Proteobacteria	c__Gammaproteobacteria	o__Enterobacterales	f__Enterobacteriaceae	g__Klebsiella	s__Klebsiella_quasipneumoniae
P17844	{'DDX5 G17P1 HELR HLR1'}	FranzosaEA_2019	UniRef50_B5RCP1	['gltX Xfasm12_2028' 'gltX YPDSF_2092' nan]	p__Proteobacteria	c__Gammaproteobacteria	o__Enterobacterales	f__Enterobacteriaceae	g__Citrobacter	s__Citrobacter_farmeri
P17844	{'DDX5 G17P1 HELR HLR1'}	FranzosaEA_2019	UniRef50_B5RCP1	['gltX Xfasm12_2028' 'gltX YPDSF_2092' nan]	p__Proteobacteria	c__Gammaproteobacteria	o__Enterobacterales	f__Enterobacteriaceae	g__Klebsiella	s__Klebsiella_michiganensis
P17844	{'DDX5 G17P1 HELR HLR1'}	FranzosaEA_2019	UniRef50_B5RCP1	['gltX Xfasm12_2028' 'gltX YPDSF_2092' nan]	p__Proteobacteria	c__Gammaproteobacteria	o__Enterobacterales	f__Enterobacteriaceae	g__Klebsiella	s__Klebsiella_oxytoca
P17844	{'DDX5 G17P1 HELR HLR1'}	FranzosaEA_2019	UniRef50_B5RCP1	['gltX Xfasm12_2028' 'gltX YPDSF_2092' nan]	p__Proteobacteria	c__Gammaproteobacteria	o__Enterobacterales	f__Enterobacteriaceae	g__Metakosakonia	s__Kluyvera_intestini
P17844	{'DDX5 G17P1 HELR HLR1'}	FranzosaEA_2019	UniRef50_B5RCP1	['gltX Xfasm12_2028' 'gltX YPDSF_2092' nan]	p__Proteobacteria	c__Gammaproteobacteria	o__Enterobacterales	f__Enterobacteriaceae	g__Enterobacter	s__Enterobacter_cloacae_complex
P17844	{'DDX5 G17P1 HELR HLR1'}	FranzosaEA_2019	UniRef50_B5RCP1	['gltX Xfasm12_2028' 'gltX YPDSF_2092' nan]	p__Proteobacteria	c__Gammaproteobacteria	o__Enterobacterales	f__Enterobacteriaceae	g__Kluyvera	s__Kluyvera_cryocrescens
P17844	{'DDX5 G17P1 HELR HLR1'}	FranzosaEA_2019	UniRef50_B5RCP1	['gltX Xfasm12_2028' 'gltX YPDSF_2092' nan]	p__Proteobacteria	c__Gammaproteobacteria	o__Enterobacterales	f__Enterobacteriaceae	g__Raoultella	s__Raoultella_ornithinolytica
P17844	{'DDX5 G17P1 HELR HLR1'}	FranzosaEA_2019	UniRef50_B5RCP1	['gltX Xfasm12_2028' 'gltX YPDSF_2092' nan]	p__Proteobacteria	c__Gammaproteobacteria	o__Enterobacterales	f__Enterobacteriaceae	g__Citrobacter	s__Citrobacter_braakii
P17844	{'DDX5 G17P1 HELR HLR1'}	FranzosaEA_2019	UniRef50_B5RCP1	['gltX Xfasm12_2028' 'gltX YPDSF_2092' nan]	p__Proteobacteria	c__Gammaproteobacteria	o__Enterobacterales	f__Enterobacteriaceae	g__Citrobacter	s__Citrobacter_europaeus
P17844	{'DDX5 G17P1 HELR HLR1'}	FranzosaEA_2019	UniRef50_B5RCP1	['gltX Xfasm12_2028' 'gltX YPDSF_2092' nan]	p__Proteobacteria	c__Gammaproteobacteria	o__Enterobacterales	f__Enterobacteriaceae	g__Citrobacter	s__Citrobacter_werkmanii
P17844	{'DDX5 G17P1 HELR HLR1'}	FranzosaEA_2019	UniRef50_B5RCP1	['gltX Xfasm12_2028' 'gltX YPDSF_2092' nan]	p__Proteobacteria	c__Gammaproteobacteria	o__Enterobacterales	f__Morganellaceae	g__Proteus	s__Proteus_mirabilis
P17844	{'DDX5 G17P1 HELR HLR1'}	FranzosaEA_2019	UniRef50_B5RCP1	['gltX Xfasm12_2028' 'gltX YPDSF_2092' nan]	p__Proteobacteria	c__Gammaproteobacteria	o__Enterobacterales	f__Morganellaceae	g__Proteus	s__Proteus_vulgaris
P17844	{'DDX5 G17P1 HELR HLR1'}	FranzosaEA_2019	UniRef50_B5RCP1	['gltX Xfasm12_2028' 'gltX YPDSF_2092' nan]	p__Proteobacteria	c__Gammaproteobacteria	o__Enterobacterales	f__Enterobacteriaceae	g__Klebsiella	s__Klebsiella_pneumoniae
P17844	{'DDX5 G17P1 HELR HLR1'}	FranzosaEA_2019	UniRef50_B5RCP1	['gltX Xfasm12_2028' 'gltX YPDSF_2092' nan]	p__Proteobacteria	c__Gammaproteobacteria	o__Enterobacterales	f__Morganellaceae	g__Proteus	s__Proteus_hauseri
P17844	{'DDX5 G17P1 HELR HLR1'}	FranzosaEA_2019	UniRef50_B5RCP1	['gltX Xfasm12_2028' 'gltX YPDSF_2092' nan]	p__Proteobacteria	c__Gammaproteobacteria	o__Enterobacterales	f__Enterobacteriaceae	g__Klebsiella	s__Klebsiella_pneumoniae
P17844	{'DDX5 G17P1 HELR HLR1'}	FranzosaEA_2019	UniRef50_B5RCP1	['gltX Xfasm12_2028' 'gltX YPDSF_2092' nan]	p__Proteobacteria	c__Gammaproteobacteria	o__Enterobacterales	f__Morganellaceae	g__Morganella	s__Morganella_morganii
P17844	{'DDX5 G17P1 HELR HLR1'}	FranzosaEA_2019	UniRef50_O50174	['astD EcE24377A_1968' 'astD CPS_0634' nan]	p__Proteobacteria	c__Gammaproteobacteria	o__Enterobacterales	f__Enterobacteriaceae	g__Citrobacter	s__Citrobacter_youngae
P17844	{'DDX5 G17P1 HELR HLR1'}	FranzosaEA_2019	UniRef50_O50174	['astD EcE24377A_1968' 'astD CPS_0634' nan]	p__Proteobacteria	c__Gammaproteobacteria	o__Enterobacterales	f__Enterobacteriaceae	g__Citrobacter	s__Citrobacter_portucalensis
P17844	{'DDX5 G17P1 HELR HLR1'}	FranzosaEA_2019	UniRef50_O50174	['astD EcE24377A_1968' 'astD CPS_0634' nan]	p__Proteobacteria	c__Gammaproteobacteria	o__Enterobacterales	f__Enterobacteriaceae	g__Citrobacter	s__Citrobacter_freundii
P17844	{'DDX5 G17P1 HELR HLR1'}	FranzosaEA_2019	UniRef50_O50174	['astD EcE24377A_1968' 'astD CPS_0634' nan]	p__Proteobacteria	c__Gammaproteobacteria	o__Enterobacterales	f__Enterobacteriaceae	g__Citrobacter	s__Citrobacter_werkmanii
P17844	{'DDX5 G17P1 HELR HLR1'}	FranzosaEA_2019	UniRef50_O50174	['astD EcE24377A_1968' 'astD CPS_0634' nan]	p__Proteobacteria	c__Gammaproteobacteria	o__Enterobacterales	f__Enterobacteriaceae	g__Escherichia	s__Escherichia_coli
P17844	{'DDX5 G17P1 HELR HLR1'}	FranzosaEA_2019	UniRef50_O50174	['astD EcE24377A_1968' 'astD CPS_0634' nan]	p__Proteobacteria	c__Gammaproteobacteria	o__Enterobacterales	f__Enterobacteriaceae	g__Klebsiella	s__Klebsiella_pneumoniae
P17844	{'DDX5 G17P1 HELR HLR1'}	FranzosaEA_2019	UniRef50_O50174	['astD EcE24377A_1968' 'astD CPS_0634' nan]	p__Proteobacteria	c__Gammaproteobacteria	o__Enterobacterales	f__Enterobacteriaceae	g__Escherichia	s__Escherichia_coli
P17844	{'DDX5 G17P1 HELR HLR1'}	FranzosaEA_2019	UniRef50_O50174	['astD EcE24377A_1968' 'astD CPS_0634' nan]	p__Proteobacteria	c__Gammaproteobacteria	o__Enterobacterales	f__Enterobacteriaceae	g__Klebsiella	s__Klebsiella_oxytoca
P17844	{'DDX5 G17P1 HELR HLR1'}	FranzosaEA_2019	UniRef50_O50174	['astD EcE24377A_1968' 'astD CPS_0634' nan]	p__Proteobacteria	c__Gammaproteobacteria	o__Enterobacterales	f__Enterobacteriaceae	g__Escherichia	s__Escherichia_coli
P17844	{'DDX5 G17P1 HELR HLR1'}	FranzosaEA_2019	UniRef50_O50174	['astD EcE24377A_1968' 'astD CPS_0634' nan]	p__Proteobacteria	c__Gammaproteobacteria	o__Enterobacterales	f__Enterobacteriaceae	g__Klebsiella	s__Klebsiella_pneumoniae
P17844	{'DDX5 G17P1 HELR HLR1'}	FranzosaEA_2019	UniRef50_O50174	['astD EcE24377A_1968' 'astD CPS_0634' nan]	p__Proteobacteria	c__Gammaproteobacteria	o__Enterobacterales	f__Enterobacteriaceae	g__Klebsiella	s__Klebsiella_variicola_CAG_634
P17844	{'DDX5 G17P1 HELR HLR1'}	FranzosaEA_2019	UniRef50_O50174	['astD EcE24377A_1968' 'astD CPS_0634' nan]	p__Proteobacteria	c__Gammaproteobacteria	o__Enterobacterales	f__Enterobacteriaceae	g__Klebsiella	s__Klebsiella_quasipneumoniae
P17844	{'DDX5 G17P1 HELR HLR1'}	FranzosaEA_2019	UniRef50_O50174	['astD EcE24377A_1968' 'astD CPS_0634' nan]	p__Proteobacteria	c__Gammaproteobacteria	o__Enterobacterales	f__Enterobacteriaceae	g__Escherichia	s__Escherichia_coli
P17844	{'DDX5 G17P1 HELR HLR1'}	FranzosaEA_2019	UniRef50_O50174	['astD EcE24377A_1968' 'astD CPS_0634' nan]	p__Proteobacteria	c__Gammaproteobacteria	o__Enterobacterales	f__Enterobacteriaceae	g__Klebsiella	s__Klebsiella_pneumoniae
P17844	{'DDX5 G17P1 HELR HLR1'}	FranzosaEA_2019	UniRef50_O50174	['astD EcE24377A_1968' 'astD CPS_0634' nan]	p__Proteobacteria	c__Gammaproteobacteria	o__Enterobacterales	f__Enterobacteriaceae	g__Klebsiella	s__Klebsiella_variicola
P17844	{'DDX5 G17P1 HELR HLR1'}	FranzosaEA_2019	UniRef50_O50174	['astD EcE24377A_1968' 'astD CPS_0634' nan]	p__Proteobacteria	c__Gammaproteobacteria	o__Enterobacterales	f__Enterobacteriaceae	g__Klebsiella	s__Klebsiella_oxytoca
P17844	{'DDX5 G17P1 HELR HLR1'}	FranzosaEA_2019	UniRef50_O50174	['astD EcE24377A_1968' 'astD CPS_0634' nan]	p__Proteobacteria	c__Gammaproteobacteria	o__Enterobacterales	f__Enterobacteriaceae	g__Escherichia	s__Escherichia_coli
P17844	{'DDX5 G17P1 HELR HLR1'}	FranzosaEA_2019	UniRef50_O50174	['astD EcE24377A_1968' 'astD CPS_0634' nan]	p__Proteobacteria	c__Gammaproteobacteria	o__Enterobacterales	f__Enterobacteriaceae	g__Enterobacter	s__Enterobacter_cloacae_complex
P17844	{'DDX5 G17P1 HELR HLR1'}	FranzosaEA_2019	UniRef50_O50174	['astD EcE24377A_1968' 'astD CPS_0634' nan]	p__Proteobacteria	c__Gammaproteobacteria	o__Enterobacterales	f__Enterobacteriaceae	g__Klebsiella	s__Klebsiella_pneumoniae
P17844	{'DDX5 G17P1 HELR HLR1'}	FranzosaEA_2019	UniRef50_O50174	['astD EcE24377A_1968' 'astD CPS_0634' nan]	p__Proteobacteria	c__Gammaproteobacteria	o__Enterobacterales	f__Enterobacteriaceae	g__Klebsiella	s__Klebsiella_michiganensis
P17844	{'DDX5 G17P1 HELR HLR1'}	FranzosaEA_2019	UniRef50_O50174	['astD EcE24377A_1968' 'astD CPS_0634' nan]	p__Proteobacteria	c__Gammaproteobacteria	o__Enterobacterales	f__Enterobacteriaceae	g__Klebsiella	s__Klebsiella_oxytoca
P17844	{'DDX5 G17P1 HELR HLR1'}	FranzosaEA_2019	UniRef50_O50174	['astD EcE24377A_1968' 'astD CPS_0634' nan]	p__Proteobacteria	c__Gammaproteobacteria	o__Enterobacterales	f__Enterobacteriaceae	g__Klebsiella	s__Klebsiella_quasipneumoniae
P17844	{'DDX5 G17P1 HELR HLR1'}	FranzosaEA_2019	UniRef50_O50174	['astD EcE24377A_1968' 'astD CPS_0634' nan]	p__Proteobacteria	c__Gammaproteobacteria	o__Enterobacterales	f__Enterobacteriaceae	g__Escherichia	s__Escherichia_coli
P17844	{'DDX5 G17P1 HELR HLR1'}	FranzosaEA_2019	UniRef50_O50174	['astD EcE24377A_1968' 'astD CPS_0634' nan]	p__Proteobacteria	c__Gammaproteobacteria	o__Enterobacterales	f__Enterobacteriaceae	g__Klebsiella	s__Klebsiella_pneumoniae
P17844	{'DDX5 G17P1 HELR HLR1'}	FranzosaEA_2019	UniRef50_O50174	['astD EcE24377A_1968' 'astD CPS_0634' nan]	p__Proteobacteria	c__Gammaproteobacteria	o__Enterobacterales	f__Enterobacteriaceae	g__Klebsiella	s__Klebsiella_variicola
P17844	{'DDX5 G17P1 HELR HLR1'}	FranzosaEA_2019	UniRef50_O50174	['astD EcE24377A_1968' 'astD CPS_0634' nan]	p__Proteobacteria	c__Gammaproteobacteria	o__Enterobacterales	f__Enterobacteriaceae	g__Klebsiella	s__Klebsiella_oxytoca
P17844	{'DDX5 G17P1 HELR HLR1'}	FranzosaEA_2019	UniRef50_O50174	['astD EcE24377A_1968' 'astD CPS_0634' nan]	p__Proteobacteria	c__Gammaproteobacteria	o__Enterobacterales	f__Enterobacteriaceae	g__Klebsiella	s__Klebsiella_pneumoniae
P17844	{'DDX5 G17P1 HELR HLR1'}	FranzosaEA_2019	UniRef50_O50174	['astD EcE24377A_1968' 'astD CPS_0634' nan]	p__Proteobacteria	c__Gammaproteobacteria	o__Enterobacterales	f__Enterobacteriaceae	g__Klebsiella	s__Klebsiella_michiganensis
P17844	{'DDX5 G17P1 HELR HLR1'}	FranzosaEA_2019	UniRef50_O50174	['astD EcE24377A_1968' 'astD CPS_0634' nan]	p__Proteobacteria	c__Gammaproteobacteria	o__Enterobacterales	f__Enterobacteriaceae	g__Klebsiella	s__Klebsiella_quasipneumoniae
P17844	{'DDX5 G17P1 HELR HLR1'}	FranzosaEA_2019	UniRef50_O50174	['astD EcE24377A_1968' 'astD CPS_0634' nan]	p__Proteobacteria	c__Gammaproteobacteria	o__Enterobacterales	f__Enterobacteriaceae	g__Escherichia	s__Escherichia_coli
P17844	{'DDX5 G17P1 HELR HLR1'}	FranzosaEA_2019	UniRef50_O50174	['astD EcE24377A_1968' 'astD CPS_0634' nan]	p__Proteobacteria	c__Gammaproteobacteria	o__Enterobacterales	f__Enterobacteriaceae	g__Klebsiella	s__Klebsiella_pneumoniae
P17844	{'DDX5 G17P1 HELR HLR1'}	FranzosaEA_2019	UniRef50_O50174	['astD EcE24377A_1968' 'astD CPS_0634' nan]	p__Proteobacteria	c__Gammaproteobacteria	o__Enterobacterales	f__Enterobacteriaceae	g__Klebsiella	s__Klebsiella_variicola
P17844	{'DDX5 G17P1 HELR HLR1'}	FranzosaEA_2019	UniRef50_O50174	['astD EcE24377A_1968' 'astD CPS_0634' nan]	p__Proteobacteria	c__Gammaproteobacteria	o__Enterobacterales	f__Enterobacteriaceae	g__Enterobacter	s__Enterobacter_cloacae_complex
P17844	{'DDX5 G17P1 HELR HLR1'}	FranzosaEA_2019	UniRef50_O50174	['astD EcE24377A_1968' 'astD CPS_0634' nan]	p__Proteobacteria	c__Gammaproteobacteria	o__Enterobacterales	f__Enterobacteriaceae	g__Metakosakonia	s__Kluyvera_intestini
P17844	{'DDX5 G17P1 HELR HLR1'}	FranzosaEA_2019	UniRef50_O50174	['astD EcE24377A_1968' 'astD CPS_0634' nan]	p__Proteobacteria	c__Gammaproteobacteria	o__Enterobacterales	f__Enterobacteriaceae	g__Kluyvera	s__Kluyvera_cryocrescens
P17844	{'DDX5 G17P1 HELR HLR1'}	FranzosaEA_2019	UniRef50_P07001	['pntA b1603 JW1595' 'A1U5_01956' nan]	p__Proteobacteria	c__Gammaproteobacteria	o__Enterobacterales	f__Enterobacteriaceae	g__Citrobacter	s__Citrobacter_freundii
P17844	{'DDX5 G17P1 HELR HLR1'}	FranzosaEA_2019	UniRef50_P07001	['pntA b1603 JW1595' 'A1U5_01956' nan]	p__Proteobacteria	c__Gammaproteobacteria	o__Enterobacterales	f__Enterobacteriaceae	g__Escherichia	s__Escherichia_coli
P17844	{'DDX5 G17P1 HELR HLR1'}	FranzosaEA_2019	UniRef50_P07001	['pntA b1603 JW1595' 'A1U5_01956' nan]	p__Proteobacteria	c__Gammaproteobacteria	o__Enterobacterales	f__Enterobacteriaceae	g__Citrobacter	s__Citrobacter_portucalensis
P17844	{'DDX5 G17P1 HELR HLR1'}	FranzosaEA_2019	UniRef50_P07001	['pntA b1603 JW1595' 'A1U5_01956' nan]	p__Proteobacteria	c__Gammaproteobacteria	o__Enterobacterales	f__Enterobacteriaceae	g__Citrobacter	s__Citrobacter_youngae
P17844	{'DDX5 G17P1 HELR HLR1'}	FranzosaEA_2019	UniRef50_P07001	['pntA b1603 JW1595' 'A1U5_01956' nan]	p__Proteobacteria	c__Gammaproteobacteria	o__Enterobacterales	f__Enterobacteriaceae	g__Klebsiella	s__Klebsiella_pneumoniae
P17844	{'DDX5 G17P1 HELR HLR1'}	FranzosaEA_2019	UniRef50_P07001	['pntA b1603 JW1595' 'A1U5_01956' nan]	p__Proteobacteria	c__Gammaproteobacteria	o__Enterobacterales	f__Enterobacteriaceae	g__Klebsiella	s__Klebsiella_quasipneumoniae
P17844	{'DDX5 G17P1 HELR HLR1'}	FranzosaEA_2019	UniRef50_P07001	['pntA b1603 JW1595' 'A1U5_01956' nan]	p__Proteobacteria	c__Gammaproteobacteria	o__Enterobacterales	f__Enterobacteriaceae	g__Klebsiella	s__Klebsiella_variicola
P17844	{'DDX5 G17P1 HELR HLR1'}	FranzosaEA_2019	UniRef50_P07001	['pntA b1603 JW1595' 'A1U5_01956' nan]	p__Proteobacteria	c__Gammaproteobacteria	o__Enterobacterales	f__Enterobacteriaceae	g__Klebsiella	s__Klebsiella_oxytoca
P17844	{'DDX5 G17P1 HELR HLR1'}	FranzosaEA_2019	UniRef50_P07001	['pntA b1603 JW1595' 'A1U5_01956' nan]	p__Proteobacteria	c__Gammaproteobacteria	o__Enterobacterales	f__Enterobacteriaceae	g__Klebsiella	s__Klebsiella_variicola_CAG_634
P17844	{'DDX5 G17P1 HELR HLR1'}	FranzosaEA_2019	UniRef50_P07001	['pntA b1603 JW1595' 'A1U5_01956' nan]	p__Proteobacteria	c__Gammaproteobacteria	o__Enterobacterales	f__Enterobacteriaceae	g__Metakosakonia	s__Kluyvera_intestini
P17844	{'DDX5 G17P1 HELR HLR1'}	FranzosaEA_2019	UniRef50_P07001	['pntA b1603 JW1595' 'A1U5_01956' nan]	p__Proteobacteria	c__Gammaproteobacteria	o__Enterobacterales	f__Enterobacteriaceae	g__Kosakonia	s__Kosakonia_sp_S29
P17844	{'DDX5 G17P1 HELR HLR1'}	FranzosaEA_2019	UniRef50_P07001	['pntA b1603 JW1595' 'A1U5_01956' nan]	p__Proteobacteria	c__Gammaproteobacteria	o__Enterobacterales	f__Enterobacteriaceae	g__Enterobacter	s__Enterobacter_cloacae_complex
P17844	{'DDX5 G17P1 HELR HLR1'}	FranzosaEA_2019	UniRef50_P07001	['pntA b1603 JW1595' 'A1U5_01956' nan]	p__Proteobacteria	c__Gammaproteobacteria	o__Enterobacterales	f__Enterobacteriaceae	g__Kluyvera	s__Kluyvera_cryocrescens
P17844	{'DDX5 G17P1 HELR HLR1'}	FranzosaEA_2019	UniRef50_P07001	['pntA b1603 JW1595' 'A1U5_01956' nan]	p__Proteobacteria	c__Gammaproteobacteria	o__Enterobacterales	f__Enterobacteriaceae	g__Raoultella	s__Raoultella_ornithinolytica
P17844	{'DDX5 G17P1 HELR HLR1'}	FranzosaEA_2019	UniRef50_P07001	['pntA b1603 JW1595' 'A1U5_01956' nan]	p__Proteobacteria	c__Gammaproteobacteria	o__Enterobacterales	f__Enterobacteriaceae	g__Citrobacter	s__Citrobacter_braakii
P17844	{'DDX5 G17P1 HELR HLR1'}	FranzosaEA_2019	UniRef50_P07001	['pntA b1603 JW1595' 'A1U5_01956' nan]	p__Proteobacteria	c__Gammaproteobacteria	o__Enterobacterales	f__Enterobacteriaceae	g__Citrobacter	s__Citrobacter_werkmanii
P17844	{'DDX5 G17P1 HELR HLR1'}	FranzosaEA_2019	UniRef50_P07001	['pntA b1603 JW1595' 'A1U5_01956' nan]	p__Proteobacteria	c__Gammaproteobacteria	o__Enterobacterales	f__Enterobacteriaceae	g__Escherichia	s__Escherichia_coli
P17844	{'DDX5 G17P1 HELR HLR1'}	FranzosaEA_2019	UniRef50_P07001	['pntA b1603 JW1595' 'A1U5_01956' nan]	p__Proteobacteria	c__Gammaproteobacteria	o__Enterobacterales	f__Enterobacteriaceae	g__Klebsiella	s__Klebsiella_pneumoniae
P17844	{'DDX5 G17P1 HELR HLR1'}	FranzosaEA_2019	UniRef50_P07001	['pntA b1603 JW1595' 'A1U5_01956' nan]	p__Proteobacteria	c__Gammaproteobacteria	o__Enterobacterales	f__Enterobacteriaceae	g__Klebsiella	s__Klebsiella_oxytoca
P17844	{'DDX5 G17P1 HELR HLR1'}	FranzosaEA_2019	UniRef50_P07001	['pntA b1603 JW1595' 'A1U5_01956' nan]	p__Proteobacteria	c__Gammaproteobacteria	o__Enterobacterales	f__Enterobacteriaceae	g__Escherichia	s__Escherichia_coli
P17844	{'DDX5 G17P1 HELR HLR1'}	FranzosaEA_2019	UniRef50_P07001	['pntA b1603 JW1595' 'A1U5_01956' nan]	p__Proteobacteria	c__Gammaproteobacteria	o__Enterobacterales	f__Enterobacteriaceae	g__Enterobacter	s__Enterobacter_cloacae_complex
P17844	{'DDX5 G17P1 HELR HLR1'}	FranzosaEA_2019	UniRef50_P07001	['pntA b1603 JW1595' 'A1U5_01956' nan]	p__Proteobacteria	c__Gammaproteobacteria	o__Enterobacterales	f__Enterobacteriaceae	g__Klebsiella	s__Klebsiella_pneumoniae
P17844	{'DDX5 G17P1 HELR HLR1'}	FranzosaEA_2019	UniRef50_P07001	['pntA b1603 JW1595' 'A1U5_01956' nan]	p__Proteobacteria	c__Gammaproteobacteria	o__Enterobacterales	f__Enterobacteriaceae	g__Enterobacter	s__Enterobacter_cloacae_complex
P17844	{'DDX5 G17P1 HELR HLR1'}	FranzosaEA_2019	UniRef50_P07001	['pntA b1603 JW1595' 'A1U5_01956' nan]	p__Proteobacteria	c__Gammaproteobacteria	o__Enterobacterales	f__Enterobacteriaceae	g__Klebsiella	s__Klebsiella_pneumoniae
P17844	{'DDX5 G17P1 HELR HLR1'}	FranzosaEA_2019	UniRef50_P07001	['pntA b1603 JW1595' 'A1U5_01956' nan]	p__Proteobacteria	c__Gammaproteobacteria	o__Enterobacterales	f__Enterobacteriaceae	g__Klebsiella	s__Klebsiella_pneumoniae
P17844	{'DDX5 G17P1 HELR HLR1'}	FranzosaEA_2019	UniRef50_P07001	['pntA b1603 JW1595' 'A1U5_01956' nan]	p__Proteobacteria	c__Gammaproteobacteria	o__Enterobacterales	f__Enterobacteriaceae	g__Klebsiella	s__Klebsiella_pneumoniae
P17844	{'DDX5 G17P1 HELR HLR1'}	FranzosaEA_2019	UniRef50_P07001	['pntA b1603 JW1595' 'A1U5_01956' nan]	p__Proteobacteria	c__Gammaproteobacteria	o__Enterobacterales	f__Enterobacteriaceae	g__Klebsiella	s__Klebsiella_michiganensis
P17844	{'DDX5 G17P1 HELR HLR1'}	FranzosaEA_2019	UniRef50_P07001	['pntA b1603 JW1595' 'A1U5_01956' nan]	p__Proteobacteria	c__Gammaproteobacteria	o__Enterobacterales	f__Enterobacteriaceae	g__Enterobacter	s__Enterobacter_cloacae_complex
P17844	{'DDX5 G17P1 HELR HLR1'}	FranzosaEA_2019	UniRef50_P07001	['pntA b1603 JW1595' 'A1U5_01956' nan]	p__Proteobacteria	c__Gammaproteobacteria	o__Enterobacterales	f__Enterobacteriaceae	g__Klebsiella	s__Klebsiella_pneumoniae
P17844	{'DDX5 G17P1 HELR HLR1'}	FranzosaEA_2019	UniRef50_P07001	['pntA b1603 JW1595' 'A1U5_01956' nan]	p__Proteobacteria	c__Gammaproteobacteria	o__Enterobacterales	f__Enterobacteriaceae	g__Klebsiella	s__Klebsiella_pneumoniae
P17844	{'DDX5 G17P1 HELR HLR1'}	FranzosaEA_2019	UniRef50_P07001	['pntA b1603 JW1595' 'A1U5_01956' nan]	p__Proteobacteria	c__Gammaproteobacteria	o__Enterobacterales	f__Morganellaceae	g__Morganella	s__Morganella_morganii
P17844	{'DDX5 G17P1 HELR HLR1'}	FranzosaEA_2019	UniRef50_P07001	['pntA b1603 JW1595' 'A1U5_01956' nan]	p__Proteobacteria	c__Gammaproteobacteria	o__Enterobacterales	f__Morganellaceae	g__Proteus	s__Proteus_mirabilis
P17844	{'DDX5 G17P1 HELR HLR1'}	FranzosaEA_2019	UniRef50_P07001	['pntA b1603 JW1595' 'A1U5_01956' nan]	p__Proteobacteria	c__Gammaproteobacteria	o__Enterobacterales	f__Morganellaceae	g__Proteus	s__Proteus_vulgaris
P17844	{'DDX5 G17P1 HELR HLR1'}	FranzosaEA_2019	UniRef50_P07001	['pntA b1603 JW1595' 'A1U5_01956' nan]	p__Proteobacteria	c__Gammaproteobacteria	o__Enterobacterales	f__Enterobacteriaceae	g__Klebsiella	s__Klebsiella_pneumoniae
P17844	{'DDX5 G17P1 HELR HLR1'}	FranzosaEA_2019	UniRef50_P07001	['pntA b1603 JW1595' 'A1U5_01956' nan]	p__Proteobacteria	c__Gammaproteobacteria	o__Enterobacterales	f__Hafniaceae	g__Hafnia	s__Hafnia_paralvei
P17844	{'DDX5 G17P1 HELR HLR1'}	FranzosaEA_2019	UniRef50_P37430	['nusA c3926' 'nusA Z4530 ECs4050' nan]	p__Proteobacteria	c__Gammaproteobacteria	o__Pasteurellales	f__Pasteurellaceae	g__Haemophilus	s__Haemophilus_parainfluenzae
P17844	{'DDX5 G17P1 HELR HLR1'}	FranzosaEA_2019	UniRef50_P37430	['nusA c3926' 'nusA Z4530 ECs4050' nan]	p__Proteobacteria	c__Gammaproteobacteria	o__Pasteurellales	f__Pasteurellaceae	g__Haemophilus	s__Haemophilus_sp_HMSC71H05
P17844	{'DDX5 G17P1 HELR HLR1'}	FranzosaEA_2019	UniRef50_P37430	['nusA c3926' 'nusA Z4530 ECs4050' nan]	p__Proteobacteria	c__Gammaproteobacteria	o__Pasteurellales	f__Pasteurellaceae	g__Haemophilus	s__Haemophilus_pittmaniae
P17844	{'DDX5 G17P1 HELR HLR1'}	FranzosaEA_2019	UniRef50_P37430	['nusA c3926' 'nusA Z4530 ECs4050' nan]	p__Proteobacteria	c__Gammaproteobacteria	o__Pasteurellales	f__Pasteurellaceae	g__Haemophilus	s__Haemophilus_haemolyticus
P17844	{'DDX5 G17P1 HELR HLR1'}	FranzosaEA_2019	UniRef50_P37430	['nusA c3926' 'nusA Z4530 ECs4050' nan]	p__Proteobacteria	c__Gammaproteobacteria	o__Enterobacterales	f__Enterobacteriaceae	g__Escherichia	s__Escherichia_coli
P17844	{'DDX5 G17P1 HELR HLR1'}	FranzosaEA_2019	UniRef50_P37430	['nusA c3926' 'nusA Z4530 ECs4050' nan]	p__Proteobacteria	c__Gammaproteobacteria	o__Enterobacterales	f__Enterobacteriaceae	g__Citrobacter	s__Citrobacter_youngae
P17844	{'DDX5 G17P1 HELR HLR1'}	FranzosaEA_2019	UniRef50_P37430	['nusA c3926' 'nusA Z4530 ECs4050' nan]	p__Proteobacteria	c__Gammaproteobacteria	o__Enterobacterales	f__Enterobacteriaceae	g__Citrobacter	s__Citrobacter_portucalensis
P17844	{'DDX5 G17P1 HELR HLR1'}	FranzosaEA_2019	UniRef50_P37430	['nusA c3926' 'nusA Z4530 ECs4050' nan]	p__Proteobacteria	c__Gammaproteobacteria	o__Enterobacterales	f__Enterobacteriaceae	g__Citrobacter	s__Citrobacter_freundii
P17844	{'DDX5 G17P1 HELR HLR1'}	FranzosaEA_2019	UniRef50_P37430	['nusA c3926' 'nusA Z4530 ECs4050' nan]	p__Proteobacteria	c__Gammaproteobacteria	o__Enterobacterales	f__Enterobacteriaceae	g__Citrobacter	s__Citrobacter_werkmanii
P17844	{'DDX5 G17P1 HELR HLR1'}	FranzosaEA_2019	UniRef50_P37430	['nusA c3926' 'nusA Z4530 ECs4050' nan]	p__Proteobacteria	c__Gammaproteobacteria	o__Enterobacterales	f__Enterobacteriaceae	g__Klebsiella	s__Klebsiella_quasipneumoniae
P17844	{'DDX5 G17P1 HELR HLR1'}	FranzosaEA_2019	UniRef50_P37430	['nusA c3926' 'nusA Z4530 ECs4050' nan]	p__Proteobacteria	c__Gammaproteobacteria	o__Enterobacterales	f__Enterobacteriaceae	g__Klebsiella	s__Klebsiella_pneumoniae
P17844	{'DDX5 G17P1 HELR HLR1'}	FranzosaEA_2019	UniRef50_P37430	['nusA c3926' 'nusA Z4530 ECs4050' nan]	p__Proteobacteria	c__Gammaproteobacteria	o__Enterobacterales	f__Enterobacteriaceae	g__Klebsiella	s__Klebsiella_variicola
P17844	{'DDX5 G17P1 HELR HLR1'}	FranzosaEA_2019	UniRef50_P37430	['nusA c3926' 'nusA Z4530 ECs4050' nan]	p__Proteobacteria	c__Gammaproteobacteria	o__Enterobacterales	f__Enterobacteriaceae	g__Escherichia	s__Escherichia_marmotae
P17844	{'DDX5 G17P1 HELR HLR1'}	FranzosaEA_2019	UniRef50_P37430	['nusA c3926' 'nusA Z4530 ECs4050' nan]	p__Proteobacteria	c__Gammaproteobacteria	o__Enterobacterales	f__Enterobacteriaceae	g__Citrobacter	s__Citrobacter_amalonaticus
P17844	{'DDX5 G17P1 HELR HLR1'}	FranzosaEA_2019	UniRef50_P37430	['nusA c3926' 'nusA Z4530 ECs4050' nan]	p__Proteobacteria	c__Gammaproteobacteria	o__Enterobacterales	f__Enterobacteriaceae	g__Citrobacter	s__Citrobacter_farmeri
P17844	{'DDX5 G17P1 HELR HLR1'}	FranzosaEA_2019	UniRef50_P37430	['nusA c3926' 'nusA Z4530 ECs4050' nan]	p__Proteobacteria	c__Gammaproteobacteria	o__Enterobacterales	f__Enterobacteriaceae	g__Klebsiella	s__Klebsiella_michiganensis
P17844	{'DDX5 G17P1 HELR HLR1'}	FranzosaEA_2019	UniRef50_P37430	['nusA c3926' 'nusA Z4530 ECs4050' nan]	p__Proteobacteria	c__Gammaproteobacteria	o__Enterobacterales	f__Enterobacteriaceae	g__Klebsiella	s__Klebsiella_variicola_CAG_634
P17844	{'DDX5 G17P1 HELR HLR1'}	FranzosaEA_2019	UniRef50_P37430	['nusA c3926' 'nusA Z4530 ECs4050' nan]	p__Proteobacteria	c__Gammaproteobacteria	o__Enterobacterales	f__Enterobacteriaceae	g__Klebsiella	s__Klebsiella_oxytoca
P17844	{'DDX5 G17P1 HELR HLR1'}	FranzosaEA_2019	UniRef50_P37430	['nusA c3926' 'nusA Z4530 ECs4050' nan]	p__Proteobacteria	c__Gammaproteobacteria	o__Enterobacterales	f__Enterobacteriaceae	g__Enterobacter	s__Enterobacter_cloacae_complex
P17844	{'DDX5 G17P1 HELR HLR1'}	FranzosaEA_2019	UniRef50_P37430	['nusA c3926' 'nusA Z4530 ECs4050' nan]	p__Proteobacteria	c__Gammaproteobacteria	o__Enterobacterales	f__Enterobacteriaceae	g__Kluyvera	s__Kluyvera_cryocrescens
P17844	{'DDX5 G17P1 HELR HLR1'}	FranzosaEA_2019	UniRef50_P37430	['nusA c3926' 'nusA Z4530 ECs4050' nan]	p__Proteobacteria	c__Gammaproteobacteria	o__Enterobacterales	f__Enterobacteriaceae	g__Raoultella	s__Raoultella_ornithinolytica
P17844	{'DDX5 G17P1 HELR HLR1'}	FranzosaEA_2019	UniRef50_P37430	['nusA c3926' 'nusA Z4530 ECs4050' nan]	p__Proteobacteria	c__Gammaproteobacteria	o__Enterobacterales	f__Enterobacteriaceae	g__Citrobacter	s__Citrobacter_braakii
P17844	{'DDX5 G17P1 HELR HLR1'}	FranzosaEA_2019	UniRef50_P37430	['nusA c3926' 'nusA Z4530 ECs4050' nan]	p__Proteobacteria	c__Gammaproteobacteria	o__Enterobacterales	f__Enterobacteriaceae	g__Citrobacter	s__Citrobacter_europaeus
P17844	{'DDX5 G17P1 HELR HLR1'}	FranzosaEA_2019	UniRef50_P37430	['nusA c3926' 'nusA Z4530 ECs4050' nan]	p__Proteobacteria	c__Gammaproteobacteria	o__Enterobacterales	f__Enterobacteriaceae	g__Escherichia	s__Escherichia_coli
P17844	{'DDX5 G17P1 HELR HLR1'}	FranzosaEA_2019	UniRef50_P37430	['nusA c3926' 'nusA Z4530 ECs4050' nan]	p__Proteobacteria	c__Gammaproteobacteria	o__Enterobacterales	f__Enterobacteriaceae	g__Enterobacter	s__Enterobacter_cloacae_complex
P17844	{'DDX5 G17P1 HELR HLR1'}	FranzosaEA_2019	UniRef50_P37430	['nusA c3926' 'nusA Z4530 ECs4050' nan]	p__Proteobacteria	c__Gammaproteobacteria	o__Enterobacterales	f__Enterobacteriaceae	g__Escherichia	s__Escherichia_coli
P17844	{'DDX5 G17P1 HELR HLR1'}	FranzosaEA_2019	UniRef50_P37430	['nusA c3926' 'nusA Z4530 ECs4050' nan]	p__Proteobacteria	c__Gammaproteobacteria	o__Enterobacterales	f__Enterobacteriaceae	g__Klebsiella	s__Klebsiella_oxytoca
P17844	{'DDX5 G17P1 HELR HLR1'}	FranzosaEA_2019	UniRef50_P37430	['nusA c3926' 'nusA Z4530 ECs4050' nan]	p__Proteobacteria	c__Gammaproteobacteria	o__Enterobacterales	f__Enterobacteriaceae	g__Klebsiella	s__Klebsiella_michiganensis
P17844	{'DDX5 G17P1 HELR HLR1'}	FranzosaEA_2019	UniRef50_P37430	['nusA c3926' 'nusA Z4530 ECs4050' nan]	p__Proteobacteria	c__Gammaproteobacteria	o__Enterobacterales	f__Enterobacteriaceae	g__Klebsiella	s__Klebsiella_pneumoniae
P17844	{'DDX5 G17P1 HELR HLR1'}	FranzosaEA_2019	UniRef50_P37430	['nusA c3926' 'nusA Z4530 ECs4050' nan]	p__Proteobacteria	c__Gammaproteobacteria	o__Enterobacterales	f__Enterobacteriaceae	g__Raoultella	s__Raoultella_ornithinolytica
P17844	{'DDX5 G17P1 HELR HLR1'}	FranzosaEA_2019	UniRef50_P37430	['nusA c3926' 'nusA Z4530 ECs4050' nan]	p__Proteobacteria	c__Gammaproteobacteria	o__Enterobacterales	f__Enterobacteriaceae	g__Klebsiella	s__Klebsiella_pneumoniae
P17844	{'DDX5 G17P1 HELR HLR1'}	FranzosaEA_2019	UniRef50_P37430	['nusA c3926' 'nusA Z4530 ECs4050' nan]	p__Proteobacteria	c__Gammaproteobacteria	o__Enterobacterales	f__Enterobacteriaceae	g__Metakosakonia	s__Kluyvera_intestini
P17844	{'DDX5 G17P1 HELR HLR1'}	FranzosaEA_2019	UniRef50_P37430	['nusA c3926' 'nusA Z4530 ECs4050' nan]	p__Proteobacteria	c__Gammaproteobacteria	o__Enterobacterales	f__Hafniaceae	g__Hafnia	s__Hafnia_alvei
P17844	{'DDX5 G17P1 HELR HLR1'}	FranzosaEA_2019	UniRef50_P37430	['nusA c3926' 'nusA Z4530 ECs4050' nan]	p__Proteobacteria	c__Gammaproteobacteria	o__Enterobacterales	f__Morganellaceae	g__Proteus	s__Proteus_mirabilis
P17844	{'DDX5 G17P1 HELR HLR1'}	FranzosaEA_2019	UniRef50_P37430	['nusA c3926' 'nusA Z4530 ECs4050' nan]	p__Proteobacteria	c__Gammaproteobacteria	o__Enterobacterales	f__Morganellaceae	g__Morganella	s__Morganella_morganii
P17844	{'DDX5 G17P1 HELR HLR1'}	FranzosaEA_2019	UniRef50_P37430	['nusA c3926' 'nusA Z4530 ECs4050' nan]	p__Proteobacteria	c__Gammaproteobacteria	o__Enterobacterales	f__Morganellaceae	g__Proteus	s__Proteus_vulgaris
P17844	{'DDX5 G17P1 HELR HLR1'}	FranzosaEA_2019	UniRef50_P37430	['nusA c3926' 'nusA Z4530 ECs4050' nan]	p__Proteobacteria	c__Gammaproteobacteria	o__Enterobacterales	f__Enterobacteriaceae	g__Klebsiella	s__Klebsiella_pneumoniae
P17844	{'DDX5 G17P1 HELR HLR1'}	FranzosaEA_2019	UniRef50_P37430	['nusA c3926' 'nusA Z4530 ECs4050' nan]	p__Proteobacteria	c__Gammaproteobacteria	o__Enterobacterales	f__Hafniaceae	g__Hafnia	s__Hafnia_paralvei
P23246	{'SFPQ PSF'}	FranzosaEA_2019	UniRef50_B9E7L0	['KS08_01620' 'D9V42_07860' nan]	p__Firmicutes	c__Clostridia	o__Clostridiales	f__Peptostreptococcaceae	g__Clostridioides	s__Clostridioides_difficile
P23246	{'SFPQ PSF'}	FranzosaEA_2019	UniRef50_B9E7L0	['KS08_01620' 'D9V42_07860' nan]	p__Firmicutes	c__Bacilli	o__Lactobacillales	f__Enterococcaceae	g__Enterococcus	s__Enterococcus_faecium
P23246	{'SFPQ PSF'}	FranzosaEA_2019	UniRef50_B9E7L0	['KS08_01620' 'D9V42_07860' nan]	p__Firmicutes	c__Bacilli	o__Lactobacillales	f__Enterococcaceae	g__Enterococcus	s__Enterococcus_faecalis
P23246	{'SFPQ PSF'}	FranzosaEA_2019	UniRef50_B9E7L0	['KS08_01620' 'D9V42_07860' nan]	p__Firmicutes	c__Bacilli	o__Lactobacillales	f__Lactobacillaceae	g__Lactobacillus	s__Lactobacillus_curvatus
P23246	{'SFPQ PSF'}	FranzosaEA_2019	UniRef50_B9E7L0	['KS08_01620' 'D9V42_07860' nan]	p__Firmicutes	c__Bacilli	o__Lactobacillales	f__Leuconostocaceae	g__Leuconostoc	s__Leuconostoc_mesenteroides
P23246	{'SFPQ PSF'}	FranzosaEA_2019	UniRef50_B9E7L0	['KS08_01620' 'D9V42_07860' nan]	p__Firmicutes	c__Bacilli	o__Lactobacillales	f__Enterococcaceae	g__Enterococcus	s__Enterococcus_gallinarum
P23246	{'SFPQ PSF'}	FranzosaEA_2019	UniRef50_B9E7L0	['KS08_01620' 'D9V42_07860' nan]	p__Firmicutes	c__Bacilli	o__Lactobacillales	f__Enterococcaceae	g__Enterococcus	s__Enterococcus_gallinarum
P23246	{'SFPQ PSF'}	FranzosaEA_2019	UniRef50_B9E7L0	['KS08_01620' 'D9V42_07860' nan]	p__Firmicutes	c__Bacilli	o__Lactobacillales	f__Enterococcaceae	g__Enterococcus	s__Enterococcus_faecium
P23246	{'SFPQ PSF'}	FranzosaEA_2019	UniRef50_B9E7L0	['KS08_01620' 'D9V42_07860' nan]	p__Firmicutes	c__Bacilli	o__Lactobacillales	f__Enterococcaceae	g__Enterococcus	s__Enterococcus_casseliflavus
P23246	{'SFPQ PSF'}	FranzosaEA_2019	UniRef50_B9E7L0	['KS08_01620' 'D9V42_07860' nan]	p__Firmicutes	c__Bacilli	o__Lactobacillales	f__Enterococcaceae	g__Enterococcus	s__Enterococcus_durans
P23246	{'SFPQ PSF'}	FranzosaEA_2019	UniRef50_O66041	['uvrC Shew_1825' 'uvrC ECIAI39_1142' nan]	p__Proteobacteria	c__Gammaproteobacteria	o__Enterobacterales	f__Enterobacteriaceae	g__Escherichia	s__Escherichia_coli
P23246	{'SFPQ PSF'}	FranzosaEA_2019	UniRef50_O66041	['uvrC Shew_1825' 'uvrC ECIAI39_1142' nan]	p__Proteobacteria	c__Gammaproteobacteria	o__Enterobacterales	f__Enterobacteriaceae	g__Citrobacter	s__Citrobacter_portucalensis
P23246	{'SFPQ PSF'}	FranzosaEA_2019	UniRef50_O66041	['uvrC Shew_1825' 'uvrC ECIAI39_1142' nan]	p__Proteobacteria	c__Gammaproteobacteria	o__Enterobacterales	f__Enterobacteriaceae	g__Citrobacter	s__Citrobacter_freundii
P23246	{'SFPQ PSF'}	FranzosaEA_2019	UniRef50_O66041	['uvrC Shew_1825' 'uvrC ECIAI39_1142' nan]	p__Proteobacteria	c__Gammaproteobacteria	o__Enterobacterales	f__Enterobacteriaceae	g__Citrobacter	s__Citrobacter_youngae
P23246	{'SFPQ PSF'}	FranzosaEA_2019	UniRef50_O66041	['uvrC Shew_1825' 'uvrC ECIAI39_1142' nan]	p__Proteobacteria	c__Gammaproteobacteria	o__Enterobacterales	f__Enterobacteriaceae	g__Klebsiella	s__Klebsiella_pneumoniae
P23246	{'SFPQ PSF'}	FranzosaEA_2019	UniRef50_O66041	['uvrC Shew_1825' 'uvrC ECIAI39_1142' nan]	p__Proteobacteria	c__Gammaproteobacteria	o__Enterobacterales	f__Enterobacteriaceae	g__Klebsiella	s__Klebsiella_variicola
P23246	{'SFPQ PSF'}	FranzosaEA_2019	UniRef50_O66041	['uvrC Shew_1825' 'uvrC ECIAI39_1142' nan]	p__Proteobacteria	c__Gammaproteobacteria	o__Enterobacterales	f__Enterobacteriaceae	g__Escherichia	s__Escherichia_marmotae
P23246	{'SFPQ PSF'}	FranzosaEA_2019	UniRef50_O66041	['uvrC Shew_1825' 'uvrC ECIAI39_1142' nan]	p__Proteobacteria	c__Gammaproteobacteria	o__Enterobacterales	f__Enterobacteriaceae	g__Citrobacter	s__Citrobacter_amalonaticus
P23246	{'SFPQ PSF'}	FranzosaEA_2019	UniRef50_O66041	['uvrC Shew_1825' 'uvrC ECIAI39_1142' nan]	p__Proteobacteria	c__Gammaproteobacteria	o__Enterobacterales	f__Enterobacteriaceae	g__Citrobacter	s__Citrobacter_farmeri
P23246	{'SFPQ PSF'}	FranzosaEA_2019	UniRef50_O66041	['uvrC Shew_1825' 'uvrC ECIAI39_1142' nan]	p__Proteobacteria	c__Gammaproteobacteria	o__Enterobacterales	f__Enterobacteriaceae	g__Citrobacter	s__Citrobacter_werkmanii
P23246	{'SFPQ PSF'}	FranzosaEA_2019	UniRef50_O66041	['uvrC Shew_1825' 'uvrC ECIAI39_1142' nan]	p__Proteobacteria	c__Gammaproteobacteria	o__Enterobacterales	f__Enterobacteriaceae	g__Klebsiella	s__Klebsiella_oxytoca
P23246	{'SFPQ PSF'}	FranzosaEA_2019	UniRef50_O66041	['uvrC Shew_1825' 'uvrC ECIAI39_1142' nan]	p__Proteobacteria	c__Gammaproteobacteria	o__Enterobacterales	f__Enterobacteriaceae	g__Klebsiella	s__Klebsiella_variicola_CAG_634
P23246	{'SFPQ PSF'}	FranzosaEA_2019	UniRef50_O66041	['uvrC Shew_1825' 'uvrC ECIAI39_1142' nan]	p__Proteobacteria	c__Gammaproteobacteria	o__Enterobacterales	f__Enterobacteriaceae	g__Klebsiella	s__Klebsiella_quasipneumoniae
P23246	{'SFPQ PSF'}	FranzosaEA_2019	UniRef50_O66041	['uvrC Shew_1825' 'uvrC ECIAI39_1142' nan]	p__Proteobacteria	c__Gammaproteobacteria	o__Enterobacterales	f__Enterobacteriaceae	g__Metakosakonia	s__Kluyvera_intestini
P23246	{'SFPQ PSF'}	FranzosaEA_2019	UniRef50_O66041	['uvrC Shew_1825' 'uvrC ECIAI39_1142' nan]	p__Proteobacteria	c__Gammaproteobacteria	o__Enterobacterales	f__Enterobacteriaceae	g__Kosakonia	s__Kosakonia_sp_S29
P23246	{'SFPQ PSF'}	FranzosaEA_2019	UniRef50_O66041	['uvrC Shew_1825' 'uvrC ECIAI39_1142' nan]	p__Proteobacteria	c__Gammaproteobacteria	o__Enterobacterales	f__Enterobacteriaceae	g__Enterobacter	s__Enterobacter_cloacae_complex
P23246	{'SFPQ PSF'}	FranzosaEA_2019	UniRef50_O66041	['uvrC Shew_1825' 'uvrC ECIAI39_1142' nan]	p__Proteobacteria	c__Gammaproteobacteria	o__Enterobacterales	f__Enterobacteriaceae	g__Kluyvera	s__Kluyvera_cryocrescens
P23246	{'SFPQ PSF'}	FranzosaEA_2019	UniRef50_O66041	['uvrC Shew_1825' 'uvrC ECIAI39_1142' nan]	p__Proteobacteria	c__Gammaproteobacteria	o__Enterobacterales	f__Enterobacteriaceae	g__Raoultella	s__Raoultella_ornithinolytica
P23246	{'SFPQ PSF'}	FranzosaEA_2019	UniRef50_O66041	['uvrC Shew_1825' 'uvrC ECIAI39_1142' nan]	p__Proteobacteria	c__Gammaproteobacteria	o__Enterobacterales	f__Enterobacteriaceae	g__Citrobacter	s__Citrobacter_europaeus
P23246	{'SFPQ PSF'}	FranzosaEA_2019	UniRef50_O66041	['uvrC Shew_1825' 'uvrC ECIAI39_1142' nan]	p__Proteobacteria	c__Gammaproteobacteria	o__Enterobacterales	f__Enterobacteriaceae	g__Klebsiella	s__Klebsiella_pneumoniae
P23246	{'SFPQ PSF'}	FranzosaEA_2019	UniRef50_O66041	['uvrC Shew_1825' 'uvrC ECIAI39_1142' nan]	p__Proteobacteria	c__Gammaproteobacteria	o__Enterobacterales	f__Enterobacteriaceae	g__Klebsiella	s__Klebsiella_variicola
P23246	{'SFPQ PSF'}	FranzosaEA_2019	UniRef50_O66041	['uvrC Shew_1825' 'uvrC ECIAI39_1142' nan]	p__Proteobacteria	c__Gammaproteobacteria	o__Enterobacterales	f__Enterobacteriaceae	g__Enterobacter	s__Enterobacter_cloacae_complex
P23246	{'SFPQ PSF'}	FranzosaEA_2019	UniRef50_O66041	['uvrC Shew_1825' 'uvrC ECIAI39_1142' nan]	p__Proteobacteria	c__Gammaproteobacteria	o__Enterobacterales	f__Enterobacteriaceae	g__Klebsiella	s__Klebsiella_pneumoniae
P23246	{'SFPQ PSF'}	FranzosaEA_2019	UniRef50_O66041	['uvrC Shew_1825' 'uvrC ECIAI39_1142' nan]	p__Proteobacteria	c__Gammaproteobacteria	o__Enterobacterales	f__Enterobacteriaceae	g__Klebsiella	s__Klebsiella_oxytoca
P23246	{'SFPQ PSF'}	FranzosaEA_2019	UniRef50_O66041	['uvrC Shew_1825' 'uvrC ECIAI39_1142' nan]	p__Proteobacteria	c__Gammaproteobacteria	o__Enterobacterales	f__Morganellaceae	g__Proteus	s__Proteus_mirabilis
P23246	{'SFPQ PSF'}	FranzosaEA_2019	UniRef50_O66041	['uvrC Shew_1825' 'uvrC ECIAI39_1142' nan]	p__Proteobacteria	c__Gammaproteobacteria	o__Enterobacterales	f__Enterobacteriaceae	g__Klebsiella	s__Klebsiella_pneumoniae
P23246	{'SFPQ PSF'}	FranzosaEA_2019	UniRef50_O66041	['uvrC Shew_1825' 'uvrC ECIAI39_1142' nan]	p__Proteobacteria	c__Gammaproteobacteria	o__Enterobacterales	f__Morganellaceae	g__Proteus	s__Proteus_vulgaris
P23246	{'SFPQ PSF'}	FranzosaEA_2019	UniRef50_O66041	['uvrC Shew_1825' 'uvrC ECIAI39_1142' nan]	p__Proteobacteria	c__Gammaproteobacteria	o__Enterobacterales	f__Morganellaceae	g__Proteus	s__Proteus_hauseri
P23246	{'SFPQ PSF'}	FranzosaEA_2019	UniRef50_O66041	['uvrC Shew_1825' 'uvrC ECIAI39_1142' nan]	p__Proteobacteria	c__Gammaproteobacteria	o__Enterobacterales	f__Morganellaceae	g__Morganella	s__Morganella_morganii
P23246	{'SFPQ PSF'}	FranzosaEA_2019	UniRef50_O66041	['uvrC Shew_1825' 'uvrC ECIAI39_1142' nan]	p__Proteobacteria	c__Gammaproteobacteria	o__Enterobacterales	f__Enterobacteriaceae	g__Klebsiella	s__Klebsiella_pneumoniae
P23246	{'SFPQ PSF'}	FranzosaEA_2019	UniRef50_O66041	['uvrC Shew_1825' 'uvrC ECIAI39_1142' nan]	p__Proteobacteria	c__Gammaproteobacteria	o__Enterobacterales	f__Hafniaceae	g__Hafnia	s__Hafnia_paralvei
P23246	{'SFPQ PSF'}	FranzosaEA_2019	UniRef50_P0C0Z7	['groL4 groEL4 BBta_5285' 'groL4 groEL4 RA0395 SMa0744' nan]	p__Proteobacteria	c__Gammaproteobacteria	o__Pasteurellales	f__Pasteurellaceae	g__Haemophilus	s__Haemophilus_parainfluenzae
P23246	{'SFPQ PSF'}	FranzosaEA_2019	UniRef50_P0C0Z7	['groL4 groEL4 BBta_5285' 'groL4 groEL4 RA0395 SMa0744' nan]	p__Proteobacteria	c__Gammaproteobacteria	o__Pasteurellales	f__Pasteurellaceae	g__Haemophilus	s__Haemophilus_parahaemolyticus
P23246	{'SFPQ PSF'}	FranzosaEA_2019	UniRef50_P0C0Z7	['groL4 groEL4 BBta_5285' 'groL4 groEL4 RA0395 SMa0744' nan]	p__Proteobacteria	c__Gammaproteobacteria	o__Pasteurellales	f__Pasteurellaceae	g__Haemophilus	s__Haemophilus_sp_HMSC71H05
P23246	{'SFPQ PSF'}	FranzosaEA_2019	UniRef50_P0C0Z7	['groL4 groEL4 BBta_5285' 'groL4 groEL4 RA0395 SMa0744' nan]	p__Proteobacteria	c__Gammaproteobacteria	o__Pasteurellales	f__Pasteurellaceae	g__Aggregatibacter	s__Aggregatibacter_segnis
P23246	{'SFPQ PSF'}	FranzosaEA_2019	UniRef50_P0C0Z7	['groL4 groEL4 BBta_5285' 'groL4 groEL4 RA0395 SMa0744' nan]	p__Proteobacteria	c__Gammaproteobacteria	o__Pasteurellales	f__Pasteurellaceae	g__Haemophilus	s__Haemophilus_sputorum
P23246	{'SFPQ PSF'}	FranzosaEA_2019	UniRef50_P0C0Z7	['groL4 groEL4 BBta_5285' 'groL4 groEL4 RA0395 SMa0744' nan]	p__Proteobacteria	c__Gammaproteobacteria	o__Pasteurellales	f__Pasteurellaceae	g__Haemophilus	s__Haemophilus_pittmaniae
P23246	{'SFPQ PSF'}	FranzosaEA_2019	UniRef50_P0C0Z7	['groL4 groEL4 BBta_5285' 'groL4 groEL4 RA0395 SMa0744' nan]	p__Proteobacteria	c__Gammaproteobacteria	o__Pasteurellales	f__Pasteurellaceae	g__Haemophilus	s__Haemophilus_haemolyticus
P23246	{'SFPQ PSF'}	FranzosaEA_2019	UniRef50_P0C0Z7	['groL4 groEL4 BBta_5285' 'groL4 groEL4 RA0395 SMa0744' nan]	p__Firmicutes	c__Clostridia	o__Clostridiales	f__Ruminococcaceae	g__Gemmiger	s__Gemmiger_formicilis
P23246	{'SFPQ PSF'}	FranzosaEA_2019	UniRef50_P0C0Z7	['groL4 groEL4 BBta_5285' 'groL4 groEL4 RA0395 SMa0744' nan]	p__Actinobacteria	c__Coriobacteriia	o__Eggerthellales	f__Eggerthellaceae	g__Asaccharobacter	s__Asaccharobacter_celatus
P23246	{'SFPQ PSF'}	FranzosaEA_2019	UniRef50_P0C0Z7	['groL4 groEL4 BBta_5285' 'groL4 groEL4 RA0395 SMa0744' nan]	p__Actinobacteria	c__Coriobacteriia	o__Eggerthellales	f__Eggerthellaceae	g__Adlercreutzia	s__Adlercreutzia_equolifaciens
P23246	{'SFPQ PSF'}	FranzosaEA_2019	UniRef50_P0C0Z7	['groL4 groEL4 BBta_5285' 'groL4 groEL4 RA0395 SMa0744' nan]	p__Actinobacteria	c__Coriobacteriia	o__Eggerthellales	f__Eggerthellaceae	g__Enterorhabdus	s__Enterorhabdus_caecimuris
P23246	{'SFPQ PSF'}	FranzosaEA_2019	UniRef50_P0C0Z7	['groL4 groEL4 BBta_5285' 'groL4 groEL4 RA0395 SMa0744' nan]	p__Proteobacteria	c__Gammaproteobacteria	o__Enterobacterales	f__Enterobacteriaceae	g__Citrobacter	s__Citrobacter_portucalensis
P23246	{'SFPQ PSF'}	FranzosaEA_2019	UniRef50_P0C0Z7	['groL4 groEL4 BBta_5285' 'groL4 groEL4 RA0395 SMa0744' nan]	p__Proteobacteria	c__Gammaproteobacteria	o__Enterobacterales	f__Enterobacteriaceae	g__Citrobacter	s__Citrobacter_youngae
P23246	{'SFPQ PSF'}	FranzosaEA_2019	UniRef50_P0C0Z7	['groL4 groEL4 BBta_5285' 'groL4 groEL4 RA0395 SMa0744' nan]	p__Proteobacteria	c__Gammaproteobacteria	o__Enterobacterales	f__Enterobacteriaceae	g__Escherichia	s__Escherichia_coli
P23246	{'SFPQ PSF'}	FranzosaEA_2019	UniRef50_P0C0Z7	['groL4 groEL4 BBta_5285' 'groL4 groEL4 RA0395 SMa0744' nan]	p__Proteobacteria	c__Gammaproteobacteria	o__Enterobacterales	f__Enterobacteriaceae	g__Citrobacter	s__Citrobacter_freundii
P23246	{'SFPQ PSF'}	FranzosaEA_2019	UniRef50_P0C0Z7	['groL4 groEL4 BBta_5285' 'groL4 groEL4 RA0395 SMa0744' nan]	p__Proteobacteria	c__Gammaproteobacteria	o__Enterobacterales	f__Enterobacteriaceae	g__Klebsiella	s__Klebsiella_quasipneumoniae
P23246	{'SFPQ PSF'}	FranzosaEA_2019	UniRef50_P0C0Z7	['groL4 groEL4 BBta_5285' 'groL4 groEL4 RA0395 SMa0744' nan]	p__Proteobacteria	c__Gammaproteobacteria	o__Enterobacterales	f__Enterobacteriaceae	g__Klebsiella	s__Klebsiella_variicola
P23246	{'SFPQ PSF'}	FranzosaEA_2019	UniRef50_P0C0Z7	['groL4 groEL4 BBta_5285' 'groL4 groEL4 RA0395 SMa0744' nan]	p__Proteobacteria	c__Gammaproteobacteria	o__Enterobacterales	f__Enterobacteriaceae	g__Klebsiella	s__Klebsiella_pneumoniae
P23246	{'SFPQ PSF'}	FranzosaEA_2019	UniRef50_P0C0Z7	['groL4 groEL4 BBta_5285' 'groL4 groEL4 RA0395 SMa0744' nan]	p__Proteobacteria	c__Gammaproteobacteria	o__Enterobacterales	f__Enterobacteriaceae	g__Escherichia	s__Escherichia_marmotae
P23246	{'SFPQ PSF'}	FranzosaEA_2019	UniRef50_P0C0Z7	['groL4 groEL4 BBta_5285' 'groL4 groEL4 RA0395 SMa0744' nan]	p__Proteobacteria	c__Gammaproteobacteria	o__Enterobacterales	f__Enterobacteriaceae	g__Citrobacter	s__Citrobacter_amalonaticus
P23246	{'SFPQ PSF'}	FranzosaEA_2019	UniRef50_P0C0Z7	['groL4 groEL4 BBta_5285' 'groL4 groEL4 RA0395 SMa0744' nan]	p__Proteobacteria	c__Gammaproteobacteria	o__Enterobacterales	f__Enterobacteriaceae	g__Kosakonia	s__Kosakonia_pseudosacchari
P23246	{'SFPQ PSF'}	FranzosaEA_2019	UniRef50_P0C0Z7	['groL4 groEL4 BBta_5285' 'groL4 groEL4 RA0395 SMa0744' nan]	p__Proteobacteria	c__Gammaproteobacteria	o__Enterobacterales	f__Enterobacteriaceae	g__Citrobacter	s__Citrobacter_farmeri
P23246	{'SFPQ PSF'}	FranzosaEA_2019	UniRef50_P0C0Z7	['groL4 groEL4 BBta_5285' 'groL4 groEL4 RA0395 SMa0744' nan]	p__Proteobacteria	c__Gammaproteobacteria	o__Enterobacterales	f__Enterobacteriaceae	g__Klebsiella	s__Klebsiella_oxytoca
P23246	{'SFPQ PSF'}	FranzosaEA_2019	UniRef50_P0C0Z7	['groL4 groEL4 BBta_5285' 'groL4 groEL4 RA0395 SMa0744' nan]	p__Proteobacteria	c__Gammaproteobacteria	o__Enterobacterales	f__Enterobacteriaceae	g__Klebsiella	s__Klebsiella_michiganensis
P23246	{'SFPQ PSF'}	FranzosaEA_2019	UniRef50_P0C0Z7	['groL4 groEL4 BBta_5285' 'groL4 groEL4 RA0395 SMa0744' nan]	p__Proteobacteria	c__Gammaproteobacteria	o__Enterobacterales	f__Enterobacteriaceae	g__Klebsiella	s__Klebsiella_variicola_CAG_634
P23246	{'SFPQ PSF'}	FranzosaEA_2019	UniRef50_P0C0Z7	['groL4 groEL4 BBta_5285' 'groL4 groEL4 RA0395 SMa0744' nan]	p__Proteobacteria	c__Gammaproteobacteria	o__Enterobacterales	f__Hafniaceae	g__Hafnia	s__Hafnia_alvei
P23246	{'SFPQ PSF'}	FranzosaEA_2019	UniRef50_P0C0Z7	['groL4 groEL4 BBta_5285' 'groL4 groEL4 RA0395 SMa0744' nan]	p__Proteobacteria	c__Gammaproteobacteria	o__Enterobacterales	f__Enterobacteriaceae	g__Metakosakonia	s__Kluyvera_intestini
P23246	{'SFPQ PSF'}	FranzosaEA_2019	UniRef50_P0C0Z7	['groL4 groEL4 BBta_5285' 'groL4 groEL4 RA0395 SMa0744' nan]	p__Proteobacteria	c__Gammaproteobacteria	o__Enterobacterales	f__Enterobacteriaceae	g__Kosakonia	s__Kosakonia_sp_S29
P23246	{'SFPQ PSF'}	FranzosaEA_2019	UniRef50_P0C0Z7	['groL4 groEL4 BBta_5285' 'groL4 groEL4 RA0395 SMa0744' nan]	p__Proteobacteria	c__Gammaproteobacteria	o__Enterobacterales	f__Enterobacteriaceae	g__Enterobacter	s__Enterobacter_cloacae_complex
P23246	{'SFPQ PSF'}	FranzosaEA_2019	UniRef50_P0C0Z7	['groL4 groEL4 BBta_5285' 'groL4 groEL4 RA0395 SMa0744' nan]	p__Proteobacteria	c__Gammaproteobacteria	o__Enterobacterales	f__Enterobacteriaceae	g__Kluyvera	s__Kluyvera_cryocrescens
P23246	{'SFPQ PSF'}	FranzosaEA_2019	UniRef50_P0C0Z7	['groL4 groEL4 BBta_5285' 'groL4 groEL4 RA0395 SMa0744' nan]	p__Proteobacteria	c__Gammaproteobacteria	o__Enterobacterales	f__Morganellaceae	g__Morganella	s__Morganella_morganii
P23246	{'SFPQ PSF'}	FranzosaEA_2019	UniRef50_P0C0Z7	['groL4 groEL4 BBta_5285' 'groL4 groEL4 RA0395 SMa0744' nan]	p__Proteobacteria	c__Gammaproteobacteria	o__Enterobacterales	f__Enterobacteriaceae	g__Citrobacter	s__Citrobacter_braakii
P23246	{'SFPQ PSF'}	FranzosaEA_2019	UniRef50_P0C0Z7	['groL4 groEL4 BBta_5285' 'groL4 groEL4 RA0395 SMa0744' nan]	p__Proteobacteria	c__Gammaproteobacteria	o__Enterobacterales	f__Hafniaceae	g__Hafnia	s__Hafnia_paralvei
P23246	{'SFPQ PSF'}	FranzosaEA_2019	UniRef50_P0C0Z7	['groL4 groEL4 BBta_5285' 'groL4 groEL4 RA0395 SMa0744' nan]	p__Proteobacteria	c__Gammaproteobacteria	o__Enterobacterales	f__Enterobacteriaceae	g__Citrobacter	s__Citrobacter_werkmanii
P23246	{'SFPQ PSF'}	FranzosaEA_2019	UniRef50_P0C0Z7	['groL4 groEL4 BBta_5285' 'groL4 groEL4 RA0395 SMa0744' nan]	p__Proteobacteria	c__Gammaproteobacteria	o__Enterobacterales	f__Enterobacteriaceae	g__Escherichia	s__Escherichia_coli
P23246	{'SFPQ PSF'}	FranzosaEA_2019	UniRef50_P0C0Z7	['groL4 groEL4 BBta_5285' 'groL4 groEL4 RA0395 SMa0744' nan]	p__Proteobacteria	c__Gammaproteobacteria	o__Enterobacterales	f__Enterobacteriaceae	g__Citrobacter	s__Citrobacter_amalonaticus
P23246	{'SFPQ PSF'}	FranzosaEA_2019	UniRef50_P0C0Z7	['groL4 groEL4 BBta_5285' 'groL4 groEL4 RA0395 SMa0744' nan]	p__Proteobacteria	c__Gammaproteobacteria	o__Enterobacterales	f__Enterobacteriaceae	g__Klebsiella	s__Klebsiella_pneumoniae
P23246	{'SFPQ PSF'}	FranzosaEA_2019	UniRef50_P0C0Z7	['groL4 groEL4 BBta_5285' 'groL4 groEL4 RA0395 SMa0744' nan]	p__Verrucomicrobia	c__Verrucomicrobiae	o__Verrucomicrobiales	f__Akkermansiaceae	g__Akkermansia	s__Akkermansia_muciniphila
P23246	{'SFPQ PSF'}	FranzosaEA_2019	UniRef50_P0C0Z7	['groL4 groEL4 BBta_5285' 'groL4 groEL4 RA0395 SMa0744' nan]	p__Proteobacteria	c__Betaproteobacteria	o__Burkholderiales	f__Sutterellaceae	g__Parasutterella	s__Parasutterella_excrementihominis
P23246	{'SFPQ PSF'}	FranzosaEA_2019	UniRef50_P0C0Z7	['groL4 groEL4 BBta_5285' 'groL4 groEL4 RA0395 SMa0744' nan]	p__Proteobacteria	c__Proteobacteria_unclassified	o__Proteobacteria_unclassified	f__Proteobacteria_unclassified	g__Proteobacteria_unclassified	s__Proteobacteria_bacterium_CAG_139
P23246	{'SFPQ PSF'}	FranzosaEA_2019	UniRef50_P0C0Z7	['groL4 groEL4 BBta_5285' 'groL4 groEL4 RA0395 SMa0744' nan]	p__Proteobacteria	c__Betaproteobacteria	o__Burkholderiales	f__Sutterellaceae	g__Turicimonas	s__Turicimonas_muris
P23246	{'SFPQ PSF'}	FranzosaEA_2019	UniRef50_P0C0Z7	['groL4 groEL4 BBta_5285' 'groL4 groEL4 RA0395 SMa0744' nan]	p__Proteobacteria	c__Deltaproteobacteria	o__Desulfovibrionales	f__Desulfovibrionaceae	g__Bilophila	s__Bilophila_wadsworthia
P23246	{'SFPQ PSF'}	FranzosaEA_2019	UniRef50_P0C0Z7	['groL4 groEL4 BBta_5285' 'groL4 groEL4 RA0395 SMa0744' nan]	p__Firmicutes	c__Firmicutes_unclassified	o__Firmicutes_unclassified	f__Firmicutes_unclassified	g__Firmicutes_unclassified	s__Firmicutes_bacterium_CAG_170
P23246	{'SFPQ PSF'}	FranzosaEA_2019	UniRef50_P0C0Z7	['groL4 groEL4 BBta_5285' 'groL4 groEL4 RA0395 SMa0744' nan]	p__Proteobacteria	c__Betaproteobacteria	o__Burkholderiales	f__Sutterellaceae	g__Sutterella	s__Sutterella_parvirubra
P23246	{'SFPQ PSF'}	FranzosaEA_2019	UniRef50_P0C0Z7	['groL4 groEL4 BBta_5285' 'groL4 groEL4 RA0395 SMa0744' nan]	p__Actinobacteria	c__Coriobacteriia	o__Coriobacteriales	f__Atopobiaceae	g__Olsenella	s__Olsenella_scatoligenes
P23246	{'SFPQ PSF'}	FranzosaEA_2019	UniRef50_P0C0Z7	['groL4 groEL4 BBta_5285' 'groL4 groEL4 RA0395 SMa0744' nan]	p__Actinobacteria	c__Coriobacteriia	o__Coriobacteriales	f__Atopobiaceae	g__Olsenella	s__Olsenella_profusa
P23246	{'SFPQ PSF'}	FranzosaEA_2019	UniRef50_P0C0Z7	['groL4 groEL4 BBta_5285' 'groL4 groEL4 RA0395 SMa0744' nan]	p__Proteobacteria	c__Deltaproteobacteria	o__Desulfovibrionales	f__Desulfovibrionaceae	g__Desulfovibrio	s__Desulfovibrio_piger
P23246	{'SFPQ PSF'}	FranzosaEA_2019	UniRef50_P0C0Z7	['groL4 groEL4 BBta_5285' 'groL4 groEL4 RA0395 SMa0744' nan]	p__Bacteroidetes	c__Bacteroidia	o__Bacteroidales	f__Prevotellaceae	g__Prevotella	s__Prevotella_sp_CAG_617
P23246	{'SFPQ PSF'}	FranzosaEA_2019	UniRef50_P0C0Z7	['groL4 groEL4 BBta_5285' 'groL4 groEL4 RA0395 SMa0744' nan]	p__Bacteroidetes	c__Bacteroidia	o__Bacteroidales	f__Prevotellaceae	g__Prevotella	s__Prevotella_sp_CAG_891
P23246	{'SFPQ PSF'}	FranzosaEA_2019	UniRef50_P0C0Z7	['groL4 groEL4 BBta_5285' 'groL4 groEL4 RA0395 SMa0744' nan]	p__Lentisphaerae	c__Lentisphaeria	o__Victivallales	f__Victivallaceae	g__Victivallis	s__Victivallis_vadensis
P23246	{'SFPQ PSF'}	FranzosaEA_2019	UniRef50_P0C0Z7	['groL4 groEL4 BBta_5285' 'groL4 groEL4 RA0395 SMa0744' nan]	p__Proteobacteria	c__Gammaproteobacteria	o__Enterobacterales	f__Enterobacteriaceae	g__Klebsiella	s__Klebsiella_pneumoniae
P23246	{'SFPQ PSF'}	FranzosaEA_2019	UniRef50_P0C0Z7	['groL4 groEL4 BBta_5285' 'groL4 groEL4 RA0395 SMa0744' nan]	p__Proteobacteria	c__Gammaproteobacteria	o__Enterobacterales	f__Enterobacteriaceae	g__Klebsiella	s__Klebsiella_variicola
P23246	{'SFPQ PSF'}	FranzosaEA_2019	UniRef50_P0C0Z7	['groL4 groEL4 BBta_5285' 'groL4 groEL4 RA0395 SMa0744' nan]	p__Proteobacteria	c__Gammaproteobacteria	o__Enterobacterales	f__Enterobacteriaceae	g__Enterobacter	s__Enterobacter_cloacae_complex
P23246	{'SFPQ PSF'}	FranzosaEA_2019	UniRef50_P0C0Z7	['groL4 groEL4 BBta_5285' 'groL4 groEL4 RA0395 SMa0744' nan]	p__Proteobacteria	c__Gammaproteobacteria	o__Enterobacterales	f__Morganellaceae	g__Morganella	s__Morganella_morganii
P23246	{'SFPQ PSF'}	FranzosaEA_2019	UniRef50_P0C0Z7	['groL4 groEL4 BBta_5285' 'groL4 groEL4 RA0395 SMa0744' nan]	p__Proteobacteria	c__Gammaproteobacteria	o__Enterobacterales	f__Enterobacteriaceae	g__Klebsiella	s__Klebsiella_pneumoniae
P23246	{'SFPQ PSF'}	FranzosaEA_2019	UniRef50_P0C0Z7	['groL4 groEL4 BBta_5285' 'groL4 groEL4 RA0395 SMa0744' nan]	p__Proteobacteria	c__Gammaproteobacteria	o__Enterobacterales	f__Morganellaceae	g__Proteus	s__Proteus_mirabilis
P23246	{'SFPQ PSF'}	FranzosaEA_2019	UniRef50_P0C0Z7	['groL4 groEL4 BBta_5285' 'groL4 groEL4 RA0395 SMa0744' nan]	p__Proteobacteria	c__Gammaproteobacteria	o__Enterobacterales	f__Enterobacteriaceae	g__Klebsiella	s__Klebsiella_pneumoniae
P23246	{'SFPQ PSF'}	FranzosaEA_2019	UniRef50_P0C0Z7	['groL4 groEL4 BBta_5285' 'groL4 groEL4 RA0395 SMa0744' nan]	p__Proteobacteria	c__Gammaproteobacteria	o__Enterobacterales	f__Morganellaceae	g__Proteus	s__Proteus_vulgaris
P23246	{'SFPQ PSF'}	FranzosaEA_2019	UniRef50_P0C0Z7	['groL4 groEL4 BBta_5285' 'groL4 groEL4 RA0395 SMa0744' nan]	p__Proteobacteria	c__Gammaproteobacteria	o__Enterobacterales	f__Morganellaceae	g__Proteus	s__Proteus_hauseri
P55786	{'NPEPPS PSA'}	FranzosaEA_2019	UniRef50_P18159	['pgcA gtaC gtaE yhxB BSU09310' 'SC09_Contig19orf00130' nan]	p__Firmicutes	c__Clostridia	o__Clostridiales	f__Clostridiaceae	g__Clostridium	s__Clostridium_disporicum
P55786	{'NPEPPS PSA'}	FranzosaEA_2019	UniRef50_P18159	['pgcA gtaC gtaE yhxB BSU09310' 'SC09_Contig19orf00130' nan]	p__Firmicutes	c__Clostridia	o__Clostridiales	f__Clostridiaceae	g__Clostridium	s__Clostridium_celatum
P55786	{'NPEPPS PSA'}	FranzosaEA_2019	UniRef50_P18159	['pgcA gtaC gtaE yhxB BSU09310' 'SC09_Contig19orf00130' nan]	p__Firmicutes	c__Clostridia	o__Clostridiales	f__Clostridiaceae	g__Clostridium	s__Clostridium_paraputrificum
P55786	{'NPEPPS PSA'}	FranzosaEA_2019	UniRef50_P18159	['pgcA gtaC gtaE yhxB BSU09310' 'SC09_Contig19orf00130' nan]	p__Firmicutes	c__Clostridia	o__Clostridiales	f__Clostridiaceae	g__Clostridium	s__Clostridium_perfringens
P55786	{'NPEPPS PSA'}	FranzosaEA_2019	UniRef50_P18159	['pgcA gtaC gtaE yhxB BSU09310' 'SC09_Contig19orf00130' nan]	p__Firmicutes	c__Clostridia	o__Clostridiales	f__Clostridiaceae	g__Clostridium	s__Clostridium_sp_7_2_43FAA
P55786	{'NPEPPS PSA'}	FranzosaEA_2019	UniRef50_P18159	['pgcA gtaC gtaE yhxB BSU09310' 'SC09_Contig19orf00130' nan]	p__Firmicutes	c__Clostridia	o__Clostridiales	f__Lachnospiraceae	g__Blautia	s__Blautia_hansenii
P55786	{'NPEPPS PSA'}	FranzosaEA_2019	UniRef50_P18159	['pgcA gtaC gtaE yhxB BSU09310' 'SC09_Contig19orf00130' nan]	p__Firmicutes	c__Bacilli	o__Lactobacillales	f__Enterococcaceae	g__Enterococcus	s__Enterococcus_faecalis
P55786	{'NPEPPS PSA'}	FranzosaEA_2019	UniRef50_P18159	['pgcA gtaC gtaE yhxB BSU09310' 'SC09_Contig19orf00130' nan]	p__Firmicutes	c__Bacilli	o__Lactobacillales	f__Enterococcaceae	g__Enterococcus	s__Enterococcus_faecium
P55786	{'NPEPPS PSA'}	FranzosaEA_2019	UniRef50_P18159	['pgcA gtaC gtaE yhxB BSU09310' 'SC09_Contig19orf00130' nan]	p__Firmicutes	c__Clostridia	o__Clostridiales	f__Clostridiaceae	g__Clostridium	s__Clostridium_disporicum
P55786	{'NPEPPS PSA'}	FranzosaEA_2019	UniRef50_P18159	['pgcA gtaC gtaE yhxB BSU09310' 'SC09_Contig19orf00130' nan]	p__Firmicutes	c__Clostridia	o__Clostridiales	f__Clostridiaceae	g__Clostridium	s__Clostridium_disporicum
P55786	{'NPEPPS PSA'}	FranzosaEA_2019	UniRef50_P18159	['pgcA gtaC gtaE yhxB BSU09310' 'SC09_Contig19orf00130' nan]	p__Firmicutes	c__Bacilli	o__Lactobacillales	f__Enterococcaceae	g__Enterococcus	s__Enterococcus_gallinarum
P55786	{'NPEPPS PSA'}	FranzosaEA_2019	UniRef50_P18159	['pgcA gtaC gtaE yhxB BSU09310' 'SC09_Contig19orf00130' nan]	p__Firmicutes	c__Bacilli	o__Lactobacillales	f__Enterococcaceae	g__Enterococcus	s__Enterococcus_faecium
P55786	{'NPEPPS PSA'}	FranzosaEA_2019	UniRef50_P18159	['pgcA gtaC gtaE yhxB BSU09310' 'SC09_Contig19orf00130' nan]	p__Firmicutes	c__Bacilli	o__Lactobacillales	f__Enterococcaceae	g__Enterococcus	s__Enterococcus_casseliflavus
P55786	{'NPEPPS PSA'}	FranzosaEA_2019	UniRef50_P18159	['pgcA gtaC gtaE yhxB BSU09310' 'SC09_Contig19orf00130' nan]	p__Firmicutes	c__Clostridia	o__Clostridiales	f__Clostridiaceae	g__Clostridium	s__Clostridium_butyricum
P00736	{'C1R'}	FengQ_2015	UniRef50_A0A5M9NV71	['CQA85_03380' 'FEZ36_06495' nan]	p__Firmicutes	c__Bacilli	o__Lactobacillales	f__Streptococcaceae	g__Streptococcus	s__Streptococcus_salivarius_CAG_79
P00736	{'C1R'}	FengQ_2015	UniRef50_A0A5M9NV71	['CQA85_03380' 'FEZ36_06495' nan]	p__Firmicutes	c__Bacilli	o__Lactobacillales	f__Streptococcaceae	g__Streptococcus	s__Streptococcus_salivarius
P00736	{'C1R'}	FengQ_2015	UniRef50_A0A5M9NV71	['CQA85_03380' 'FEZ36_06495' nan]	p__Firmicutes	c__Bacilli	o__Lactobacillales	f__Streptococcaceae	g__Streptococcus	s__Streptococcus_thermophilus_CAG_236
P00736	{'C1R'}	FengQ_2015	UniRef50_A0A5M9NV71	['CQA85_03380' 'FEZ36_06495' nan]	p__Firmicutes	c__Clostridia	o__Clostridiales	f__Ruminococcaceae	g__Faecalibacterium	s__Faecalibacterium_prausnitzii
P00736	{'C1R'}	FengQ_2015	UniRef50_A0A5M9NV71	['CQA85_03380' 'FEZ36_06495' nan]	p__Firmicutes	c__Bacilli	o__Lactobacillales	f__Streptococcaceae	g__Streptococcus	s__Streptococcus_thermophilus
P00736	{'C1R'}	FengQ_2015	UniRef50_A0A5M9NV71	['CQA85_03380' 'FEZ36_06495' nan]	p__Firmicutes	c__Bacilli	o__Lactobacillales	f__Streptococcaceae	g__Streptococcus	s__Streptococcus_vestibularis
P00736	{'C1R'}	FengQ_2015	UniRef50_A0A5M9NV71	['CQA85_03380' 'FEZ36_06495' nan]	p__Firmicutes	c__Bacilli	o__Lactobacillales	f__Lactobacillaceae	g__Lactobacillus	s__Lactobacillus_delbrueckii
P00736	{'C1R'}	FengQ_2015	UniRef50_A0A5M9NV71	['CQA85_03380' 'FEZ36_06495' nan]	p__Firmicutes	c__Bacilli	o__Lactobacillales	f__Lactobacillaceae	g__Lactobacillus	s__Lactobacillus_acidophilus
P00736	{'C1R'}	FengQ_2015	UniRef50_A0A5M9NV71	['CQA85_03380' 'FEZ36_06495' nan]	p__Firmicutes	c__Bacilli	o__Lactobacillales	f__Lactobacillaceae	g__Lactobacillus	s__Lactobacillus_amylovorus_CAG_719
P00736	{'C1R'}	FengQ_2015	UniRef50_A0A5M9NV71	['CQA85_03380' 'FEZ36_06495' nan]	p__Firmicutes	c__Bacilli	o__Lactobacillales	f__Lactobacillaceae	g__Lactobacillus	s__Lactobacillus_amylovorus
P00736	{'C1R'}	FengQ_2015	UniRef50_A0A5M9NV71	['CQA85_03380' 'FEZ36_06495' nan]	p__Firmicutes	c__Bacilli	o__Lactobacillales	f__Lactobacillaceae	g__Lactobacillus	s__Lactobacillus_crispatus
P00736	{'C1R'}	FengQ_2015	UniRef50_A0A5M9NV71	['CQA85_03380' 'FEZ36_06495' nan]	p__Firmicutes	c__Bacilli	o__Lactobacillales	f__Lactobacillaceae	g__Lactobacillus	s__Lactobacillus_ultunensis
P00736	{'C1R'}	FengQ_2015	UniRef50_A0A5M9NV71	['CQA85_03380' 'FEZ36_06495' nan]	p__Firmicutes	c__Bacilli	o__Lactobacillales	f__Streptococcaceae	g__Streptococcus	s__Streptococcus_agalactiae
P00736	{'C1R'}	FengQ_2015	UniRef50_A0A5M9NV71	['CQA85_03380' 'FEZ36_06495' nan]	p__Firmicutes	c__Bacilli	o__Lactobacillales	f__Streptococcaceae	g__Streptococcus	s__Streptococcus_infantarius
P00736	{'C1R'}	FengQ_2015	UniRef50_A0A5M9NV71	['CQA85_03380' 'FEZ36_06495' nan]	p__Firmicutes	c__Bacilli	o__Lactobacillales	f__Streptococcaceae	g__Streptococcus	s__Streptococcus_lutetiensis
P00736	{'C1R'}	FengQ_2015	UniRef50_A0A5M9NV71	['CQA85_03380' 'FEZ36_06495' nan]	p__Firmicutes	c__Bacilli	o__Lactobacillales	f__Streptococcaceae	g__Streptococcus	s__Streptococcus_gallolyticus
P00736	{'C1R'}	ZellerG_2014	UniRef50_A0A5M9NV71	['CQA85_03380' 'FEZ36_06495' nan]	p__Firmicutes	c__Bacilli	o__Lactobacillales	f__Streptococcaceae	g__Streptococcus	s__Streptococcus_salivarius
P00736	{'C1R'}	ZellerG_2014	UniRef50_A0A5M9NV71	['CQA85_03380' 'FEZ36_06495' nan]	p__Firmicutes	c__Bacilli	o__Lactobacillales	f__Streptococcaceae	g__Streptococcus	s__Streptococcus_salivarius_CAG_79
P00736	{'C1R'}	ZellerG_2014	UniRef50_A0A5M9NV71	['CQA85_03380' 'FEZ36_06495' nan]	p__Firmicutes	c__Bacilli	o__Lactobacillales	f__Streptococcaceae	g__Streptococcus	s__Streptococcus_thermophilus_CAG_236
P00736	{'C1R'}	ZellerG_2014	UniRef50_A0A5M9NV71	['CQA85_03380' 'FEZ36_06495' nan]	p__Firmicutes	c__Bacilli	o__Lactobacillales	f__Streptococcaceae	g__Streptococcus	s__Streptococcus_thermophilus
P00736	{'C1R'}	ZellerG_2014	UniRef50_A0A5M9NV71	['CQA85_03380' 'FEZ36_06495' nan]	p__Firmicutes	c__Clostridia	o__Clostridiales	f__Ruminococcaceae	g__Faecalibacterium	s__Faecalibacterium_prausnitzii
P00736	{'C1R'}	ZellerG_2014	UniRef50_A0A5M9NV71	['CQA85_03380' 'FEZ36_06495' nan]	p__Firmicutes	c__Bacilli	o__Lactobacillales	f__Streptococcaceae	g__Streptococcus	s__Streptococcus_vestibularis
P00736	{'C1R'}	ZellerG_2014	UniRef50_A0A5M9NV71	['CQA85_03380' 'FEZ36_06495' nan]	p__Firmicutes	c__Bacilli	o__Lactobacillales	f__Streptococcaceae	g__Streptococcus	s__Streptococcus_pneumoniae
P00736	{'C1R'}	ZellerG_2014	UniRef50_A0A5M9NV71	['CQA85_03380' 'FEZ36_06495' nan]	p__Firmicutes	c__Bacilli	o__Lactobacillales	f__Streptococcaceae	g__Streptococcus	s__Streptococcus_pasteurianus
P00736	{'C1R'}	ZellerG_2014	UniRef50_A0A5M9NV71	['CQA85_03380' 'FEZ36_06495' nan]	p__Firmicutes	c__Bacilli	o__Lactobacillales	f__Streptococcaceae	g__Streptococcus	s__Streptococcus_equinus
P00736	{'C1R'}	ZellerG_2014	UniRef50_A0A5M9NV71	['CQA85_03380' 'FEZ36_06495' nan]	p__Firmicutes	c__Bacilli	o__Lactobacillales	f__Streptococcaceae	g__Streptococcus	s__Streptococcus_lutetiensis
P00736	{'C1R'}	ZellerG_2014	UniRef50_A0A5M9NV71	['CQA85_03380' 'FEZ36_06495' nan]	p__Firmicutes	c__Bacilli	o__Lactobacillales	f__Lactobacillaceae	g__Lactobacillus	s__Lactobacillus_acidophilus
P00736	{'C1R'}	ZellerG_2014	UniRef50_A0A5M9NV71	['CQA85_03380' 'FEZ36_06495' nan]	p__Firmicutes	c__Bacilli	o__Lactobacillales	f__Lactobacillaceae	g__Lactobacillus	s__Lactobacillus_crispatus
P00736	{'C1R'}	ZellerG_2014	UniRef50_A0A5M9NV71	['CQA85_03380' 'FEZ36_06495' nan]	p__Firmicutes	c__Bacilli	o__Lactobacillales	f__Lactobacillaceae	g__Lactobacillus	s__Lactobacillus_delbrueckii
P00747	{'PLG'}	QinJ_2012	UniRef50_A0A5M9NV71	['CQA85_03380' 'FEZ36_06495' nan]	p__Firmicutes	c__Bacilli	o__Lactobacillales	f__Streptococcaceae	g__Streptococcus	s__Streptococcus_salivarius_CAG_79
P00747	{'PLG'}	QinJ_2012	UniRef50_A0A5M9NV71	['CQA85_03380' 'FEZ36_06495' nan]	p__Firmicutes	c__Bacilli	o__Lactobacillales	f__Streptococcaceae	g__Streptococcus	s__Streptococcus_salivarius
P00747	{'PLG'}	QinJ_2012	UniRef50_A0A5M9NV71	['CQA85_03380' 'FEZ36_06495' nan]	p__Firmicutes	c__Bacilli	o__Lactobacillales	f__Streptococcaceae	g__Streptococcus	s__Streptococcus_vestibularis
P00747	{'PLG'}	QinJ_2012	UniRef50_A0A5M9NV71	['CQA85_03380' 'FEZ36_06495' nan]	p__Firmicutes	c__Bacilli	o__Lactobacillales	f__Streptococcaceae	g__Streptococcus	s__Streptococcus_thermophilus_CAG_236
P00747	{'PLG'}	QinJ_2012	UniRef50_A0A5M9NV71	['CQA85_03380' 'FEZ36_06495' nan]	p__Firmicutes	c__Bacilli	o__Lactobacillales	f__Streptococcaceae	g__Streptococcus	s__Streptococcus_thermophilus
P00747	{'PLG'}	QinJ_2012	UniRef50_A0A5M9NV71	['CQA85_03380' 'FEZ36_06495' nan]	p__Firmicutes	c__Clostridia	o__Clostridiales	f__Ruminococcaceae	g__Faecalibacterium	s__Faecalibacterium_prausnitzii
P00747	{'PLG'}	QinJ_2012	UniRef50_A0A5M9NV71	['CQA85_03380' 'FEZ36_06495' nan]	p__Firmicutes	c__Bacilli	o__Lactobacillales	f__Streptococcaceae	g__Streptococcus	s__Streptococcus_gallolyticus
P00747	{'PLG'}	QinJ_2012	UniRef50_A0A5M9NV71	['CQA85_03380' 'FEZ36_06495' nan]	p__Firmicutes	c__Bacilli	o__Lactobacillales	f__Streptococcaceae	g__Streptococcus	s__Streptococcus_infantarius
P00747	{'PLG'}	QinJ_2012	UniRef50_A0A5M9NV71	['CQA85_03380' 'FEZ36_06495' nan]	p__Firmicutes	c__Bacilli	o__Lactobacillales	f__Streptococcaceae	g__Streptococcus	s__Streptococcus_lutetiensis
P00747	{'PLG'}	QinJ_2012	UniRef50_A0A5M9NV71	['CQA85_03380' 'FEZ36_06495' nan]	p__Firmicutes	c__Bacilli	o__Lactobacillales	f__Streptococcaceae	g__Streptococcus	s__Streptococcus_pasteurianus
P00747	{'PLG'}	QinJ_2012	UniRef50_A0A5M9NV71	['CQA85_03380' 'FEZ36_06495' nan]	p__Firmicutes	c__Bacilli	o__Lactobacillales	f__Lactobacillaceae	g__Lactobacillus	s__Lactobacillus_crispatus
P00747	{'PLG'}	QinJ_2012	UniRef50_A0A5M9NV71	['CQA85_03380' 'FEZ36_06495' nan]	p__Firmicutes	c__Bacilli	o__Lactobacillales	f__Lactobacillaceae	g__Lactobacillus	s__Lactobacillus_acidophilus
P00747	{'PLG'}	QinJ_2012	UniRef50_A0A5M9NV71	['CQA85_03380' 'FEZ36_06495' nan]	p__Firmicutes	c__Bacilli	o__Lactobacillales	f__Lactobacillaceae	g__Lactobacillus	s__Lactobacillus_amylovorus
P00747	{'PLG'}	QinJ_2012	UniRef50_A0A5M9NV71	['CQA85_03380' 'FEZ36_06495' nan]	p__Firmicutes	c__Bacilli	o__Lactobacillales	f__Lactobacillaceae	g__Lactobacillus	s__Lactobacillus_amylovorus_CAG_719
P00747	{'PLG'}	QinJ_2012	UniRef50_A0A5M9NV71	['CQA85_03380' 'FEZ36_06495' nan]	p__Firmicutes	c__Bacilli	o__Lactobacillales	f__Lactobacillaceae	g__Lactobacillus	s__Lactobacillus_gallinarum
P00747	{'PLG'}	QinJ_2012	UniRef50_A0A5M9NV71	['CQA85_03380' 'FEZ36_06495' nan]	p__Firmicutes	c__Bacilli	o__Lactobacillales	f__Lactobacillaceae	g__Lactobacillus	s__Lactobacillus_kitasatonis
P00747	{'PLG'}	QinJ_2012	UniRef50_A0A5M9NV71	['CQA85_03380' 'FEZ36_06495' nan]	p__Firmicutes	c__Bacilli	o__Lactobacillales	f__Lactobacillaceae	g__Lactobacillus	s__Lactobacillus_delbrueckii
P00747	{'PLG'}	QinJ_2012	UniRef50_A0A5M9NV71	['CQA85_03380' 'FEZ36_06495' nan]	p__Firmicutes	c__Bacilli	o__Lactobacillales	f__Lactobacillaceae	g__Lactobacillus	s__Lactobacillus_equicursoris
P00747	{'PLG'}	QinJ_2012	UniRef50_A1JJK2	['secA Rmag_0013' 'secA YPO0564 y3617 YP_3620' nan]	p__Firmicutes	c__Clostridia	o__Clostridiales	f__Clostridiaceae	g__Clostridium	s__Clostridium_sp_7_2_43FAA
P00747	{'PLG'}	QinJ_2012	UniRef50_G2K265	['clpB BC_1168' 'clpB CPE1428' nan]	p__Proteobacteria	c__Deltaproteobacteria	o__Desulfovibrionales	f__Desulfovibrionaceae	g__Bilophila	s__Bilophila_wadsworthia
P00747	{'PLG'}	QinJ_2012	UniRef50_G2K265	['clpB BC_1168' 'clpB CPE1428' nan]	p__Synergistetes	c__Synergistia	o__Synergistales	f__Synergistaceae	g__Cloacibacillus	s__Cloacibacillus_porcorum
P00747	{'PLG'}	QinJ_2012	UniRef50_G2K265	['clpB BC_1168' 'clpB CPE1428' nan]	p__Firmicutes	c__Clostridia	o__Clostridiales	f__Peptostreptococcaceae	g__Romboutsia	s__Romboutsia_ilealis
P00747	{'PLG'}	QinJ_2012	UniRef50_G2K265	['clpB BC_1168' 'clpB CPE1428' nan]	p__Firmicutes	c__Clostridia	o__Clostridiales	f__Clostridiaceae	g__Clostridium	s__Clostridium_celatum
P00747	{'PLG'}	QinJ_2012	UniRef50_G2K265	['clpB BC_1168' 'clpB CPE1428' nan]	p__Firmicutes	c__Clostridia	o__Clostridiales	f__Clostridiaceae	g__Clostridium	s__Clostridium_disporicum
P00747	{'PLG'}	QinJ_2012	UniRef50_G2K265	['clpB BC_1168' 'clpB CPE1428' nan]	p__Firmicutes	c__Clostridia	o__Clostridiales	f__Clostridiaceae	g__Clostridium	s__Clostridium_paraputrificum
P00747	{'PLG'}	QinJ_2012	UniRef50_G2K265	['clpB BC_1168' 'clpB CPE1428' nan]	p__Firmicutes	c__Clostridia	o__Clostridiales	f__Clostridiaceae	g__Clostridium	s__Clostridium_butyricum
P00747	{'PLG'}	QinJ_2012	UniRef50_G2K265	['clpB BC_1168' 'clpB CPE1428' nan]	p__Firmicutes	c__Clostridia	o__Clostridiales	f__Clostridiaceae	g__Clostridium	s__Clostridium_neonatale
P00747	{'PLG'}	QinJ_2012	UniRef50_G2K265	['clpB BC_1168' 'clpB CPE1428' nan]	p__Firmicutes	c__Clostridia	o__Clostridiales	f__Clostridiaceae	g__Clostridium	s__Clostridium_perfringens
P00747	{'PLG'}	QinJ_2012	UniRef50_G2K265	['clpB BC_1168' 'clpB CPE1428' nan]	p__Firmicutes	c__Clostridia	o__Clostridiales	f__Ruminococcaceae	g__Ruminococcus	s__Ruminococcus_sp_CAG_624
P00747	{'PLG'}	QinJ_2012	UniRef50_G2K265	['clpB BC_1168' 'clpB CPE1428' nan]	p__Firmicutes	c__Clostridia	o__Clostridiales	f__Clostridiaceae	g__Clostridium	s__Clostridium_sp_7_2_43FAA
P00747	{'PLG'}	QinJ_2012	UniRef50_G2K265	['clpB BC_1168' 'clpB CPE1428' nan]	p__Firmicutes	c__Clostridia	o__Clostridiales	f__Peptostreptococcaceae	g__Peptostreptococcaceae_unclassified	s__Clostridium_hiranonis
P00747	{'PLG'}	QinJ_2012	UniRef50_G2K265	['clpB BC_1168' 'clpB CPE1428' nan]	p__Firmicutes	c__Clostridia	o__Clostridiales	f__Peptostreptococcaceae	g__Clostridioides	s__Clostridioides_difficile
P00747	{'PLG'}	QinJ_2012	UniRef50_G2K265	['clpB BC_1168' 'clpB CPE1428' nan]	p__Firmicutes	c__Tissierellia	o__Tissierellales	f__Peptoniphilaceae	g__Peptoniphilus	s__Peptoniphilus_duerdenii
P00747	{'PLG'}	QinJ_2012	UniRef50_P00830	['atpD BMA10229_A1587' 'atpD Bcep1808_0115' nan]	p__Proteobacteria	c__Alphaproteobacteria	o__Sphingomonadales	f__Sphingomonadaceae	g__Sphingopyxis	s__Sphingopyxis_granuli
P00747	{'PLG'}	QinJ_2012	UniRef50_P24255	['rpoN glnF ntrA STM3320' 'rpoN ntrA' nan]	p__Proteobacteria	c__Gammaproteobacteria	o__Enterobacterales	f__Enterobacteriaceae	g__Escherichia	s__Escherichia_coli
P00747	{'PLG'}	QinJ_2012	UniRef50_P24255	['rpoN glnF ntrA STM3320' 'rpoN ntrA' nan]	p__Proteobacteria	c__Gammaproteobacteria	o__Enterobacterales	f__Enterobacteriaceae	g__Escherichia	s__Escherichia_coli
P00747	{'PLG'}	QinJ_2012	UniRef50_P24255	['rpoN glnF ntrA STM3320' 'rpoN ntrA' nan]	p__Proteobacteria	c__Gammaproteobacteria	o__Enterobacterales	f__Enterobacteriaceae	g__Kluyvera	s__Kluyvera_ascorbata
P00747	{'PLG'}	QinJ_2012	UniRef50_P24255	['rpoN glnF ntrA STM3320' 'rpoN ntrA' nan]	p__Proteobacteria	c__Gammaproteobacteria	o__Enterobacterales	f__Enterobacteriaceae	g__Klebsiella	s__Klebsiella_variicola
P00747	{'PLG'}	QinJ_2012	UniRef50_P24255	['rpoN glnF ntrA STM3320' 'rpoN ntrA' nan]	p__Proteobacteria	c__Gammaproteobacteria	o__Enterobacterales	f__Enterobacteriaceae	g__Klebsiella	s__Klebsiella_pneumoniae
P00747	{'PLG'}	QinJ_2012	UniRef50_P24255	['rpoN glnF ntrA STM3320' 'rpoN ntrA' nan]	p__Proteobacteria	c__Gammaproteobacteria	o__Enterobacterales	f__Enterobacteriaceae	g__Citrobacter	s__Citrobacter_portucalensis
P00747	{'PLG'}	QinJ_2012	UniRef50_P24255	['rpoN glnF ntrA STM3320' 'rpoN ntrA' nan]	p__Proteobacteria	c__Gammaproteobacteria	o__Enterobacterales	f__Enterobacteriaceae	g__Klebsiella	s__Klebsiella_variicola_CAG_634
P00747	{'PLG'}	QinJ_2012	UniRef50_P24255	['rpoN glnF ntrA STM3320' 'rpoN ntrA' nan]	p__Proteobacteria	c__Gammaproteobacteria	o__Enterobacterales	f__Enterobacteriaceae	g__Klebsiella	s__Klebsiella_quasipneumoniae
P00747	{'PLG'}	QinJ_2012	UniRef50_P24255	['rpoN glnF ntrA STM3320' 'rpoN ntrA' nan]	p__Proteobacteria	c__Gammaproteobacteria	o__Enterobacterales	f__Enterobacteriaceae	g__Citrobacter	s__Citrobacter_youngae
P00747	{'PLG'}	QinJ_2012	UniRef50_P24255	['rpoN glnF ntrA STM3320' 'rpoN ntrA' nan]	p__Proteobacteria	c__Gammaproteobacteria	o__Enterobacterales	f__Enterobacteriaceae	g__Klebsiella	s__Klebsiella_aerogenes
P00747	{'PLG'}	QinJ_2012	UniRef50_P24255	['rpoN glnF ntrA STM3320' 'rpoN ntrA' nan]	p__Proteobacteria	c__Gammaproteobacteria	o__Enterobacterales	f__Enterobacteriaceae	g__Klebsiella	s__Klebsiella_oxytoca
P00747	{'PLG'}	QinJ_2012	UniRef50_P24255	['rpoN glnF ntrA STM3320' 'rpoN ntrA' nan]	p__Proteobacteria	c__Gammaproteobacteria	o__Enterobacterales	f__Enterobacteriaceae	g__Kluyvera	s__Kluyvera_georgiana
P00747	{'PLG'}	QinJ_2012	UniRef50_P24255	['rpoN glnF ntrA STM3320' 'rpoN ntrA' nan]	p__Proteobacteria	c__Gammaproteobacteria	o__Enterobacterales	f__Enterobacteriaceae	g__Enterobacter	s__Enterobacter_mori
P00747	{'PLG'}	QinJ_2012	UniRef50_P24255	['rpoN glnF ntrA STM3320' 'rpoN ntrA' nan]	p__Proteobacteria	c__Gammaproteobacteria	o__Enterobacterales	f__Enterobacteriaceae	g__Klebsiella	s__Klebsiella_michiganensis
P00747	{'PLG'}	QinJ_2012	UniRef50_P24255	['rpoN glnF ntrA STM3320' 'rpoN ntrA' nan]	p__Proteobacteria	c__Gammaproteobacteria	o__Enterobacterales	f__Enterobacteriaceae	g__Leclercia	s__Leclercia_adecarboxylata
P00747	{'PLG'}	QinJ_2012	UniRef50_P24255	['rpoN glnF ntrA STM3320' 'rpoN ntrA' nan]	p__Proteobacteria	c__Gammaproteobacteria	o__Enterobacterales	f__Enterobacteriaceae	g__Cronobacter	s__Cronobacter_sakazakii
P00747	{'PLG'}	QinJ_2012	UniRef50_P24255	['rpoN glnF ntrA STM3320' 'rpoN ntrA' nan]	p__Proteobacteria	c__Gammaproteobacteria	o__Enterobacterales	f__Enterobacteriaceae	g__Raoultella	s__Raoultella_ornithinolytica
P00747	{'PLG'}	QinJ_2012	UniRef50_P24255	['rpoN glnF ntrA STM3320' 'rpoN ntrA' nan]	p__Proteobacteria	c__Gammaproteobacteria	o__Enterobacterales	f__Enterobacteriaceae	g__Raoultella	s__Raoultella_planticola
P00747	{'PLG'}	QinJ_2012	UniRef50_P24255	['rpoN glnF ntrA STM3320' 'rpoN ntrA' nan]	p__Proteobacteria	c__Gammaproteobacteria	o__Enterobacterales	f__Enterobacteriaceae	g__Kluyvera	s__Kluyvera_cryocrescens
P00747	{'PLG'}	QinJ_2012	UniRef50_P24255	['rpoN glnF ntrA STM3320' 'rpoN ntrA' nan]	p__Proteobacteria	c__Gammaproteobacteria	o__Enterobacterales	f__Enterobacteriaceae	g__Klebsiella	s__Klebsiella_pneumoniae
P00747	{'PLG'}	QinJ_2012	UniRef50_P24255	['rpoN glnF ntrA STM3320' 'rpoN ntrA' nan]	p__Proteobacteria	c__Gammaproteobacteria	o__Enterobacterales	f__Enterobacteriaceae	g__Klebsiella	s__Klebsiella_pneumoniae
P00747	{'PLG'}	QinJ_2012	UniRef50_P24255	['rpoN glnF ntrA STM3320' 'rpoN ntrA' nan]	p__Proteobacteria	c__Gammaproteobacteria	o__Enterobacterales	f__Enterobacteriaceae	g__Klebsiella	s__Klebsiella_quasipneumoniae
P00747	{'PLG'}	QinJ_2012	UniRef50_P24255	['rpoN glnF ntrA STM3320' 'rpoN ntrA' nan]	p__Proteobacteria	c__Gammaproteobacteria	o__Enterobacterales	f__Enterobacteriaceae	g__Klebsiella	s__Klebsiella_variicola
P00747	{'PLG'}	QinJ_2012	UniRef50_P24255	['rpoN glnF ntrA STM3320' 'rpoN ntrA' nan]	p__Proteobacteria	c__Gammaproteobacteria	o__Enterobacterales	f__Enterobacteriaceae	g__Raoultella	s__Raoultella_ornithinolytica
P00747	{'PLG'}	QinJ_2012	UniRef50_P24255	['rpoN glnF ntrA STM3320' 'rpoN ntrA' nan]	p__Proteobacteria	c__Gammaproteobacteria	o__Enterobacterales	f__Enterobacteriaceae	g__Raoultella	s__Raoultella_planticola
P00747	{'PLG'}	QinJ_2012	UniRef50_P24255	['rpoN glnF ntrA STM3320' 'rpoN ntrA' nan]	p__Proteobacteria	c__Gammaproteobacteria	o__Enterobacterales	f__Enterobacteriaceae	g__Klebsiella	s__Klebsiella_oxytoca
P00747	{'PLG'}	QinJ_2012	UniRef50_P24255	['rpoN glnF ntrA STM3320' 'rpoN ntrA' nan]	p__Proteobacteria	c__Gammaproteobacteria	o__Enterobacterales	f__Enterobacteriaceae	g__Pluralibacter	s__Pluralibacter_gergoviae
P00747	{'PLG'}	QinJ_2012	UniRef50_P24255	['rpoN glnF ntrA STM3320' 'rpoN ntrA' nan]	p__Proteobacteria	c__Gammaproteobacteria	o__Enterobacterales	f__Enterobacteriaceae	g__Klebsiella	s__Klebsiella_aerogenes
P00747	{'PLG'}	QinJ_2012	UniRef50_P24255	['rpoN glnF ntrA STM3320' 'rpoN ntrA' nan]	p__Proteobacteria	c__Gammaproteobacteria	o__Enterobacterales	f__Enterobacteriaceae	g__Klebsiella	s__Klebsiella_pneumoniae
P00747	{'PLG'}	QinJ_2012	UniRef50_P24255	['rpoN glnF ntrA STM3320' 'rpoN ntrA' nan]	p__Proteobacteria	c__Gammaproteobacteria	o__Enterobacterales	f__Morganellaceae	g__Morganella	s__Morganella_morganii
P00747	{'PLG'}	QinJ_2012	UniRef50_P24255	['rpoN glnF ntrA STM3320' 'rpoN ntrA' nan]	p__Proteobacteria	c__Gammaproteobacteria	o__Enterobacterales	f__Enterobacterales_unclassified	g__Plesiomonas	s__Plesiomonas_shigelloides
P00747	{'PLG'}	QinJ_2012	UniRef50_P68799	['fib efb MW1040' 'fib efb SAS1091' nan]	p__Firmicutes	c__Bacilli	o__Bacillales	f__Staphylococcaceae	g__Staphylococcus	s__Staphylococcus_aureus
P00747	{'PLG'}	QinJ_2012	UniRef50_P75358	['gap gapC CA_C0709' 'gapA gap MG301' nan]	p__Fusobacteria	c__Fusobacteriia	o__Fusobacteriales	f__Fusobacteriaceae	g__Fusobacterium	s__Fusobacterium_mortiferum
P00747	{'PLG'}	QinJ_2012	UniRef50_P75358	['gap gapC CA_C0709' 'gapA gap MG301' nan]	p__Fusobacteria	c__Fusobacteriia	o__Fusobacteriales	f__Fusobacteriaceae	g__Fusobacterium	s__Fusobacterium_varium
P00747	{'PLG'}	QinJ_2012	UniRef50_P75358	['gap gapC CA_C0709' 'gapA gap MG301' nan]	p__Fusobacteria	c__Fusobacteriia	o__Fusobacteriales	f__Fusobacteriaceae	g__Fusobacterium	s__Fusobacterium_ulcerans
P00747	{'PLG'}	QinJ_2012	UniRef50_P75358	['gap gapC CA_C0709' 'gapA gap MG301' nan]	p__Firmicutes	c__Clostridia	o__Clostridiales	f__Eubacteriaceae	g__Eubacterium	s__Eubacterium_sp_68_3_10
P00747	{'PLG'}	QinJ_2012	UniRef50_P75358	['gap gapC CA_C0709' 'gapA gap MG301' nan]	p__Firmicutes	c__Bacilli	o__Lactobacillales	f__Streptococcaceae	g__Streptococcus	s__Streptococcus_mutans
P00747	{'PLG'}	QinJ_2012	UniRef50_P75358	['gap gapC CA_C0709' 'gapA gap MG301' nan]	p__Firmicutes	c__Bacilli	o__Lactobacillales	f__Streptococcaceae	g__Streptococcus	s__Streptococcus_salivarius
P00747	{'PLG'}	QinJ_2012	UniRef50_Q5XD01	['eno SUB0655' 'eno EAT1b_0860' nan]	p__Bacteroidetes	c__Bacteroidia	o__Bacteroidales	f__Bacteroidaceae	g__Bacteroides	s__Bacteroides_thetaiotaomicron
P00747	{'PLG'}	QinJ_2012	UniRef50_Q5XD01	['eno SUB0655' 'eno EAT1b_0860' nan]	p__Bacteroidetes	c__Bacteroidia	o__Bacteroidales	f__Bacteroidaceae	g__Bacteroides	s__Bacteroides_ovatus
P00747	{'PLG'}	QinJ_2012	UniRef50_Q5XD01	['eno SUB0655' 'eno EAT1b_0860' nan]	p__Bacteroidetes	c__Bacteroidia	o__Bacteroidales	f__Bacteroidaceae	g__Bacteroides	s__Bacteroides_cellulosilyticus
P00747	{'PLG'}	QinJ_2012	UniRef50_Q5XD01	['eno SUB0655' 'eno EAT1b_0860' nan]	p__Bacteroidetes	c__Bacteroidia	o__Bacteroidales	f__Bacteroidaceae	g__Bacteroides	s__Bacteroides_fragilis_CAG_47
P00747	{'PLG'}	QinJ_2012	UniRef50_Q5XD01	['eno SUB0655' 'eno EAT1b_0860' nan]	p__Bacteroidetes	c__Bacteroidia	o__Bacteroidales	f__Bacteroidaceae	g__Bacteroides	s__Bacteroides_intestinalis
P00747	{'PLG'}	QinJ_2012	UniRef50_Q5XD01	['eno SUB0655' 'eno EAT1b_0860' nan]	p__Bacteroidetes	c__Bacteroidia	o__Bacteroidales	f__Bacteroidaceae	g__Bacteroides	s__Bacteroides_caccae
P00747	{'PLG'}	QinJ_2012	UniRef50_Q5XD01	['eno SUB0655' 'eno EAT1b_0860' nan]	p__Bacteroidetes	c__Bacteroidia	o__Bacteroidales	f__Bacteroidaceae	g__Bacteroides	s__Bacteroides_nordii
P00747	{'PLG'}	QinJ_2012	UniRef50_Q5XD01	['eno SUB0655' 'eno EAT1b_0860' nan]	p__Bacteroidetes	c__Bacteroidia	o__Bacteroidales	f__Bacteroidaceae	g__Bacteroides	s__Bacteroides_xylanisolvens
P00747	{'PLG'}	QinJ_2012	UniRef50_Q5XD01	['eno SUB0655' 'eno EAT1b_0860' nan]	p__Bacteroidetes	c__Bacteroidia	o__Bacteroidales	f__Bacteroidaceae	g__Bacteroides	s__Bacteroides_fragilis
P00747	{'PLG'}	QinJ_2012	UniRef50_Q5XD01	['eno SUB0655' 'eno EAT1b_0860' nan]	p__Bacteroidetes	c__Bacteroidia	o__Bacteroidales	f__Bacteroidaceae	g__Bacteroides	s__Bacteroides_finegoldii
P00747	{'PLG'}	QinJ_2012	UniRef50_Q5XD01	['eno SUB0655' 'eno EAT1b_0860' nan]	p__Bacteroidetes	c__Bacteroidia	o__Bacteroidales	f__Tannerellaceae	g__Parabacteroides	s__Parabacteroides_merdae
P00747	{'PLG'}	QinJ_2012	UniRef50_Q5XD01	['eno SUB0655' 'eno EAT1b_0860' nan]	p__Bacteroidetes	c__Bacteroidia	o__Bacteroidales	f__Bacteroidaceae	g__Bacteroides	s__Bacteroides_salyersiae
P00747	{'PLG'}	QinJ_2012	UniRef50_Q5XD01	['eno SUB0655' 'eno EAT1b_0860' nan]	p__Bacteroidetes	c__Bacteroidia	o__Bacteroidales	f__Bacteroidaceae	g__Bacteroides	s__Bacteroides_sp_D2
P00747	{'PLG'}	QinJ_2012	UniRef50_Q5XD01	['eno SUB0655' 'eno EAT1b_0860' nan]	p__Bacteroidetes	c__Bacteroidia	o__Bacteroidales	f__Bacteroidaceae	g__Bacteroides	s__Bacteroides_faecichinchillae
P00747	{'PLG'}	QinJ_2012	UniRef50_Q5XD01	['eno SUB0655' 'eno EAT1b_0860' nan]	p__Bacteroidetes	c__Bacteroidia	o__Bacteroidales	f__Tannerellaceae	g__Parabacteroides	s__Parabacteroides_johnsonii
P00747	{'PLG'}	QinJ_2012	UniRef50_Q5XD01	['eno SUB0655' 'eno EAT1b_0860' nan]	p__Bacteroidetes	c__Bacteroidia	o__Bacteroidales	f__Bacteroidaceae	g__Bacteroides	s__Bacteroides_faecis
P00747	{'PLG'}	QinJ_2012	UniRef50_Q5XD01	['eno SUB0655' 'eno EAT1b_0860' nan]	p__Bacteroidetes	c__Bacteroidia	o__Bacteroidales	f__Tannerellaceae	g__Parabacteroides	s__Parabacteroides_gordonii
P00747	{'PLG'}	QinJ_2012	UniRef50_Q5XD01	['eno SUB0655' 'eno EAT1b_0860' nan]	p__Bacteroidetes	c__Bacteroidia	o__Bacteroidales	f__Bacteroidaceae	g__Bacteroides	s__Bacteroides_caecimuris
P00747	{'PLG'}	QinJ_2012	UniRef50_Q5XD01	['eno SUB0655' 'eno EAT1b_0860' nan]	p__Bacteroidetes	c__Bacteroidia	o__Bacteroidales	f__Rikenellaceae	g__Alistipes	s__Alistipes_finegoldii
P00747	{'PLG'}	QinJ_2012	UniRef50_Q5XD01	['eno SUB0655' 'eno EAT1b_0860' nan]	p__Bacteroidetes	c__Bacteroidia	o__Bacteroidales	f__Rikenellaceae	g__Alistipes	s__Alistipes_putredinis_CAG_67
P00747	{'PLG'}	QinJ_2012	UniRef50_Q5XD01	['eno SUB0655' 'eno EAT1b_0860' nan]	p__Bacteroidetes	c__Bacteroidia	o__Bacteroidales	f__Rikenellaceae	g__Alistipes	s__Alistipes_putredinis
P00747	{'PLG'}	QinJ_2012	UniRef50_Q5XD01	['eno SUB0655' 'eno EAT1b_0860' nan]	p__Bacteroidetes	c__Bacteroidia	o__Bacteroidales	f__Rikenellaceae	g__Alistipes	s__Alistipes_onderdonkii
P00747	{'PLG'}	QinJ_2012	UniRef50_Q5XD01	['eno SUB0655' 'eno EAT1b_0860' nan]	p__Bacteroidetes	c__Bacteroidia	o__Bacteroidales	f__Rikenellaceae	g__Alistipes	s__Alistipes_sp_CHKCI003
P00747	{'PLG'}	QinJ_2012	UniRef50_Q5XD01	['eno SUB0655' 'eno EAT1b_0860' nan]	p__Bacteroidetes	c__Bacteroidia	o__Bacteroidales	f__Rikenellaceae	g__Alistipes	s__Alistipes_timonensis
P00747	{'PLG'}	QinJ_2012	UniRef50_Q5XD01	['eno SUB0655' 'eno EAT1b_0860' nan]	p__Bacteroidetes	c__Bacteroidia	o__Bacteroidales	f__Bacteroidaceae	g__Bacteroides	s__Bacteroides_intestinalis
P00747	{'PLG'}	QinJ_2012	UniRef50_Q5XD01	['eno SUB0655' 'eno EAT1b_0860' nan]	p__Bacteroidetes	c__Bacteroidia	o__Bacteroidales	f__Bacteroidaceae	g__Bacteroides	s__Bacteroides_cellulosilyticus
P00747	{'PLG'}	QinJ_2012	UniRef50_Q5XD01	['eno SUB0655' 'eno EAT1b_0860' nan]	p__Bacteroidetes	c__Bacteroidia	o__Bacteroidales	f__Bacteroidaceae	g__Bacteroides	s__Bacteroides_uniformis_CAG_3
P00747	{'PLG'}	QinJ_2012	UniRef50_Q5XD01	['eno SUB0655' 'eno EAT1b_0860' nan]	p__Bacteroidetes	c__Bacteroidia	o__Bacteroidales	f__Bacteroidaceae	g__Bacteroides	s__Bacteroides_uniformis
P00747	{'PLG'}	QinJ_2012	UniRef50_Q5XD01	['eno SUB0655' 'eno EAT1b_0860' nan]	p__Firmicutes	c__Erysipelotrichia	o__Erysipelotrichales	f__Erysipelotrichaceae	g__Catenibacterium	s__Catenibacterium_mitsuokai
P00747	{'PLG'}	QinJ_2012	UniRef50_Q5XD01	['eno SUB0655' 'eno EAT1b_0860' nan]	p__Bacteroidetes	c__Bacteroidia	o__Bacteroidales	f__Bacteroidaceae	g__Bacteroides	s__Bacteroides_dorei
P00747	{'PLG'}	QinJ_2012	UniRef50_Q5XD01	['eno SUB0655' 'eno EAT1b_0860' nan]	p__Bacteroidetes	c__Bacteroidia	o__Bacteroidales	f__Tannerellaceae	g__Parabacteroides	s__Parabacteroides_distasonis
P00747	{'PLG'}	QinJ_2012	UniRef50_Q5XD01	['eno SUB0655' 'eno EAT1b_0860' nan]	p__Bacteroidetes	c__Bacteroidia	o__Bacteroidales	f__Tannerellaceae	g__Parabacteroides	s__Parabacteroides_merdae
P00747	{'PLG'}	QinJ_2012	UniRef50_Q5XD01	['eno SUB0655' 'eno EAT1b_0860' nan]	p__Bacteroidetes	c__Bacteroidia	o__Bacteroidales	f__Tannerellaceae	g__Parabacteroides	s__Parabacteroides_sp_426_9
P00747	{'PLG'}	QinJ_2012	UniRef50_Q5XD01	['eno SUB0655' 'eno EAT1b_0860' nan]	p__Bacteroidetes	c__Bacteroidia	o__Bacteroidales	f__Tannerellaceae	g__Parabacteroides	s__Parabacteroides_johnsonii
P00747	{'PLG'}	QinJ_2012	UniRef50_Q5XD01	['eno SUB0655' 'eno EAT1b_0860' nan]	p__Bacteroidetes	c__Bacteroidia	o__Bacteroidales	f__Tannerellaceae	g__Parabacteroides	s__Parabacteroides_chinchillae
P00747	{'PLG'}	QinJ_2012	UniRef50_Q5XD01	['eno SUB0655' 'eno EAT1b_0860' nan]	p__Firmicutes	c__Erysipelotrichia	o__Erysipelotrichales	f__Erysipelotrichaceae	g__Holdemanella	s__Holdemanella_biformis
P00747	{'PLG'}	QinJ_2012	UniRef50_Q5XD01	['eno SUB0655' 'eno EAT1b_0860' nan]	p__Firmicutes	c__Erysipelotrichia	o__Erysipelotrichales	f__Erysipelotrichaceae	g__Faecalicoccus	s__Faecalicoccus_pleomorphus
P00747	{'PLG'}	QinJ_2012	UniRef50_Q5XD01	['eno SUB0655' 'eno EAT1b_0860' nan]	p__Bacteroidetes	c__Bacteroidia	o__Bacteroidales	f__Tannerellaceae	g__Parabacteroides	s__Parabacteroides_distasonis
P00747	{'PLG'}	QinJ_2012	UniRef50_Q5XD01	['eno SUB0655' 'eno EAT1b_0860' nan]	p__Bacteroidetes	c__Bacteroidia	o__Bacteroidales	f__Tannerellaceae	g__Parabacteroides	s__Parabacteroides_sp_CAG_409
P00747	{'PLG'}	QinJ_2012	UniRef50_Q5XD01	['eno SUB0655' 'eno EAT1b_0860' nan]	p__Firmicutes	c__Bacilli	o__Lactobacillales	f__Streptococcaceae	g__Streptococcus	s__Streptococcus_salivarius_CAG_79
P00747	{'PLG'}	QinJ_2012	UniRef50_Q5XD01	['eno SUB0655' 'eno EAT1b_0860' nan]	p__Firmicutes	c__Bacilli	o__Lactobacillales	f__Streptococcaceae	g__Streptococcus	s__Streptococcus_salivarius
P00747	{'PLG'}	QinJ_2012	UniRef50_Q5XD01	['eno SUB0655' 'eno EAT1b_0860' nan]	p__Firmicutes	c__Bacilli	o__Lactobacillales	f__Streptococcaceae	g__Streptococcus	s__Streptococcus_parasanguinis
P00747	{'PLG'}	QinJ_2012	UniRef50_Q5XD01	['eno SUB0655' 'eno EAT1b_0860' nan]	p__Firmicutes	c__Bacilli	o__Lactobacillales	f__Streptococcaceae	g__Streptococcus	s__Streptococcus_vestibularis
P00747	{'PLG'}	QinJ_2012	UniRef50_Q5XD01	['eno SUB0655' 'eno EAT1b_0860' nan]	p__Firmicutes	c__Bacilli	o__Lactobacillales	f__Streptococcaceae	g__Streptococcus	s__Streptococcus_infantis
P00747	{'PLG'}	QinJ_2012	UniRef50_Q5XD01	['eno SUB0655' 'eno EAT1b_0860' nan]	p__Firmicutes	c__Bacilli	o__Lactobacillales	f__Streptococcaceae	g__Streptococcus	s__Streptococcus_thermophilus_CAG_236
P00747	{'PLG'}	QinJ_2012	UniRef50_Q5XD01	['eno SUB0655' 'eno EAT1b_0860' nan]	p__Firmicutes	c__Bacilli	o__Lactobacillales	f__Streptococcaceae	g__Streptococcus	s__Streptococcus_oralis
P00747	{'PLG'}	QinJ_2012	UniRef50_Q5XD01	['eno SUB0655' 'eno EAT1b_0860' nan]	p__Firmicutes	c__Bacilli	o__Lactobacillales	f__Streptococcaceae	g__Streptococcus	s__Streptococcus_thermophilus
P00747	{'PLG'}	QinJ_2012	UniRef50_Q5XD01	['eno SUB0655' 'eno EAT1b_0860' nan]	p__Firmicutes	c__Bacilli	o__Lactobacillales	f__Streptococcaceae	g__Streptococcus	s__Streptococcus_mitis
P00747	{'PLG'}	QinJ_2012	UniRef50_Q5XD01	['eno SUB0655' 'eno EAT1b_0860' nan]	p__Firmicutes	c__Bacilli	o__Lactobacillales	f__Streptococcaceae	g__Streptococcus	s__Streptococcus_infantarius
P00747	{'PLG'}	QinJ_2012	UniRef50_Q5XD01	['eno SUB0655' 'eno EAT1b_0860' nan]	p__Firmicutes	c__Bacilli	o__Lactobacillales	f__Streptococcaceae	g__Streptococcus	s__Streptococcus_gordonii
P00747	{'PLG'}	QinJ_2012	UniRef50_Q5XD01	['eno SUB0655' 'eno EAT1b_0860' nan]	p__Firmicutes	c__Bacilli	o__Lactobacillales	f__Streptococcaceae	g__Streptococcus	s__Streptococcus_lutetiensis
P00747	{'PLG'}	QinJ_2012	UniRef50_Q5XD01	['eno SUB0655' 'eno EAT1b_0860' nan]	p__Firmicutes	c__Bacilli	o__Lactobacillales	f__Streptococcaceae	g__Streptococcus	s__Streptococcus_gallolyticus
P00747	{'PLG'}	QinJ_2012	UniRef50_Q5XD01	['eno SUB0655' 'eno EAT1b_0860' nan]	p__Firmicutes	c__Bacilli	o__Lactobacillales	f__Streptococcaceae	g__Streptococcus	s__Streptococcus_sanguinis
P00747	{'PLG'}	QinJ_2012	UniRef50_Q5XD01	['eno SUB0655' 'eno EAT1b_0860' nan]	p__Firmicutes	c__Bacilli	o__Lactobacillales	f__Streptococcaceae	g__Streptococcus	s__Streptococcus_pasteurianus
P00747	{'PLG'}	QinJ_2012	UniRef50_Q5XD01	['eno SUB0655' 'eno EAT1b_0860' nan]	p__Firmicutes	c__Bacilli	o__Lactobacillales	f__Streptococcaceae	g__Streptococcus	s__Streptococcus_australis
P00747	{'PLG'}	QinJ_2012	UniRef50_Q5XD01	['eno SUB0655' 'eno EAT1b_0860' nan]	p__Firmicutes	c__Bacilli	o__Lactobacillales	f__Streptococcaceae	g__Streptococcus	s__Streptococcus_mutans
P00747	{'PLG'}	QinJ_2012	UniRef50_Q5XD01	['eno SUB0655' 'eno EAT1b_0860' nan]	p__Firmicutes	c__Bacilli	o__Lactobacillales	f__Streptococcaceae	g__Streptococcus	s__Streptococcus_sp_A12
P00747	{'PLG'}	QinJ_2012	UniRef50_Q5XD01	['eno SUB0655' 'eno EAT1b_0860' nan]	p__Firmicutes	c__Bacilli	o__Lactobacillales	f__Streptococcaceae	g__Streptococcus	s__Streptococcus_sp_F0442
P00747	{'PLG'}	QinJ_2012	UniRef50_Q5XD01	['eno SUB0655' 'eno EAT1b_0860' nan]	p__Firmicutes	c__Bacilli	o__Lactobacillales	f__Streptococcaceae	g__Streptococcus	s__Streptococcus_cristatus
P00747	{'PLG'}	QinJ_2012	UniRef50_Q5XD01	['eno SUB0655' 'eno EAT1b_0860' nan]	p__Firmicutes	c__Bacilli	o__Lactobacillales	f__Streptococcaceae	g__Streptococcus	s__Streptococcus_milleri
P00747	{'PLG'}	QinJ_2012	UniRef50_Q5XD01	['eno SUB0655' 'eno EAT1b_0860' nan]	p__Firmicutes	c__Bacilli	o__Lactobacillales	f__Streptococcaceae	g__Streptococcus	s__Streptococcus_sp_HPH0090
P00747	{'PLG'}	QinJ_2012	UniRef50_Q5XD01	['eno SUB0655' 'eno EAT1b_0860' nan]	p__Firmicutes	c__Bacilli	o__Lactobacillales	f__Streptococcaceae	g__Streptococcus	s__Streptococcus_peroris
P00747	{'PLG'}	QinJ_2012	UniRef50_Q5XD01	['eno SUB0655' 'eno EAT1b_0860' nan]	p__Firmicutes	c__Bacilli	o__Lactobacillales	f__Streptococcaceae	g__Streptococcus	s__Streptococcus_sobrinus
P00747	{'PLG'}	QinJ_2012	UniRef50_Q5XD01	['eno SUB0655' 'eno EAT1b_0860' nan]	p__Firmicutes	c__Bacilli	o__Lactobacillales	f__Streptococcaceae	g__Streptococcus	s__Streptococcus_sinensis
P00747	{'PLG'}	QinJ_2012	UniRef50_Q5XD01	['eno SUB0655' 'eno EAT1b_0860' nan]	p__Firmicutes	c__Tissierellia	o__Tissierellales	f__Peptoniphilaceae	g__Peptoniphilus	s__Peptoniphilus_lacrimalis
P00747	{'PLG'}	QinJ_2012	UniRef50_Q5XD01	['eno SUB0655' 'eno EAT1b_0860' nan]	p__Bacteroidetes	c__Bacteroidia	o__Bacteroidales	f__Tannerellaceae	g__Parabacteroides	s__Parabacteroides_goldsteinii
P00747	{'PLG'}	QinJ_2012	UniRef50_Q5XD01	['eno SUB0655' 'eno EAT1b_0860' nan]	p__Bacteroidetes	c__Bacteroidia	o__Bacteroidales	f__Tannerellaceae	g__Parabacteroides	s__Parabacteroides_gordonii
P00747	{'PLG'}	QinJ_2012	UniRef50_Q5XD01	['eno SUB0655' 'eno EAT1b_0860' nan]	p__Firmicutes	c__Negativicutes	o__Veillonellales	f__Veillonellaceae	g__Veillonella	s__Veillonella_infantium
P00747	{'PLG'}	QinJ_2012	UniRef50_Q5XD01	['eno SUB0655' 'eno EAT1b_0860' nan]	p__Firmicutes	c__Negativicutes	o__Veillonellales	f__Veillonellaceae	g__Veillonella	s__Veillonella_parvula
P00747	{'PLG'}	QinJ_2012	UniRef50_Q5XD01	['eno SUB0655' 'eno EAT1b_0860' nan]	p__Firmicutes	c__Negativicutes	o__Veillonellales	f__Veillonellaceae	g__Veillonella	s__Veillonella_dispar
P00747	{'PLG'}	QinJ_2012	UniRef50_Q5XD01	['eno SUB0655' 'eno EAT1b_0860' nan]	p__Firmicutes	c__Negativicutes	o__Veillonellales	f__Veillonellaceae	g__Veillonella	s__Veillonella_atypica
P00747	{'PLG'}	QinJ_2012	UniRef50_Q5XD01	['eno SUB0655' 'eno EAT1b_0860' nan]	p__Firmicutes	c__Negativicutes	o__Veillonellales	f__Veillonellaceae	g__Veillonella	s__Veillonella_rodentium
P00747	{'PLG'}	QinJ_2012	UniRef50_Q5XD01	['eno SUB0655' 'eno EAT1b_0860' nan]	p__Firmicutes	c__Negativicutes	o__Veillonellales	f__Veillonellaceae	g__Veillonella	s__Veillonella_rogosae
P00747	{'PLG'}	QinJ_2012	UniRef50_Q5XD01	['eno SUB0655' 'eno EAT1b_0860' nan]	p__Firmicutes	c__Negativicutes	o__Veillonellales	f__Veillonellaceae	g__Veillonella	s__Veillonella_tobetsuensis
P00747	{'PLG'}	QinJ_2012	UniRef50_Q5XD01	['eno SUB0655' 'eno EAT1b_0860' nan]	p__Firmicutes	c__Bacilli	o__Lactobacillales	f__Streptococcaceae	g__Streptococcus	s__Streptococcus_mitis
P00747	{'PLG'}	QinJ_2012	UniRef50_Q5XD01	['eno SUB0655' 'eno EAT1b_0860' nan]	p__Firmicutes	c__Bacilli	o__Lactobacillales	f__Streptococcaceae	g__Streptococcus	s__Streptococcus_mitis
P00747	{'PLG'}	QinJ_2012	UniRef50_Q5XD01	['eno SUB0655' 'eno EAT1b_0860' nan]	p__Firmicutes	c__Bacilli	o__Lactobacillales	f__Streptococcaceae	g__Streptococcus	s__Streptococcus_oralis
P00747	{'PLG'}	QinJ_2012	UniRef50_Q5XD01	['eno SUB0655' 'eno EAT1b_0860' nan]	p__Firmicutes	c__Bacilli	o__Lactobacillales	f__Streptococcaceae	g__Streptococcus	s__Streptococcus_sp_M334
P00747	{'PLG'}	QinJ_2012	UniRef50_Q5XD01	['eno SUB0655' 'eno EAT1b_0860' nan]	p__Firmicutes	c__Negativicutes	o__Veillonellales	f__Veillonellaceae	g__Veillonella	s__Veillonella_atypica
P00747	{'PLG'}	QinJ_2012	UniRef50_Q5XD01	['eno SUB0655' 'eno EAT1b_0860' nan]	p__Firmicutes	c__Bacilli	o__Lactobacillales	f__Streptococcaceae	g__Lactococcus	s__Lactococcus_garvieae
P00747	{'PLG'}	QinJ_2012	UniRef50_Q5XD01	['eno SUB0655' 'eno EAT1b_0860' nan]	p__Firmicutes	c__Bacilli	o__Lactobacillales	f__Streptococcaceae	g__Lactococcus	s__Lactococcus_petauri
P00747	{'PLG'}	QinJ_2012	UniRef50_Q5XD01	['eno SUB0655' 'eno EAT1b_0860' nan]	p__Firmicutes	c__Bacilli	o__Lactobacillales	f__Streptococcaceae	g__Lactococcus	s__Lactococcus_garvieae
P00747	{'PLG'}	QinJ_2012	UniRef50_Q5XD01	['eno SUB0655' 'eno EAT1b_0860' nan]	p__Firmicutes	c__Erysipelotrichia	o__Erysipelotrichales	f__Erysipelotrichaceae	g__Faecalitalea	s__Faecalitalea_cylindroides
P00747	{'PLG'}	QinJ_2012	UniRef50_Q5XD01	['eno SUB0655' 'eno EAT1b_0860' nan]	p__Firmicutes	c__Erysipelotrichia	o__Erysipelotrichales	f__Erysipelotrichaceae	g__Dielma	s__Dielma_fastidiosa
P00747	{'PLG'}	QinJ_2012	UniRef50_Q5XD01	['eno SUB0655' 'eno EAT1b_0860' nan]	p__Bacteroidetes	c__Bacteroidia	o__Bacteroidales	f__Dysgonamonadaceae	g__Dysgonomonas	s__Dysgonomonas_mossii
P00747	{'PLG'}	QinJ_2012	UniRef50_Q5XD01	['eno SUB0655' 'eno EAT1b_0860' nan]	p__Firmicutes	c__Bacilli	o__Lactobacillales	f__Enterococcaceae	g__Enterococcus	s__Enterococcus_gallinarum
P00747	{'PLG'}	QinJ_2012	UniRef50_Q5XD01	['eno SUB0655' 'eno EAT1b_0860' nan]	p__Firmicutes	c__Bacilli	o__Lactobacillales	f__Enterococcaceae	g__Enterococcus	s__Enterococcus_faecium
P00747	{'PLG'}	QinJ_2012	UniRef50_Q5XD01	['eno SUB0655' 'eno EAT1b_0860' nan]	p__Firmicutes	c__Bacilli	o__Lactobacillales	f__Enterococcaceae	g__Enterococcus	s__Enterococcus_faecalis
P00747	{'PLG'}	QinJ_2012	UniRef50_Q5XD01	['eno SUB0655' 'eno EAT1b_0860' nan]	p__Firmicutes	c__Bacilli	o__Lactobacillales	f__Enterococcaceae	g__Enterococcus	s__Enterococcus_casseliflavus
P00747	{'PLG'}	QinJ_2012	UniRef50_Q5XD01	['eno SUB0655' 'eno EAT1b_0860' nan]	p__Firmicutes	c__Bacilli	o__Lactobacillales	f__Enterococcaceae	g__Enterococcus	s__Enterococcus_asini
P00747	{'PLG'}	QinJ_2012	UniRef50_Q5XD01	['eno SUB0655' 'eno EAT1b_0860' nan]	p__Firmicutes	c__Bacilli	o__Lactobacillales	f__Lactobacillaceae	g__Lactobacillus	s__Lactobacillus_rhamnosus
P00747	{'PLG'}	QinJ_2012	UniRef50_Q5XD01	['eno SUB0655' 'eno EAT1b_0860' nan]	p__Firmicutes	c__Bacilli	o__Lactobacillales	f__Lactobacillaceae	g__Lactobacillus	s__Lactobacillus_farciminis
P00747	{'PLG'}	QinJ_2012	UniRef50_Q5XD01	['eno SUB0655' 'eno EAT1b_0860' nan]	p__Firmicutes	c__Bacilli	o__Bacillales	f__Staphylococcaceae	g__Staphylococcus	s__Staphylococcus_aureus
P00747	{'PLG'}	QinJ_2012	UniRef50_Q5XD01	['eno SUB0655' 'eno EAT1b_0860' nan]	p__Bacteroidetes	c__Bacteroidia	o__Bacteroidales	f__Porphyromonadaceae	g__Porphyromonas	s__Porphyromonas_asaccharolytica
P00747	{'PLG'}	QinJ_2012	UniRef50_Q5XD01	['eno SUB0655' 'eno EAT1b_0860' nan]	p__Bacteroidetes	c__Bacteroidia	o__Bacteroidales	f__Porphyromonadaceae	g__Porphyromonas	s__Porphyromonas_uenonis
P00747	{'PLG'}	QinJ_2012	UniRef50_Q5XD01	['eno SUB0655' 'eno EAT1b_0860' nan]	p__Firmicutes	c__Tissierellia	o__Tissierellales	f__Peptoniphilaceae	g__Peptoniphilus	s__Peptoniphilus_lacrimalis
P00747	{'PLG'}	QinJ_2012	UniRef50_O51312	['eno Psyc_1636' 'eno BAD_0645' nan]	p__Firmicutes	c__Clostridia	o__Clostridiales	f__Ruminococcaceae	g__Ruminococcus	s__Ruminococcus_bicirculans
P00747	{'PLG'}	QinJ_2012	UniRef50_O51312	['eno Psyc_1636' 'eno BAD_0645' nan]	p__Firmicutes	c__Clostridia	o__Clostridiales	f__Eubacteriaceae	g__Eubacterium	s__Eubacterium_sp_OM08_24
P00747	{'PLG'}	QinJ_2012	UniRef50_O51312	['eno Psyc_1636' 'eno BAD_0645' nan]	p__Firmicutes	c__Clostridia	o__Clostridiales	f__Lachnospiraceae	g__Dorea	s__Dorea_longicatena_CAG_42
P00747	{'PLG'}	QinJ_2012	UniRef50_O51312	['eno Psyc_1636' 'eno BAD_0645' nan]	p__Firmicutes	c__Clostridia	o__Clostridiales	f__Lachnospiraceae	g__Roseburia	s__Roseburia_hominis
P00747	{'PLG'}	QinJ_2012	UniRef50_O51312	['eno Psyc_1636' 'eno BAD_0645' nan]	p__Firmicutes	c__Clostridia	o__Clostridiales	f__Lachnospiraceae	g__Dorea	s__Dorea_longicatena
P00747	{'PLG'}	QinJ_2012	UniRef50_O51312	['eno Psyc_1636' 'eno BAD_0645' nan]	p__Firmicutes	c__Clostridia	o__Clostridiales	f__Lachnospiraceae	g__Roseburia	s__Roseburia_intestinalis
P00747	{'PLG'}	QinJ_2012	UniRef50_O51312	['eno Psyc_1636' 'eno BAD_0645' nan]	p__Firmicutes	c__Clostridia	o__Clostridiales	f__Lachnospiraceae	g__Blautia	s__Ruminococcus_gnavus
P00747	{'PLG'}	QinJ_2012	UniRef50_O51312	['eno Psyc_1636' 'eno BAD_0645' nan]	p__Firmicutes	c__Clostridia	o__Clostridiales	f__Ruminococcaceae	g__Ruminococcus	s__Ruminococcus_bromii
P00747	{'PLG'}	QinJ_2012	UniRef50_O51312	['eno Psyc_1636' 'eno BAD_0645' nan]	p__Firmicutes	c__Clostridia	o__Clostridiales	f__Ruminococcaceae	g__Ruminococcus	s__Ruminococcus_sp_CAG_403
P00747	{'PLG'}	QinJ_2012	UniRef50_O51312	['eno Psyc_1636' 'eno BAD_0645' nan]	p__Firmicutes	c__Clostridia	o__Clostridiales	f__Ruminococcaceae	g__Ruminococcus	s__Ruminococcus_sp_CAG_579
P00747	{'PLG'}	QinJ_2012	UniRef50_O51312	['eno Psyc_1636' 'eno BAD_0645' nan]	p__Firmicutes	c__Clostridia	o__Clostridiales	f__Clostridiaceae	g__Clostridium	s__Clostridium_sp_CAG_632
P00747	{'PLG'}	QinJ_2012	UniRef50_O51312	['eno Psyc_1636' 'eno BAD_0645' nan]	p__Firmicutes	c__Clostridia	o__Clostridiales	f__Clostridiaceae	g__Clostridium	s__Clostridium_sp_CAG_964
P00747	{'PLG'}	QinJ_2012	UniRef50_O51312	['eno Psyc_1636' 'eno BAD_0645' nan]	p__Firmicutes	c__Clostridia	o__Clostridiales	f__Lachnospiraceae	g__Lachnospiraceae_unclassified	s__Eubacterium_rectale
P00747	{'PLG'}	QinJ_2012	UniRef50_O51312	['eno Psyc_1636' 'eno BAD_0645' nan]	p__Firmicutes	c__Clostridia	o__Clostridiales	f__Lachnospiraceae	g__Roseburia	s__Roseburia_faecis
P00747	{'PLG'}	QinJ_2012	UniRef50_O51312	['eno Psyc_1636' 'eno BAD_0645' nan]	p__Firmicutes	c__Clostridia	o__Clostridiales	f__Lachnospiraceae	g__Lachnospira	s__Lachnospira_pectinoschiza
P00747	{'PLG'}	QinJ_2012	UniRef50_O51312	['eno Psyc_1636' 'eno BAD_0645' nan]	p__Firmicutes	c__Clostridia	o__Clostridiales	f__Eubacteriaceae	g__Eubacterium	s__Eubacterium_eligens_CAG_72
P00747	{'PLG'}	QinJ_2012	UniRef50_O51312	['eno Psyc_1636' 'eno BAD_0645' nan]	p__Firmicutes	c__Clostridia	o__Clostridiales	f__Eubacteriaceae	g__Eubacterium	s__Eubacterium_eligens
P00747	{'PLG'}	QinJ_2012	UniRef50_O51312	['eno Psyc_1636' 'eno BAD_0645' nan]	p__Firmicutes	c__Clostridia	o__Clostridiales	f__Clostridiaceae	g__Clostridium	s__Clostridium_sp_CAG_253
P00747	{'PLG'}	QinJ_2012	UniRef50_O51312	['eno Psyc_1636' 'eno BAD_0645' nan]	p__Firmicutes	c__Clostridia	o__Clostridiales	f__Lachnospiraceae	g__Coprococcus	s__Coprococcus_eutactus
P00747	{'PLG'}	QinJ_2012	UniRef50_O51312	['eno Psyc_1636' 'eno BAD_0645' nan]	p__Firmicutes	c__Clostridia	o__Clostridiales	f__Lachnospiraceae	g__Coprococcus	s__Coprococcus_eutactus_CAG_665
P00747	{'PLG'}	QinJ_2012	UniRef50_O51312	['eno Psyc_1636' 'eno BAD_0645' nan]	p__Firmicutes	c__Clostridia	o__Clostridiales	f__Clostridiaceae	g__Clostridium	s__Clostridium_sp_CAG_510
P00747	{'PLG'}	QinJ_2012	UniRef50_O51312	['eno Psyc_1636' 'eno BAD_0645' nan]	p__Firmicutes	c__Clostridia	o__Clostridiales	f__Lachnospiraceae	g__Butyrivibrio	s__Butyrivibrio_crossotus_CAG_259
P00747	{'PLG'}	QinJ_2012	UniRef50_O51312	['eno Psyc_1636' 'eno BAD_0645' nan]	p__Firmicutes	c__Clostridia	o__Clostridiales	f__Lachnospiraceae	g__Butyrivibrio	s__Butyrivibrio_crossotus
P00747	{'PLG'}	QinJ_2012	UniRef50_O51312	['eno Psyc_1636' 'eno BAD_0645' nan]	p__Actinobacteria	c__Actinobacteria	o__Bifidobacteriales	f__Bifidobacteriaceae	g__Bifidobacterium	s__Bifidobacterium_adolescentis
P00747	{'PLG'}	QinJ_2012	UniRef50_O51312	['eno Psyc_1636' 'eno BAD_0645' nan]	p__Actinobacteria	c__Actinobacteria	o__Bifidobacteriales	f__Bifidobacteriaceae	g__Bifidobacterium	s__Bifidobacterium_pseudocatenulatum
P00747	{'PLG'}	QinJ_2012	UniRef50_O51312	['eno Psyc_1636' 'eno BAD_0645' nan]	p__Actinobacteria	c__Actinobacteria	o__Bifidobacteriales	f__Bifidobacteriaceae	g__Bifidobacterium	s__Bifidobacterium_longum
P00747	{'PLG'}	QinJ_2012	UniRef50_O51312	['eno Psyc_1636' 'eno BAD_0645' nan]	p__Actinobacteria	c__Actinobacteria	o__Bifidobacteriales	f__Bifidobacteriaceae	g__Bifidobacterium	s__Bifidobacterium_dentium
P00747	{'PLG'}	QinJ_2012	UniRef50_O51312	['eno Psyc_1636' 'eno BAD_0645' nan]	p__Firmicutes	c__Clostridia	o__Clostridiales	f__Lachnospiraceae	g__Blautia	s__Ruminococcus_torques
P00747	{'PLG'}	QinJ_2012	UniRef50_O51312	['eno Psyc_1636' 'eno BAD_0645' nan]	p__Actinobacteria	c__Actinobacteria	o__Bifidobacteriales	f__Bifidobacteriaceae	g__Bifidobacterium	s__Bifidobacterium_bifidum
P00747	{'PLG'}	QinJ_2012	UniRef50_O51312	['eno Psyc_1636' 'eno BAD_0645' nan]	p__Actinobacteria	c__Actinobacteria	o__Bifidobacteriales	f__Bifidobacteriaceae	g__Bifidobacterium	s__Bifidobacterium_longum
P00747	{'PLG'}	QinJ_2012	UniRef50_O51312	['eno Psyc_1636' 'eno BAD_0645' nan]	p__Actinobacteria	c__Actinobacteria	o__Bifidobacteriales	f__Bifidobacteriaceae	g__Bifidobacterium	s__Bifidobacterium_longum_CAG_69
P00747	{'PLG'}	QinJ_2012	UniRef50_O51312	['eno Psyc_1636' 'eno BAD_0645' nan]	p__Actinobacteria	c__Actinobacteria	o__Bifidobacteriales	f__Bifidobacteriaceae	g__Bifidobacterium	s__Bifidobacterium_breve
P00747	{'PLG'}	QinJ_2012	UniRef50_O51312	['eno Psyc_1636' 'eno BAD_0645' nan]	p__Firmicutes	c__Clostridia	o__Clostridiales	f__Ruminococcaceae	g__Ruminococcus	s__Ruminococcus_lactaris
P00747	{'PLG'}	QinJ_2012	UniRef50_O51312	['eno Psyc_1636' 'eno BAD_0645' nan]	p__Firmicutes	c__Clostridia	o__Clostridiales	f__Lachnospiraceae	g__Blautia	s__Ruminococcus_torques
P00747	{'PLG'}	QinJ_2012	UniRef50_O51312	['eno Psyc_1636' 'eno BAD_0645' nan]	p__Firmicutes	c__Clostridia	o__Clostridiales	f__Eubacteriaceae	g__Eubacterium	s__Eubacterium_sp_CAG_38
P00747	{'PLG'}	QinJ_2012	UniRef50_O51312	['eno Psyc_1636' 'eno BAD_0645' nan]	p__Firmicutes	c__Clostridia	o__Clostridiales	f__Lachnospiraceae	g__Roseburia	s__Roseburia_sp_CAG_182
P00747	{'PLG'}	QinJ_2012	UniRef50_O51312	['eno Psyc_1636' 'eno BAD_0645' nan]	p__Firmicutes	c__Clostridia	o__Clostridiales	f__Lachnospiraceae	g__Roseburia	s__Roseburia_intestinalis
P00747	{'PLG'}	QinJ_2012	UniRef50_O51312	['eno Psyc_1636' 'eno BAD_0645' nan]	p__Firmicutes	c__Clostridia	o__Clostridiales	f__Lachnospiraceae	g__Roseburia	s__Roseburia_intestinalis_CAG_13
P00747	{'PLG'}	QinJ_2012	UniRef50_O51312	['eno Psyc_1636' 'eno BAD_0645' nan]	p__Firmicutes	c__Clostridia	o__Clostridiales	f__Clostridiales_unclassified	g__Clostridiales_unclassified	s__Bacteroides_pectinophilus
P00747	{'PLG'}	QinJ_2012	UniRef50_O51312	['eno Psyc_1636' 'eno BAD_0645' nan]	p__Firmicutes	c__Clostridia	o__Clostridiales	f__Lachnospiraceae	g__Fusicatenibacter	s__Fusicatenibacter_saccharivorans
P00747	{'PLG'}	QinJ_2012	UniRef50_O51312	['eno Psyc_1636' 'eno BAD_0645' nan]	p__Firmicutes	c__Clostridia	o__Clostridiales	f__Lachnospiraceae	g__Dorea	s__Dorea_formicigenerans
P00747	{'PLG'}	QinJ_2012	UniRef50_O51312	['eno Psyc_1636' 'eno BAD_0645' nan]	p__Firmicutes	c__Clostridia	o__Clostridiales	f__Lachnospiraceae	g__Dorea	s__Dorea_formicigenerans_CAG_28
P00747	{'PLG'}	QinJ_2012	UniRef50_O51312	['eno Psyc_1636' 'eno BAD_0645' nan]	p__Firmicutes	c__Clostridia	o__Clostridiales	f__Lachnospiraceae	g__Oribacterium	s__Oribacterium_sinus
P00747	{'PLG'}	QinJ_2012	UniRef50_O51312	['eno Psyc_1636' 'eno BAD_0645' nan]	p__Firmicutes	c__Clostridia	o__Clostridiales	f__Lachnospiraceae	g__Oribacterium	s__Oribacterium_parvum
P00747	{'PLG'}	QinJ_2012	UniRef50_O51312	['eno Psyc_1636' 'eno BAD_0645' nan]	p__Firmicutes	c__Bacilli	o__Lactobacillales	f__Lactobacillaceae	g__Lactobacillus	s__Lactobacillus_ruminis_CAG_367
P00747	{'PLG'}	QinJ_2012	UniRef50_O51312	['eno Psyc_1636' 'eno BAD_0645' nan]	p__Firmicutes	c__Bacilli	o__Lactobacillales	f__Lactobacillaceae	g__Lactobacillus	s__Lactobacillus_ruminis
P00747	{'PLG'}	QinJ_2012	UniRef50_O51312	['eno Psyc_1636' 'eno BAD_0645' nan]	p__Proteobacteria	c__Gammaproteobacteria	o__Pseudomonadales	f__Moraxellaceae	g__Moraxella	s__Moraxella_osloensis
P00747	{'PLG'}	QinJ_2012	UniRef50_O51312	['eno Psyc_1636' 'eno BAD_0645' nan]	p__Proteobacteria	c__Alphaproteobacteria	o__Rhodospirillales	f__Rhodospirillales_unclassified	g__Enhydrobacter	s__Enhydrobacter_aerosaccus
P00747	{'PLG'}	QinJ_2012	UniRef50_O51312	['eno Psyc_1636' 'eno BAD_0645' nan]	p__Actinobacteria	c__Actinobacteria	o__Bifidobacteriales	f__Bifidobacteriaceae	g__Bifidobacterium	s__Bifidobacterium_animalis
P00747	{'PLG'}	QinJ_2012	UniRef50_O51312	['eno Psyc_1636' 'eno BAD_0645' nan]	p__Actinobacteria	c__Actinobacteria	o__Bifidobacteriales	f__Bifidobacteriaceae	g__Bifidobacterium	s__Bifidobacterium_pseudolongum
P00747	{'PLG'}	QinJ_2012	UniRef50_O51312	['eno Psyc_1636' 'eno BAD_0645' nan]	p__Firmicutes	c__Bacilli	o__Lactobacillales	f__Lactobacillaceae	g__Lactobacillus	s__Lactobacillus_salivarius
P00747	{'PLG'}	QinJ_2012	UniRef50_O51312	['eno Psyc_1636' 'eno BAD_0645' nan]	p__Firmicutes	c__Bacilli	o__Lactobacillales	f__Lactobacillaceae	g__Lactobacillus	s__Lactobacillus_saerimneri
P00747	{'PLG'}	QinJ_2012	UniRef50_O51312	['eno Psyc_1636' 'eno BAD_0645' nan]	p__Firmicutes	c__Bacilli	o__Lactobacillales	f__Leuconostocaceae	g__Leuconostoc	s__Leuconostoc_garlicum
P00747	{'PLG'}	QinJ_2012	UniRef50_O51312	['eno Psyc_1636' 'eno BAD_0645' nan]	p__Firmicutes	c__Bacilli	o__Lactobacillales	f__Leuconostocaceae	g__Leuconostoc	s__Leuconostoc_lactis
P00747	{'PLG'}	QinJ_2012	UniRef50_O51312	['eno Psyc_1636' 'eno BAD_0645' nan]	p__Actinobacteria	c__Actinobacteria	o__Bifidobacteriales	f__Bifidobacteriaceae	g__Gardnerella	s__Gardnerella_vaginalis
P00747	{'PLG'}	QinJ_2012	UniRef50_O51312	['eno Psyc_1636' 'eno BAD_0645' nan]	p__Actinobacteria	c__Actinobacteria	o__Bifidobacteriales	f__Bifidobacteriaceae	g__Scardovia	s__Scardovia_wiggsiae
P06239	{'LCK'}	VogtmannE_2016	UniRef50_G9Y3I1	['AT03_04030' 'alcB YPH_3898' nan]	p__Proteobacteria	c__Gammaproteobacteria	o__Enterobacterales	f__Hafniaceae	g__Hafnia	s__Hafnia_paralvei
P06239	{'LCK'}	FranzosaEA_2019	UniRef50_G9Y3I1	['AT03_04030' 'alcB YPH_3898' nan]	p__Proteobacteria	c__Gammaproteobacteria	o__Enterobacterales	f__Hafniaceae	g__Hafnia	s__Hafnia_alvei
P06239	{'LCK'}	FranzosaEA_2019	UniRef50_G9Y3I1	['AT03_04030' 'alcB YPH_3898' nan]	p__Proteobacteria	c__Gammaproteobacteria	o__Enterobacterales	f__Hafniaceae	g__Hafnia	s__Hafnia_paralvei
P06239	{'LCK'}	SchirmerM_2018	UniRef50_G9Y3I1	['AT03_04030' 'alcB YPH_3898' nan]	p__Proteobacteria	c__Gammaproteobacteria	o__Enterobacterales	f__Hafniaceae	g__Hafnia	s__Hafnia_alvei
P06239	{'LCK'}	SchirmerM_2018	UniRef50_G9Y3I1	['AT03_04030' 'alcB YPH_3898' nan]	p__Proteobacteria	c__Gammaproteobacteria	o__Enterobacterales	f__Hafniaceae	g__Hafnia	s__Hafnia_paralvei
P06239	{'LCK'}	FengQ_2015	UniRef50_G9Y3I1	['AT03_04030' 'alcB YPH_3898' nan]	p__Proteobacteria	c__Gammaproteobacteria	o__Enterobacterales	f__Hafniaceae	g__Hafnia	s__Hafnia_paralvei
P06239	{'LCK'}	FengQ_2015	UniRef50_G9Y3I1	['AT03_04030' 'alcB YPH_3898' nan]	p__Proteobacteria	c__Gammaproteobacteria	o__Enterobacterales	f__Hafniaceae	g__Hafnia	s__Hafnia_alvei
P06239	{'LCK'}	ZellerG_2014	UniRef50_G9Y3I1	['AT03_04030' 'alcB YPH_3898' nan]	p__Proteobacteria	c__Gammaproteobacteria	o__Enterobacterales	f__Hafniaceae	g__Hafnia	s__Hafnia_alvei
P06239	{'LCK'}	ZellerG_2014	UniRef50_G9Y3I1	['AT03_04030' 'alcB YPH_3898' nan]	p__Proteobacteria	c__Gammaproteobacteria	o__Enterobacterales	f__Hafniaceae	g__Hafnia	s__Hafnia_paralvei
P06239	{'LCK'}	VogtmannE_2016	UniRef50_P0C0G6	['gap gapA plr M6_Spy0265' 'gapA1 gap gapA SACOL0838' nan]	p__Firmicutes	c__Clostridia	o__Clostridiales	f__Lachnospiraceae	g__Roseburia	s__Roseburia_inulinivorans
P06239	{'LCK'}	VogtmannE_2016	UniRef50_P0C0G6	['gap gapA plr M6_Spy0265' 'gapA1 gap gapA SACOL0838' nan]	p__Firmicutes	c__Clostridia	o__Clostridiales	f__Lachnospiraceae	g__Roseburia	s__Roseburia_inulinivorans_CAG_15
P06239	{'LCK'}	VogtmannE_2016	UniRef50_P0C0G6	['gap gapA plr M6_Spy0265' 'gapA1 gap gapA SACOL0838' nan]	p__Firmicutes	c__Clostridia	o__Clostridiales	f__Lachnospiraceae	g__Roseburia	s__Roseburia_faecis
P06239	{'LCK'}	VogtmannE_2016	UniRef50_P0C0G6	['gap gapA plr M6_Spy0265' 'gapA1 gap gapA SACOL0838' nan]	p__Firmicutes	c__Clostridia	o__Clostridiales	f__Clostridiaceae	g__Clostridium	s__Clostridium_sp_CAG_253
P06239	{'LCK'}	VogtmannE_2016	UniRef50_P0C0G6	['gap gapA plr M6_Spy0265' 'gapA1 gap gapA SACOL0838' nan]	p__Firmicutes	c__Clostridia	o__Clostridiales	f__Eubacteriaceae	g__Eubacterium	s__Eubacterium_hallii
P06239	{'LCK'}	VogtmannE_2016	UniRef50_P0C0G6	['gap gapA plr M6_Spy0265' 'gapA1 gap gapA SACOL0838' nan]	p__Firmicutes	c__Clostridia	o__Clostridiales	f__Lachnospiraceae	g__Roseburia	s__Roseburia_intestinalis_CAG_13
P06239	{'LCK'}	VogtmannE_2016	UniRef50_P0C0G6	['gap gapA plr M6_Spy0265' 'gapA1 gap gapA SACOL0838' nan]	p__Firmicutes	c__Clostridia	o__Clostridiales	f__Lachnospiraceae	g__Roseburia	s__Roseburia_hominis
P06239	{'LCK'}	VogtmannE_2016	UniRef50_P0C0G6	['gap gapA plr M6_Spy0265' 'gapA1 gap gapA SACOL0838' nan]	p__Firmicutes	c__Clostridia	o__Clostridiales	f__Lachnospiraceae	g__Roseburia	s__Roseburia_intestinalis
P06239	{'LCK'}	VogtmannE_2016	UniRef50_P0C0G6	['gap gapA plr M6_Spy0265' 'gapA1 gap gapA SACOL0838' nan]	p__Firmicutes	c__Clostridia	o__Clostridiales	f__Eubacteriaceae	g__Eubacterium	s__Eubacterium_hallii_CAG_12
P06239	{'LCK'}	VogtmannE_2016	UniRef50_P0C0G6	['gap gapA plr M6_Spy0265' 'gapA1 gap gapA SACOL0838' nan]	p__Firmicutes	c__Clostridia	o__Clostridiales	f__Lachnospiraceae	g__Butyrivibrio	s__Butyrivibrio_crossotus
P06239	{'LCK'}	VogtmannE_2016	UniRef50_P0C0G6	['gap gapA plr M6_Spy0265' 'gapA1 gap gapA SACOL0838' nan]	p__Firmicutes	c__Clostridia	o__Clostridiales	f__Lachnospiraceae	g__Butyrivibrio	s__Butyrivibrio_crossotus_CAG_259
P06239	{'LCK'}	VogtmannE_2016	UniRef50_P0C0G6	['gap gapA plr M6_Spy0265' 'gapA1 gap gapA SACOL0838' nan]	p__Firmicutes	c__Clostridia	o__Clostridiales	f__Lachnospiraceae	g__Blautia	s__Ruminococcus_torques
P06239	{'LCK'}	VogtmannE_2016	UniRef50_P0C0G6	['gap gapA plr M6_Spy0265' 'gapA1 gap gapA SACOL0838' nan]	p__Firmicutes	c__Clostridia	o__Clostridiales	f__Lachnospiraceae	g__Lachnospiraceae_unclassified	s__Eubacterium_rectale
P06239	{'LCK'}	VogtmannE_2016	UniRef50_P0C0G6	['gap gapA plr M6_Spy0265' 'gapA1 gap gapA SACOL0838' nan]	p__Firmicutes	c__Clostridia	o__Clostridiales	f__Clostridiaceae	g__Clostridium	s__Clostridium_sp_CAG_411
P06239	{'LCK'}	VogtmannE_2016	UniRef50_P0C0G6	['gap gapA plr M6_Spy0265' 'gapA1 gap gapA SACOL0838' nan]	p__Firmicutes	c__Clostridia	o__Clostridiales	f__Lachnospiraceae	g__Blautia	s__Blautia_wexlerae
P06239	{'LCK'}	VogtmannE_2016	UniRef50_P0C0G6	['gap gapA plr M6_Spy0265' 'gapA1 gap gapA SACOL0838' nan]	p__Firmicutes	c__Clostridia	o__Clostridiales	f__Lachnospiraceae	g__Blautia	s__Blautia_obeum
P06239	{'LCK'}	VogtmannE_2016	UniRef50_P0C0G6	['gap gapA plr M6_Spy0265' 'gapA1 gap gapA SACOL0838' nan]	p__Firmicutes	c__Clostridia	o__Clostridiales	f__Lachnospiraceae	g__Blautia	s__Blautia_sp_CAG_257
P06239	{'LCK'}	VogtmannE_2016	UniRef50_P0C0G6	['gap gapA plr M6_Spy0265' 'gapA1 gap gapA SACOL0838' nan]	p__Firmicutes	c__Clostridia	o__Clostridiales	f__Lachnospiraceae	g__Blautia	s__Ruminococcus_gnavus
P06239	{'LCK'}	VogtmannE_2016	UniRef50_P0C0G6	['gap gapA plr M6_Spy0265' 'gapA1 gap gapA SACOL0838' nan]	p__Firmicutes	c__Clostridia	o__Clostridiales	f__Lachnospiraceae	g__Dorea	s__Dorea_longicatena_CAG_42
P06239	{'LCK'}	VogtmannE_2016	UniRef50_P0C0G6	['gap gapA plr M6_Spy0265' 'gapA1 gap gapA SACOL0838' nan]	p__Firmicutes	c__Clostridia	o__Clostridiales	f__Lachnospiraceae	g__Dorea	s__Dorea_longicatena
P06239	{'LCK'}	VogtmannE_2016	UniRef50_P0C0G6	['gap gapA plr M6_Spy0265' 'gapA1 gap gapA SACOL0838' nan]	p__Firmicutes	c__Clostridia	o__Clostridiales	f__Lachnospiraceae	g__Blautia	s__Blautia_hansenii
P06239	{'LCK'}	VogtmannE_2016	UniRef50_P0C0G6	['gap gapA plr M6_Spy0265' 'gapA1 gap gapA SACOL0838' nan]	p__Firmicutes	c__Clostridia	o__Clostridiales	f__Ruminococcaceae	g__Ruminococcus	s__Ruminococcus_lactaris
P06239	{'LCK'}	VogtmannE_2016	UniRef50_P0C0G6	['gap gapA plr M6_Spy0265' 'gapA1 gap gapA SACOL0838' nan]	p__Firmicutes	c__Clostridia	o__Clostridiales	f__Lachnospiraceae	g__Blautia	s__Ruminococcus_torques
P06239	{'LCK'}	VogtmannE_2016	UniRef50_P0C0G6	['gap gapA plr M6_Spy0265' 'gapA1 gap gapA SACOL0838' nan]	p__Firmicutes	c__Clostridia	o__Clostridiales	f__Lachnospiraceae	g__Coprococcus	s__Coprococcus_comes_CAG_19
P06239	{'LCK'}	VogtmannE_2016	UniRef50_P0C0G6	['gap gapA plr M6_Spy0265' 'gapA1 gap gapA SACOL0838' nan]	p__Firmicutes	c__Clostridia	o__Clostridiales	f__Lachnospiraceae	g__Coprococcus	s__Coprococcus_comes
P06239	{'LCK'}	VogtmannE_2016	UniRef50_P0C0G6	['gap gapA plr M6_Spy0265' 'gapA1 gap gapA SACOL0838' nan]	p__Firmicutes	c__Clostridia	o__Clostridiales	f__Lachnospiraceae	g__Roseburia	s__Roseburia_sp_CAG_471
P06239	{'LCK'}	VogtmannE_2016	UniRef50_P0C0G6	['gap gapA plr M6_Spy0265' 'gapA1 gap gapA SACOL0838' nan]	p__Firmicutes	c__Clostridia	o__Clostridiales	f__Clostridiaceae	g__Hungatella	s__Hungatella_hathewayi
P06239	{'LCK'}	VogtmannE_2016	UniRef50_P0C0G6	['gap gapA plr M6_Spy0265' 'gapA1 gap gapA SACOL0838' nan]	p__Firmicutes	c__Clostridia	o__Clostridiales	f__Lachnospiraceae	g__Blautia	s__Blautia_coccoides
P06239	{'LCK'}	VogtmannE_2016	UniRef50_P0C0G6	['gap gapA plr M6_Spy0265' 'gapA1 gap gapA SACOL0838' nan]	p__Firmicutes	c__Clostridia	o__Clostridiales	f__Lachnospiraceae	g__Blautia	s__Blautia_producta
P06239	{'LCK'}	VogtmannE_2016	UniRef50_P0C0G6	['gap gapA plr M6_Spy0265' 'gapA1 gap gapA SACOL0838' nan]	p__Firmicutes	c__Clostridia	o__Clostridiales	f__Lachnospiraceae	g__Sellimonas	s__Sellimonas_intestinalis
P06239	{'LCK'}	VogtmannE_2016	UniRef50_P0C0G6	['gap gapA plr M6_Spy0265' 'gapA1 gap gapA SACOL0838' nan]	p__Firmicutes	c__Clostridia	o__Clostridiales	f__Lachnospiraceae	g__Blautia	s__Blautia_hydrogenotrophica_CAG_147
P06239	{'LCK'}	VogtmannE_2016	UniRef50_P0C0G6	['gap gapA plr M6_Spy0265' 'gapA1 gap gapA SACOL0838' nan]	p__Firmicutes	c__Clostridia	o__Clostridiales	f__Lachnospiraceae	g__Blautia	s__Blautia_hydrogenotrophica
P06239	{'LCK'}	VogtmannE_2016	UniRef50_P0C0G6	['gap gapA plr M6_Spy0265' 'gapA1 gap gapA SACOL0838' nan]	p__Firmicutes	c__Clostridia	o__Clostridiales	f__Lachnospiraceae	g__Blautia	s__Blautia_sp_N6H1_15
P06239	{'LCK'}	VogtmannE_2016	UniRef50_P0C0G6	['gap gapA plr M6_Spy0265' 'gapA1 gap gapA SACOL0838' nan]	p__Firmicutes	c__Firmicutes_unclassified	o__Firmicutes_unclassified	f__Firmicutes_unclassified	g__Firmicutes_unclassified	s__Firmicutes_bacterium_CAG_424
P06239	{'LCK'}	VogtmannE_2016	UniRef50_P0C0G6	['gap gapA plr M6_Spy0265' 'gapA1 gap gapA SACOL0838' nan]	p__Firmicutes	c__Clostridia	o__Clostridiales	f__Clostridiaceae	g__Lactonifactor	s__Lactonifactor_longoviformis
P06239	{'LCK'}	VogtmannE_2016	UniRef50_P0C0G6	['gap gapA plr M6_Spy0265' 'gapA1 gap gapA SACOL0838' nan]	p__Firmicutes	c__Clostridia	o__Clostridiales	f__Lachnospiraceae	g__Lachnoclostridium	s__Lachnoclostridium_sp_An118
P06239	{'LCK'}	VogtmannE_2016	UniRef50_P0C0G6	['gap gapA plr M6_Spy0265' 'gapA1 gap gapA SACOL0838' nan]	p__Firmicutes	c__Clostridia	o__Clostridiales	f__Clostridiaceae	g__Clostridium	s__Clostridium_sp_D5
P06239	{'LCK'}	VogtmannE_2016	UniRef50_P0C0G6	['gap gapA plr M6_Spy0265' 'gapA1 gap gapA SACOL0838' nan]	p__Firmicutes	c__Clostridia	o__Clostridiales	f__Eubacteriaceae	g__Eubacterium	s__Eubacterium_eligens_CAG_72
P06239	{'LCK'}	VogtmannE_2016	UniRef50_P0C0G6	['gap gapA plr M6_Spy0265' 'gapA1 gap gapA SACOL0838' nan]	p__Firmicutes	c__Clostridia	o__Clostridiales	f__Eubacteriaceae	g__Eubacterium	s__Eubacterium_eligens
P06239	{'LCK'}	VogtmannE_2016	UniRef50_P0C0G6	['gap gapA plr M6_Spy0265' 'gapA1 gap gapA SACOL0838' nan]	p__Firmicutes	c__Clostridia	o__Clostridiales	f__Lachnospiraceae	g__Lachnospira	s__Lachnospira_pectinoschiza
P06239	{'LCK'}	VogtmannE_2016	UniRef50_P0C0G6	['gap gapA plr M6_Spy0265' 'gapA1 gap gapA SACOL0838' nan]	p__Firmicutes	c__Firmicutes_unclassified	o__Firmicutes_unclassified	f__Firmicutes_unclassified	g__Firmicutes_unclassified	s__Firmicutes_bacterium_CAG_534
P06239	{'LCK'}	VogtmannE_2016	UniRef50_P0C0G6	['gap gapA plr M6_Spy0265' 'gapA1 gap gapA SACOL0838' nan]	p__Firmicutes	c__Clostridia	o__Clostridiales	f__Lachnospiraceae	g__Lachnospira	s__Lachnospira_pectinoschiza
P06239	{'LCK'}	VogtmannE_2016	UniRef50_P0C0G6	['gap gapA plr M6_Spy0265' 'gapA1 gap gapA SACOL0838' nan]	p__Firmicutes	c__Clostridia	o__Clostridiales	f__Eubacteriaceae	g__Eubacterium	s__Eubacterium_sp_CAG_38
P06239	{'LCK'}	VogtmannE_2016	UniRef50_P0C0G6	['gap gapA plr M6_Spy0265' 'gapA1 gap gapA SACOL0838' nan]	p__Firmicutes	c__Clostridia	o__Clostridiales	f__Ruminococcaceae	g__Ruminococcus	s__Ruminococcus_bromii
P06239	{'LCK'}	VogtmannE_2016	UniRef50_P0C0G6	['gap gapA plr M6_Spy0265' 'gapA1 gap gapA SACOL0838' nan]	p__Firmicutes	c__Clostridia	o__Clostridiales	f__Clostridiaceae	g__Clostridium	s__Clostridium_sp_CAG_299
P06239	{'LCK'}	VogtmannE_2016	UniRef50_P0C0G6	['gap gapA plr M6_Spy0265' 'gapA1 gap gapA SACOL0838' nan]	p__Firmicutes	c__Clostridia	o__Clostridiales	f__Lachnospiraceae	g__Lachnoclostridium	s__Clostridium_saccharolyticum
P06239	{'LCK'}	VogtmannE_2016	UniRef50_P0C0G6	['gap gapA plr M6_Spy0265' 'gapA1 gap gapA SACOL0838' nan]	p__Firmicutes	c__Clostridia	o__Clostridiales	f__Ruminococcaceae	g__Ruminococcus	s__Ruminococcus_sp_CAG_403
P06239	{'LCK'}	VogtmannE_2016	UniRef50_P0C0G6	['gap gapA plr M6_Spy0265' 'gapA1 gap gapA SACOL0838' nan]	p__Firmicutes	c__Clostridia	o__Clostridiales	f__Eubacteriaceae	g__Eubacterium	s__Eubacterium_sp_CAG_180
P06239	{'LCK'}	VogtmannE_2016	UniRef50_P0C0G6	['gap gapA plr M6_Spy0265' 'gapA1 gap gapA SACOL0838' nan]	p__Firmicutes	c__Clostridia	o__Clostridiales	f__Ruminococcaceae	g__Ruminococcus	s__Ruminococcus_bicirculans
P06239	{'LCK'}	VogtmannE_2016	UniRef50_P0C0G6	['gap gapA plr M6_Spy0265' 'gapA1 gap gapA SACOL0838' nan]	p__Firmicutes	c__Clostridia	o__Clostridiales	f__Lachnospiraceae	g__Coprococcus	s__Coprococcus_eutactus
P06239	{'LCK'}	VogtmannE_2016	UniRef50_P0C0G6	['gap gapA plr M6_Spy0265' 'gapA1 gap gapA SACOL0838' nan]	p__Firmicutes	c__Clostridia	o__Clostridiales	f__Ruminococcaceae	g__Ruminococcaceae_unclassified	s__Eubacterium_siraeum
P06239	{'LCK'}	VogtmannE_2016	UniRef50_P0C0G6	['gap gapA plr M6_Spy0265' 'gapA1 gap gapA SACOL0838' nan]	p__Firmicutes	c__Clostridia	o__Clostridiales	f__Ruminococcaceae	g__Ruminococcus	s__Ruminococcus_callidus
P06239	{'LCK'}	VogtmannE_2016	UniRef50_P0C0G6	['gap gapA plr M6_Spy0265' 'gapA1 gap gapA SACOL0838' nan]	p__Firmicutes	c__Clostridia	o__Clostridiales	f__Eubacteriaceae	g__Eubacterium	s__Eubacterium_sp_OM08_24
P06239	{'LCK'}	VogtmannE_2016	UniRef50_P0C0G6	['gap gapA plr M6_Spy0265' 'gapA1 gap gapA SACOL0838' nan]	p__Firmicutes	c__Clostridia	o__Clostridiales	f__Ruminococcaceae	g__Ruminococcus	s__Ruminococcus_sp_CAG_330
P06239	{'LCK'}	VogtmannE_2016	UniRef50_P0C0G6	['gap gapA plr M6_Spy0265' 'gapA1 gap gapA SACOL0838' nan]	p__Firmicutes	c__Clostridia	o__Clostridiales	f__Lachnospiraceae	g__Roseburia	s__Roseburia_sp_CAG_303
P06239	{'LCK'}	VogtmannE_2016	UniRef50_P0C0G6	['gap gapA plr M6_Spy0265' 'gapA1 gap gapA SACOL0838' nan]	p__Firmicutes	c__Clostridia	o__Clostridiales	f__Clostridiaceae	g__Clostridium	s__Clostridium_sp_CAG_590
P06239	{'LCK'}	VogtmannE_2016	UniRef50_P0C0G6	['gap gapA plr M6_Spy0265' 'gapA1 gap gapA SACOL0838' nan]	p__Firmicutes	c__Clostridia	o__Clostridiales	f__Ruminococcaceae	g__Ruminococcus	s__Ruminococcus_sp_CAG_579
P06239	{'LCK'}	VogtmannE_2016	UniRef50_P0C0G6	['gap gapA plr M6_Spy0265' 'gapA1 gap gapA SACOL0838' nan]	p__Firmicutes	c__Clostridia	o__Clostridiales	f__Ruminococcaceae	g__Ruminococcus	s__Ruminococcus_sp_CAG_563
P06239	{'LCK'}	VogtmannE_2016	UniRef50_P0C0G6	['gap gapA plr M6_Spy0265' 'gapA1 gap gapA SACOL0838' nan]	p__Firmicutes	c__Clostridia	o__Clostridiales	f__Ruminococcaceae	g__Ruminococcus	s__Ruminococcus_sp_CAG_488
P06239	{'LCK'}	VogtmannE_2016	UniRef50_P0C0G6	['gap gapA plr M6_Spy0265' 'gapA1 gap gapA SACOL0838' nan]	p__Firmicutes	c__Clostridia	o__Clostridiales	f__Eubacteriaceae	g__Eubacterium	s__Eubacterium_sp_CAG_786
P06239	{'LCK'}	VogtmannE_2016	UniRef50_P0C0G6	['gap gapA plr M6_Spy0265' 'gapA1 gap gapA SACOL0838' nan]	p__Firmicutes	c__Clostridia	o__Clostridiales	f__Clostridiaceae	g__Clostridium	s__Clostridium_sp_CAG_510
P06239	{'LCK'}	VogtmannE_2016	UniRef50_P0C0G6	['gap gapA plr M6_Spy0265' 'gapA1 gap gapA SACOL0838' nan]	p__Firmicutes	c__Clostridia	o__Clostridiales	f__Lachnospiraceae	g__Anaerostipes	s__Anaerostipes_hadrus
P06239	{'LCK'}	VogtmannE_2016	UniRef50_P0C0G6	['gap gapA plr M6_Spy0265' 'gapA1 gap gapA SACOL0838' nan]	p__Firmicutes	c__Clostridia	o__Clostridiales	f__Lachnospiraceae	g__Tyzzerella	s__Tyzzerella_nexilis
P06239	{'LCK'}	VogtmannE_2016	UniRef50_P0C0G6	['gap gapA plr M6_Spy0265' 'gapA1 gap gapA SACOL0838' nan]	p__Firmicutes	c__Clostridia	o__Clostridiales	f__Lachnospiraceae	g__Lachnospiraceae_unclassified	s__Lachnospiraceae_bacterium_2_1_46FAA
P06239	{'LCK'}	VogtmannE_2016	UniRef50_P0C0G6	['gap gapA plr M6_Spy0265' 'gapA1 gap gapA SACOL0838' nan]	p__Firmicutes	c__Clostridia	o__Clostridiales	f__Lachnospiraceae	g__Eisenbergiella	s__Eisenbergiella_massiliensis
P06239	{'LCK'}	VogtmannE_2016	UniRef50_P0C0G6	['gap gapA plr M6_Spy0265' 'gapA1 gap gapA SACOL0838' nan]	p__Firmicutes	c__Clostridia	o__Clostridiales	f__Clostridiaceae	g__Clostridium	s__Clostridium_sp_CAG_58
P06239	{'LCK'}	VogtmannE_2016	UniRef50_P0C0G6	['gap gapA plr M6_Spy0265' 'gapA1 gap gapA SACOL0838' nan]	p__Firmicutes	c__Clostridia	o__Clostridiales	f__Lachnospiraceae	g__Eisenbergiella	s__Eisenbergiella_tayi
P06239	{'LCK'}	VogtmannE_2016	UniRef50_P0C0G6	['gap gapA plr M6_Spy0265' 'gapA1 gap gapA SACOL0838' nan]	p__Firmicutes	c__Clostridia	o__Clostridiales	f__Lachnospiraceae	g__Fusicatenibacter	s__Fusicatenibacter_saccharivorans
P06239	{'LCK'}	VogtmannE_2016	UniRef50_P0C0G6	['gap gapA plr M6_Spy0265' 'gapA1 gap gapA SACOL0838' nan]	p__Firmicutes	c__Erysipelotrichia	o__Erysipelotrichales	f__Erysipelotrichaceae	g__Erysipelatoclostridium	s__Erysipelatoclostridium_ramosum
P06239	{'LCK'}	VogtmannE_2016	UniRef50_P0C0G6	['gap gapA plr M6_Spy0265' 'gapA1 gap gapA SACOL0838' nan]	p__Firmicutes	c__Erysipelotrichia	o__Erysipelotrichales	f__Erysipelotrichaceae	g__Coprobacillus	s__Coprobacillus_cateniformis
P06239	{'LCK'}	VogtmannE_2016	UniRef50_P0C0G6	['gap gapA plr M6_Spy0265' 'gapA1 gap gapA SACOL0838' nan]	p__Firmicutes	c__Erysipelotrichia	o__Erysipelotrichales	f__Erysipelotrichaceae	g__Massiliomicrobiota	s__Massiliomicrobiota_timonensis
P06239	{'LCK'}	VogtmannE_2016	UniRef50_P0C0G6	['gap gapA plr M6_Spy0265' 'gapA1 gap gapA SACOL0838' nan]	p__Firmicutes	c__Erysipelotrichia	o__Erysipelotrichales	f__Erysipelotrichaceae	g__Candidatus_Stoquefichus	s__Candidatus_Stoquefichus_sp_KLE1796
P06239	{'LCK'}	VogtmannE_2016	UniRef50_P0C0G6	['gap gapA plr M6_Spy0265' 'gapA1 gap gapA SACOL0838' nan]	p__Firmicutes	c__Clostridia	o__Clostridiales	f__Clostridiales_unclassified	g__Clostridiales_unclassified	s__Clostridiales_bacterium_CHKCI006
P06239	{'LCK'}	VogtmannE_2016	UniRef50_P0C0G6	['gap gapA plr M6_Spy0265' 'gapA1 gap gapA SACOL0838' nan]	p__Firmicutes	c__Clostridia	o__Clostridiales	f__Lachnospiraceae	g__Lachnoclostridium	s__Clostridium_bolteae
P06239	{'LCK'}	VogtmannE_2016	UniRef50_P0C0G6	['gap gapA plr M6_Spy0265' 'gapA1 gap gapA SACOL0838' nan]	p__Firmicutes	c__Clostridia	o__Clostridiales	f__Lachnospiraceae	g__Lachnoclostridium	s__Clostridium_citroniae
P06239	{'LCK'}	VogtmannE_2016	UniRef50_P0C0G6	['gap gapA plr M6_Spy0265' 'gapA1 gap gapA SACOL0838' nan]	p__Firmicutes	c__Clostridia	o__Clostridiales	f__Lachnospiraceae	g__Lachnoclostridium	s__Clostridium_lavalense
P06239	{'LCK'}	VogtmannE_2016	UniRef50_P0C0G6	['gap gapA plr M6_Spy0265' 'gapA1 gap gapA SACOL0838' nan]	p__Firmicutes	c__Clostridia	o__Clostridiales	f__Lachnospiraceae	g__Dorea	s__Dorea_longicatena
P06239	{'LCK'}	VogtmannE_2016	UniRef50_P0C0G6	['gap gapA plr M6_Spy0265' 'gapA1 gap gapA SACOL0838' nan]	p__Firmicutes	c__Clostridia	o__Clostridiales	f__Clostridiaceae	g__Hungatella	s__Hungatella_hathewayi
P06239	{'LCK'}	VogtmannE_2016	UniRef50_P0C0G6	['gap gapA plr M6_Spy0265' 'gapA1 gap gapA SACOL0838' nan]	p__Firmicutes	c__Clostridia	o__Clostridiales	f__Lachnospiraceae	g__Lachnoclostridium	s__Clostridium_saccharolyticum
P06239	{'LCK'}	VogtmannE_2016	UniRef50_P0C0G6	['gap gapA plr M6_Spy0265' 'gapA1 gap gapA SACOL0838' nan]	p__Firmicutes	c__Clostridia	o__Clostridiales	f__Lachnospiraceae	g__Lachnoclostridium	s__Clostridium_asparagiforme
P06239	{'LCK'}	VogtmannE_2016	UniRef50_P0C0G6	['gap gapA plr M6_Spy0265' 'gapA1 gap gapA SACOL0838' nan]	p__Firmicutes	c__Clostridia	o__Clostridiales	f__Lachnospiraceae	g__Lachnoclostridium	s__Clostridium_aldenense
P06239	{'LCK'}	VogtmannE_2016	UniRef50_P0C0G6	['gap gapA plr M6_Spy0265' 'gapA1 gap gapA SACOL0838' nan]	p__Firmicutes	c__Clostridia	o__Clostridiales	f__Lachnospiraceae	g__Lachnoclostridium	s__Clostridium_clostridioforme
P06239	{'LCK'}	VogtmannE_2016	UniRef50_P0C0G6	['gap gapA plr M6_Spy0265' 'gapA1 gap gapA SACOL0838' nan]	p__Firmicutes	c__Clostridia	o__Clostridiales	f__Clostridiales_unclassified	g__Clostridiales_unclassified	s__Clostridiales_bacterium_1_7_47FAA
P06239	{'LCK'}	VogtmannE_2016	UniRef50_P0C0G6	['gap gapA plr M6_Spy0265' 'gapA1 gap gapA SACOL0838' nan]	p__Firmicutes	c__Clostridia	o__Clostridiales	f__Clostridiaceae	g__Clostridium	s__Clostridium_sp_chh4_2
P06239	{'LCK'}	VogtmannE_2016	UniRef50_P0C0G6	['gap gapA plr M6_Spy0265' 'gapA1 gap gapA SACOL0838' nan]	p__Firmicutes	c__Clostridia	o__Clostridiales	f__Lachnospiraceae	g__Dorea	s__Dorea_formicigenerans
P06239	{'LCK'}	VogtmannE_2016	UniRef50_P0C0G6	['gap gapA plr M6_Spy0265' 'gapA1 gap gapA SACOL0838' nan]	p__Firmicutes	c__Clostridia	o__Clostridiales	f__Lachnospiraceae	g__Dorea	s__Dorea_formicigenerans_CAG_28
P06239	{'LCK'}	VogtmannE_2016	UniRef50_P0C0G6	['gap gapA plr M6_Spy0265' 'gapA1 gap gapA SACOL0838' nan]	p__Firmicutes	c__Clostridia	o__Clostridiales	f__Lachnospiraceae	g__Dorea	s__Dorea_sp_CAG_317
P06239	{'LCK'}	VogtmannE_2016	UniRef50_P0C0G6	['gap gapA plr M6_Spy0265' 'gapA1 gap gapA SACOL0838' nan]	p__Firmicutes	c__Clostridia	o__Clostridiales	f__Lachnospiraceae	g__Lachnoclostridium	s__Lachnoclostridium_sp_An138
P06239	{'LCK'}	VogtmannE_2016	UniRef50_P0C0G6	['gap gapA plr M6_Spy0265' 'gapA1 gap gapA SACOL0838' nan]	p__Firmicutes	c__Clostridia	o__Clostridiales	f__Lachnospiraceae	g__Lachnoclostridium	s__Lachnoclostridium_sp_An131
P06239	{'LCK'}	VogtmannE_2016	UniRef50_P0C0G6	['gap gapA plr M6_Spy0265' 'gapA1 gap gapA SACOL0838' nan]	p__Firmicutes	c__Clostridia	o__Clostridiales	f__Clostridiales_unclassified	g__Clostridiales_unclassified	s__Bacteroides_pectinophilus
P06239	{'LCK'}	VogtmannE_2016	UniRef50_P0C0G6	['gap gapA plr M6_Spy0265' 'gapA1 gap gapA SACOL0838' nan]	p__Firmicutes	c__Clostridia	o__Clostridiales	f__Lachnospiraceae	g__Lachnoclostridium	s__Clostridium_hylemonae
P06239	{'LCK'}	VogtmannE_2016	UniRef50_P0C0G6	['gap gapA plr M6_Spy0265' 'gapA1 gap gapA SACOL0838' nan]	p__Firmicutes	c__Clostridia	o__Clostridiales	f__Lachnospiraceae	g__Lachnoclostridium	s__Clostridium_scindens
P06239	{'LCK'}	VogtmannE_2016	UniRef50_P0C0G6	['gap gapA plr M6_Spy0265' 'gapA1 gap gapA SACOL0838' nan]	p__Firmicutes	c__Clostridia	o__Clostridiales	f__Eubacteriaceae	g__Eubacterium	s__Eubacterium_ventriosum
P06239	{'LCK'}	VogtmannE_2016	UniRef50_P0C0G6	['gap gapA plr M6_Spy0265' 'gapA1 gap gapA SACOL0838' nan]	p__Firmicutes	c__Firmicutes_unclassified	o__Firmicutes_unclassified	f__Firmicutes_unclassified	g__Firmicutes_unclassified	s__Firmicutes_bacterium_CAG_110
P06239	{'LCK'}	VogtmannE_2016	UniRef50_P0C0G6	['gap gapA plr M6_Spy0265' 'gapA1 gap gapA SACOL0838' nan]	p__Firmicutes	c__Clostridia	o__Clostridiales	f__Lachnospiraceae	g__Lachnoclostridium	s__Clostridium_symbiosum
P06239	{'LCK'}	VogtmannE_2016	UniRef50_P0C0G6	['gap gapA plr M6_Spy0265' 'gapA1 gap gapA SACOL0838' nan]	p__Firmicutes	c__Firmicutes_unclassified	o__Firmicutes_unclassified	f__Firmicutes_unclassified	g__Firmicutes_unclassified	s__Firmicutes_bacterium_CAG_94
P06239	{'LCK'}	VogtmannE_2016	UniRef50_P0C0G6	['gap gapA plr M6_Spy0265' 'gapA1 gap gapA SACOL0838' nan]	p__Firmicutes	c__Clostridia	o__Clostridiales	f__Eubacteriaceae	g__Eubacterium	s__Eubacterium_ramulus
P06239	{'LCK'}	VogtmannE_2016	UniRef50_P0C0G6	['gap gapA plr M6_Spy0265' 'gapA1 gap gapA SACOL0838' nan]	p__Firmicutes	c__Clostridia	o__Clostridiales	f__Lachnospiraceae	g__Anaerostipes	s__Anaerostipes_caccae
P06239	{'LCK'}	VogtmannE_2016	UniRef50_P0C0G6	['gap gapA plr M6_Spy0265' 'gapA1 gap gapA SACOL0838' nan]	p__Firmicutes	c__Clostridia	o__Clostridiales	f__Clostridiaceae	g__Hungatella	s__Hungatella_hathewayi
P06239	{'LCK'}	VogtmannE_2016	UniRef50_P0C0G6	['gap gapA plr M6_Spy0265' 'gapA1 gap gapA SACOL0838' nan]	p__Firmicutes	c__Bacilli	o__Lactobacillales	f__Streptococcaceae	g__Streptococcus	s__Streptococcus_parasanguinis
P06239	{'LCK'}	VogtmannE_2016	UniRef50_P0C0G6	['gap gapA plr M6_Spy0265' 'gapA1 gap gapA SACOL0838' nan]	p__Firmicutes	c__Bacilli	o__Lactobacillales	f__Streptococcaceae	g__Streptococcus	s__Streptococcus_salivarius_CAG_79
P06239	{'LCK'}	VogtmannE_2016	UniRef50_P0C0G6	['gap gapA plr M6_Spy0265' 'gapA1 gap gapA SACOL0838' nan]	p__Firmicutes	c__Bacilli	o__Lactobacillales	f__Streptococcaceae	g__Streptococcus	s__Streptococcus_salivarius
P06239	{'LCK'}	VogtmannE_2016	UniRef50_P0C0G6	['gap gapA plr M6_Spy0265' 'gapA1 gap gapA SACOL0838' nan]	p__Firmicutes	c__Bacilli	o__Lactobacillales	f__Streptococcaceae	g__Streptococcus	s__Streptococcus_oralis
P06239	{'LCK'}	VogtmannE_2016	UniRef50_P0C0G6	['gap gapA plr M6_Spy0265' 'gapA1 gap gapA SACOL0838' nan]	p__Firmicutes	c__Bacilli	o__Lactobacillales	f__Streptococcaceae	g__Streptococcus	s__Streptococcus_sanguinis
P06239	{'LCK'}	VogtmannE_2016	UniRef50_P0C0G6	['gap gapA plr M6_Spy0265' 'gapA1 gap gapA SACOL0838' nan]	p__Firmicutes	c__Bacilli	o__Lactobacillales	f__Streptococcaceae	g__Streptococcus	s__Streptococcus_vestibularis
P06239	{'LCK'}	VogtmannE_2016	UniRef50_P0C0G6	['gap gapA plr M6_Spy0265' 'gapA1 gap gapA SACOL0838' nan]	p__Firmicutes	c__Bacilli	o__Lactobacillales	f__Streptococcaceae	g__Streptococcus	s__Streptococcus_thermophilus
P06239	{'LCK'}	VogtmannE_2016	UniRef50_P0C0G6	['gap gapA plr M6_Spy0265' 'gapA1 gap gapA SACOL0838' nan]	p__Firmicutes	c__Bacilli	o__Lactobacillales	f__Streptococcaceae	g__Streptococcus	s__Streptococcus_gordonii
P06239	{'LCK'}	VogtmannE_2016	UniRef50_P0C0G6	['gap gapA plr M6_Spy0265' 'gapA1 gap gapA SACOL0838' nan]	p__Firmicutes	c__Bacilli	o__Lactobacillales	f__Streptococcaceae	g__Streptococcus	s__Streptococcus_mitis
P06239	{'LCK'}	VogtmannE_2016	UniRef50_P0C0G6	['gap gapA plr M6_Spy0265' 'gapA1 gap gapA SACOL0838' nan]	p__Firmicutes	c__Bacilli	o__Lactobacillales	f__Streptococcaceae	g__Streptococcus	s__Streptococcus_infantis
P06239	{'LCK'}	VogtmannE_2016	UniRef50_P0C0G6	['gap gapA plr M6_Spy0265' 'gapA1 gap gapA SACOL0838' nan]	p__Firmicutes	c__Bacilli	o__Lactobacillales	f__Streptococcaceae	g__Streptococcus	s__Streptococcus_australis
P06239	{'LCK'}	VogtmannE_2016	UniRef50_P0C0G6	['gap gapA plr M6_Spy0265' 'gapA1 gap gapA SACOL0838' nan]	p__Firmicutes	c__Bacilli	o__Lactobacillales	f__Streptococcaceae	g__Streptococcus	s__Streptococcus_sp_A12
P06239	{'LCK'}	VogtmannE_2016	UniRef50_P0C0G6	['gap gapA plr M6_Spy0265' 'gapA1 gap gapA SACOL0838' nan]	p__Firmicutes	c__Bacilli	o__Lactobacillales	f__Streptococcaceae	g__Streptococcus	s__Streptococcus_mutans
P06239	{'LCK'}	VogtmannE_2016	UniRef50_P0C0G6	['gap gapA plr M6_Spy0265' 'gapA1 gap gapA SACOL0838' nan]	p__Firmicutes	c__Bacilli	o__Lactobacillales	f__Streptococcaceae	g__Streptococcus	s__Streptococcus_cristatus
P06239	{'LCK'}	VogtmannE_2016	UniRef50_P0C0G6	['gap gapA plr M6_Spy0265' 'gapA1 gap gapA SACOL0838' nan]	p__Firmicutes	c__Bacilli	o__Lactobacillales	f__Streptococcaceae	g__Streptococcus	s__Streptococcus_sp_F0442
P06239	{'LCK'}	VogtmannE_2016	UniRef50_P0C0G6	['gap gapA plr M6_Spy0265' 'gapA1 gap gapA SACOL0838' nan]	p__Firmicutes	c__Clostridia	o__Clostridiales	f__Clostridiales_unclassified	g__Monoglobus	s__Monoglobus_pectinilyticus
P06239	{'LCK'}	VogtmannE_2016	UniRef50_P0C0G6	['gap gapA plr M6_Spy0265' 'gapA1 gap gapA SACOL0838' nan]	p__Firmicutes	c__Clostridia	o__Clostridiales	f__Lachnospiraceae	g__Coprococcus	s__Coprococcus_catus
P06239	{'LCK'}	VogtmannE_2016	UniRef50_P0C0G6	['gap gapA plr M6_Spy0265' 'gapA1 gap gapA SACOL0838' nan]	p__Firmicutes	c__Erysipelotrichia	o__Erysipelotrichales	f__Erysipelotrichaceae	g__Holdemania	s__Holdemania_filiformis
P06239	{'LCK'}	VogtmannE_2016	UniRef50_P0C0G6	['gap gapA plr M6_Spy0265' 'gapA1 gap gapA SACOL0838' nan]	p__Actinobacteria	c__Coriobacteriia	o__Coriobacteriales	f__Atopobiaceae	g__Atopobium	s__Atopobium_parvulum
P06239	{'LCK'}	VogtmannE_2016	UniRef50_P0C0G6	['gap gapA plr M6_Spy0265' 'gapA1 gap gapA SACOL0838' nan]	p__Actinobacteria	c__Coriobacteriia	o__Coriobacteriales	f__Atopobiaceae	g__Olsenella	s__Olsenella_uli
P06239	{'LCK'}	VogtmannE_2016	UniRef50_P0C0G6	['gap gapA plr M6_Spy0265' 'gapA1 gap gapA SACOL0838' nan]	p__Firmicutes	c__Clostridia	o__Clostridiales	f__Lachnospiraceae	g__Butyrivibrio	s__Butyrivibrio_sp_CAG_318
P06239	{'LCK'}	VogtmannE_2016	UniRef50_P0C0G6	['gap gapA plr M6_Spy0265' 'gapA1 gap gapA SACOL0838' nan]	p__Firmicutes	c__Firmicutes_unclassified	o__Firmicutes_unclassified	f__Firmicutes_unclassified	g__Firmicutes_unclassified	s__Firmicutes_bacterium_CAG_170
P06239	{'LCK'}	VogtmannE_2016	UniRef50_P0C0G6	['gap gapA plr M6_Spy0265' 'gapA1 gap gapA SACOL0838' nan]	p__Firmicutes	c__Negativicutes	o__Selenomonadales	f__Selenomonadaceae	g__Megamonas	s__Megamonas_funiformis_CAG_377
P06239	{'LCK'}	VogtmannE_2016	UniRef50_P0C0G6	['gap gapA plr M6_Spy0265' 'gapA1 gap gapA SACOL0838' nan]	p__Firmicutes	c__Negativicutes	o__Selenomonadales	f__Selenomonadaceae	g__Megamonas	s__Megamonas_funiformis
P06239	{'LCK'}	VogtmannE_2016	UniRef50_P0C0G6	['gap gapA plr M6_Spy0265' 'gapA1 gap gapA SACOL0838' nan]	p__Firmicutes	c__Negativicutes	o__Selenomonadales	f__Selenomonadaceae	g__Megamonas	s__Megamonas_hypermegale
P06239	{'LCK'}	VogtmannE_2016	UniRef50_P0C0G6	['gap gapA plr M6_Spy0265' 'gapA1 gap gapA SACOL0838' nan]	p__Firmicutes	c__Clostridia	o__Clostridiales	f__Eubacteriaceae	g__Eubacterium	s__Eubacterium_sp_CAG_251
P06239	{'LCK'}	VogtmannE_2016	UniRef50_P0C0G6	['gap gapA plr M6_Spy0265' 'gapA1 gap gapA SACOL0838' nan]	p__Firmicutes	c__Clostridia	o__Clostridiales	f__Ruminococcaceae	g__Anaerotruncus	s__Anaerotruncus_sp_CAG_528
P06239	{'LCK'}	VogtmannE_2016	UniRef50_P0C0G6	['gap gapA plr M6_Spy0265' 'gapA1 gap gapA SACOL0838' nan]	p__Firmicutes	c__Clostridia	o__Clostridiales	f__Eubacteriaceae	g__Eubacterium	s__Eubacterium_coprostanoligenes
P06239	{'LCK'}	VogtmannE_2016	UniRef50_P0C0G6	['gap gapA plr M6_Spy0265' 'gapA1 gap gapA SACOL0838' nan]	p__Firmicutes	c__Clostridia	o__Clostridiales	f__Clostridiaceae	g__Clostridium	s__Clostridium_sp_CAG_964
P06239	{'LCK'}	VogtmannE_2016	UniRef50_P0C0G6	['gap gapA plr M6_Spy0265' 'gapA1 gap gapA SACOL0838' nan]	p__Firmicutes	c__Clostridia	o__Clostridiales	f__Clostridiaceae	g__Clostridium	s__Clostridium_sp_CAG_413
P06239	{'LCK'}	VogtmannE_2016	UniRef50_P0C0G6	['gap gapA plr M6_Spy0265' 'gapA1 gap gapA SACOL0838' nan]	p__Firmicutes	c__Firmicutes_unclassified	o__Firmicutes_unclassified	f__Firmicutes_unclassified	g__Firmicutes_unclassified	s__Firmicutes_bacterium_CAG_238
P06239	{'LCK'}	VogtmannE_2016	UniRef50_P0C0G6	['gap gapA plr M6_Spy0265' 'gapA1 gap gapA SACOL0838' nan]	p__Firmicutes	c__Clostridia	o__Clostridiales	f__Lachnospiraceae	g__Roseburia	s__Roseburia_sp_CAG_309
P06239	{'LCK'}	VogtmannE_2016	UniRef50_P0C0G6	['gap gapA plr M6_Spy0265' 'gapA1 gap gapA SACOL0838' nan]	p__Firmicutes	c__Erysipelotrichia	o__Erysipelotrichales	f__Erysipelotrichaceae	g__Holdemanella	s__Holdemanella_biformis
P06239	{'LCK'}	VogtmannE_2016	UniRef50_P0C0G6	['gap gapA plr M6_Spy0265' 'gapA1 gap gapA SACOL0838' nan]	p__Firmicutes	c__Erysipelotrichia	o__Erysipelotrichales	f__Erysipelotrichaceae	g__Absiella	s__Absiella_dolichum
P06239	{'LCK'}	VogtmannE_2016	UniRef50_P0C0G6	['gap gapA plr M6_Spy0265' 'gapA1 gap gapA SACOL0838' nan]	p__Firmicutes	c__Erysipelotrichia	o__Erysipelotrichales	f__Erysipelotrichaceae	g__Faecalitalea	s__Faecalitalea_cylindroides
P06239	{'LCK'}	VogtmannE_2016	UniRef50_P0C0G6	['gap gapA plr M6_Spy0265' 'gapA1 gap gapA SACOL0838' nan]	p__Firmicutes	c__Erysipelotrichia	o__Erysipelotrichales	f__Erysipelotrichaceae	g__Faecalicoccus	s__Faecalicoccus_pleomorphus
P06239	{'LCK'}	VogtmannE_2016	UniRef50_P0C0G6	['gap gapA plr M6_Spy0265' 'gapA1 gap gapA SACOL0838' nan]	p__Firmicutes	c__Clostridia	o__Clostridiales	f__Ruminococcaceae	g__Ruthenibacterium	s__Ruthenibacterium_lactatiformans
P06239	{'LCK'}	VogtmannE_2016	UniRef50_P0C0G6	['gap gapA plr M6_Spy0265' 'gapA1 gap gapA SACOL0838' nan]	p__Firmicutes	c__Clostridia	o__Clostridiales	f__Lachnospiraceae	g__Cellulosilyticum	s__Cellulosilyticum_lentocellum
P06239	{'LCK'}	VogtmannE_2016	UniRef50_P0C0G6	['gap gapA plr M6_Spy0265' 'gapA1 gap gapA SACOL0838' nan]	p__Firmicutes	c__Clostridia	o__Clostridiales	f__Eubacteriaceae	g__Anaerofustis	s__Anaerofustis_stercorihominis
P06239	{'LCK'}	VogtmannE_2016	UniRef50_P0C0G6	['gap gapA plr M6_Spy0265' 'gapA1 gap gapA SACOL0838' nan]	p__Firmicutes	c__Clostridia	o__Clostridiales	f__Ruminococcaceae	g__Anaerofilum	s__Anaerofilum_sp_An201
P06239	{'LCK'}	VogtmannE_2016	UniRef50_P0C0G6	['gap gapA plr M6_Spy0265' 'gapA1 gap gapA SACOL0838' nan]	p__Firmicutes	c__Erysipelotrichia	o__Erysipelotrichales	f__Erysipelotrichaceae	g__Erysipelatoclostridium	s__Clostridium_innocuum
P06239	{'LCK'}	VogtmannE_2016	UniRef50_P0C0G6	['gap gapA plr M6_Spy0265' 'gapA1 gap gapA SACOL0838' nan]	p__Firmicutes	c__Clostridia	o__Clostridiales	f__Clostridiaceae	g__Clostridium	s__Clostridium_disporicum
P06239	{'LCK'}	VogtmannE_2016	UniRef50_P0C0G6	['gap gapA plr M6_Spy0265' 'gapA1 gap gapA SACOL0838' nan]	p__Firmicutes	c__Clostridia	o__Clostridiales	f__Clostridiaceae	g__Clostridium	s__Clostridium_celatum
P06239	{'LCK'}	VogtmannE_2016	UniRef50_P0C0G6	['gap gapA plr M6_Spy0265' 'gapA1 gap gapA SACOL0838' nan]	p__Bacteroidetes	c__Bacteroidia	o__Bacteroidales	f__Prevotellaceae	g__Prevotella	s__Prevotella_stercorea_CAG_629
P06239	{'LCK'}	VogtmannE_2016	UniRef50_P0C0G6	['gap gapA plr M6_Spy0265' 'gapA1 gap gapA SACOL0838' nan]	p__Bacteroidetes	c__Bacteroidia	o__Bacteroidales	f__Prevotellaceae	g__Prevotella	s__Prevotella_stercorea
P06239	{'LCK'}	VogtmannE_2016	UniRef50_P0C0G6	['gap gapA plr M6_Spy0265' 'gapA1 gap gapA SACOL0838' nan]	p__Firmicutes	c__Clostridia	o__Clostridiales	f__Eubacteriaceae	g__Eubacterium	s__Eubacterium_sp_CAG_274
P06239	{'LCK'}	VogtmannE_2016	UniRef50_P0C0G6	['gap gapA plr M6_Spy0265' 'gapA1 gap gapA SACOL0838' nan]	p__Firmicutes	c__Erysipelotrichia	o__Erysipelotrichales	f__Erysipelotrichaceae	g__Dielma	s__Dielma_fastidiosa
P06239	{'LCK'}	VogtmannE_2016	UniRef50_P0C0G6	['gap gapA plr M6_Spy0265' 'gapA1 gap gapA SACOL0838' nan]	p__Bacteroidetes	c__Bacteroidia	o__Bacteroidales	f__Prevotellaceae	g__Prevotella	s__Prevotella_oris
P06239	{'LCK'}	VogtmannE_2016	UniRef50_P0C0G6	['gap gapA plr M6_Spy0265' 'gapA1 gap gapA SACOL0838' nan]	p__Bacteroidetes	c__Bacteroidia	o__Bacteroidales	f__Prevotellaceae	g__Prevotella	s__Prevotella_denticola
P06239	{'LCK'}	VogtmannE_2016	UniRef50_P0C0G6	['gap gapA plr M6_Spy0265' 'gapA1 gap gapA SACOL0838' nan]	p__Bacteroidetes	c__Bacteroidia	o__Bacteroidales	f__Prevotellaceae	g__Prevotella	s__Prevotella_bivia
P06239	{'LCK'}	VogtmannE_2016	UniRef50_P0C0G6	['gap gapA plr M6_Spy0265' 'gapA1 gap gapA SACOL0838' nan]	p__Firmicutes	c__Firmicutes_unclassified	o__Firmicutes_unclassified	f__Firmicutes_unclassified	g__Firmicutes_unclassified	s__Firmicutes_bacterium_CAG_145
P06239	{'LCK'}	VogtmannE_2016	UniRef50_P0C0G6	['gap gapA plr M6_Spy0265' 'gapA1 gap gapA SACOL0838' nan]	p__Firmicutes	c__Negativicutes	o__Selenomonadales	f__Selenomonadaceae	g__Selenomonas	s__Selenomonas_sputigena
P06239	{'LCK'}	VogtmannE_2016	UniRef50_P0C0G6	['gap gapA plr M6_Spy0265' 'gapA1 gap gapA SACOL0838' nan]	p__Firmicutes	c__Clostridia	o__Clostridiales	f__Ruminococcaceae	g__Anaeromassilibacillus	s__Anaeromassilibacillus_sp_An172
P06239	{'LCK'}	VogtmannE_2016	UniRef50_P0C0G6	['gap gapA plr M6_Spy0265' 'gapA1 gap gapA SACOL0838' nan]	p__Firmicutes	c__Negativicutes	o__Selenomonadales	f__Selenomonadaceae	g__Selenomonas	s__Selenomonas_sp_oral_taxon_126
P06239	{'LCK'}	VogtmannE_2016	UniRef50_P0C0G6	['gap gapA plr M6_Spy0265' 'gapA1 gap gapA SACOL0838' nan]	p__Firmicutes	c__Erysipelotrichia	o__Erysipelotrichales	f__Erysipelotrichaceae	g__Solobacterium	s__Solobacterium_moorei
P06239	{'LCK'}	VogtmannE_2016	UniRef50_P0C0G6	['gap gapA plr M6_Spy0265' 'gapA1 gap gapA SACOL0838' nan]	p__Firmicutes	c__Tissierellia	o__Tissierellales	f__Peptoniphilaceae	g__Anaerococcus	s__Anaerococcus_vaginalis
P06239	{'LCK'}	VogtmannE_2016	UniRef50_P0C0G6	['gap gapA plr M6_Spy0265' 'gapA1 gap gapA SACOL0838' nan]	p__Firmicutes	c__Bacilli	o__Lactobacillales	f__Streptococcaceae	g__Lactococcus	s__Lactococcus_lactis
P06239	{'LCK'}	VogtmannE_2016	UniRef50_P0C0G6	['gap gapA plr M6_Spy0265' 'gapA1 gap gapA SACOL0838' nan]	p__Firmicutes	c__Clostridia	o__Clostridiales	f__Ruminococcaceae	g__Ruminococcaceae_unclassified	s__Ruminococcaceae_bacterium_D5
P06239	{'LCK'}	VogtmannE_2016	UniRef50_P0C0G6	['gap gapA plr M6_Spy0265' 'gapA1 gap gapA SACOL0838' nan]	p__Firmicutes	c__Clostridia	o__Clostridiales	f__Clostridiales_Family_XIII_Incertae_Sedis	g__Mogibacterium	s__Mogibacterium_diversum
P06239	{'LCK'}	VogtmannE_2016	UniRef50_P0C0G6	['gap gapA plr M6_Spy0265' 'gapA1 gap gapA SACOL0838' nan]	p__Firmicutes	c__Bacilli	o__Lactobacillales	f__Streptococcaceae	g__Lactococcus	s__Lactococcus_lactis
P06239	{'LCK'}	VogtmannE_2016	UniRef50_P0C0G6	['gap gapA plr M6_Spy0265' 'gapA1 gap gapA SACOL0838' nan]	p__Firmicutes	c__Clostridia	o__Clostridiales	f__Clostridiaceae	g__Clostridium	s__Clostridium_paraputrificum
P06239	{'LCK'}	VogtmannE_2016	UniRef50_P0C0G6	['gap gapA plr M6_Spy0265' 'gapA1 gap gapA SACOL0838' nan]	p__Firmicutes	c__Clostridia	o__Clostridiales	f__Clostridiaceae	g__Clostridium	s__Clostridium_cadaveris
P06239	{'LCK'}	VogtmannE_2016	UniRef50_P0C0G6	['gap gapA plr M6_Spy0265' 'gapA1 gap gapA SACOL0838' nan]	p__Firmicutes	c__Bacilli	o__Lactobacillales	f__Streptococcaceae	g__Streptococcus	s__Streptococcus_lutetiensis
P06239	{'LCK'}	VogtmannE_2016	UniRef50_P0C0G6	['gap gapA plr M6_Spy0265' 'gapA1 gap gapA SACOL0838' nan]	p__Firmicutes	c__Bacilli	o__Lactobacillales	f__Streptococcaceae	g__Streptococcus	s__Streptococcus_pasteurianus
P06239	{'LCK'}	VogtmannE_2016	UniRef50_P0C0G6	['gap gapA plr M6_Spy0265' 'gapA1 gap gapA SACOL0838' nan]	p__Firmicutes	c__Clostridia	o__Clostridiales	f__Lachnospiraceae	g__Roseburia	s__Roseburia_hominis
P06239	{'LCK'}	VogtmannE_2016	UniRef50_P0C0G6	['gap gapA plr M6_Spy0265' 'gapA1 gap gapA SACOL0838' nan]	p__Firmicutes	c__Erysipelotrichia	o__Erysipelotrichales	f__Erysipelotrichaceae	g__Catenibacterium	s__Catenibacterium_mitsuokai
P06239	{'LCK'}	VogtmannE_2016	UniRef50_P0C0G6	['gap gapA plr M6_Spy0265' 'gapA1 gap gapA SACOL0838' nan]	p__Firmicutes	c__Negativicutes	o__Selenomonadales	f__Selenomonadaceae	g__Mitsuokella	s__Mitsuokella_jalaludinii
P06239	{'LCK'}	VogtmannE_2016	UniRef50_P0C0G6	['gap gapA plr M6_Spy0265' 'gapA1 gap gapA SACOL0838' nan]	p__Firmicutes	c__Negativicutes	o__Selenomonadales	f__Selenomonadaceae	g__Mitsuokella	s__Mitsuokella_multacida
P06239	{'LCK'}	VogtmannE_2016	UniRef50_P0C0G6	['gap gapA plr M6_Spy0265' 'gapA1 gap gapA SACOL0838' nan]	p__Firmicutes	c__Erysipelotrichia	o__Erysipelotrichales	f__Erysipelotrichaceae	g__Eggerthia	s__Eggerthia_catenaformis
P06239	{'LCK'}	VogtmannE_2016	UniRef50_P0C0G6	['gap gapA plr M6_Spy0265' 'gapA1 gap gapA SACOL0838' nan]	p__Firmicutes	c__Bacilli	o__Lactobacillales	f__Enterococcaceae	g__Enterococcus	s__Enterococcus_faecalis
P06239	{'LCK'}	VogtmannE_2016	UniRef50_P0C0G6	['gap gapA plr M6_Spy0265' 'gapA1 gap gapA SACOL0838' nan]	p__Bacteroidetes	c__Bacteroidia	o__Bacteroidales	f__Prevotellaceae	g__Prevotella	s__Prevotella_multisaccharivorax
P06239	{'LCK'}	VogtmannE_2016	UniRef50_P0C0G6	['gap gapA plr M6_Spy0265' 'gapA1 gap gapA SACOL0838' nan]	p__Firmicutes	c__Clostridia	o__Clostridiales	f__Eubacteriaceae	g__Eubacterium	s__Eubacterium_limosum
P06239	{'LCK'}	VogtmannE_2016	UniRef50_P0C0G6	['gap gapA plr M6_Spy0265' 'gapA1 gap gapA SACOL0838' nan]	p__Firmicutes	c__Clostridia	o__Clostridiales	f__Eubacteriaceae	g__Eubacterium	s__Eubacterium_callanderi
P06239	{'LCK'}	FranzosaEA_2019	UniRef50_P0C0G6	['gap gapA plr M6_Spy0265' 'gapA1 gap gapA SACOL0838' nan]	p__Firmicutes	c__Bacilli	o__Lactobacillales	f__Streptococcaceae	g__Streptococcus	s__Streptococcus_oralis
P06239	{'LCK'}	FranzosaEA_2019	UniRef50_P0C0G6	['gap gapA plr M6_Spy0265' 'gapA1 gap gapA SACOL0838' nan]	p__Firmicutes	c__Bacilli	o__Lactobacillales	f__Streptococcaceae	g__Streptococcus	s__Streptococcus_parasanguinis
P06239	{'LCK'}	FranzosaEA_2019	UniRef50_P0C0G6	['gap gapA plr M6_Spy0265' 'gapA1 gap gapA SACOL0838' nan]	p__Firmicutes	c__Bacilli	o__Lactobacillales	f__Streptococcaceae	g__Streptococcus	s__Streptococcus_sp_A12
P06239	{'LCK'}	FranzosaEA_2019	UniRef50_P0C0G6	['gap gapA plr M6_Spy0265' 'gapA1 gap gapA SACOL0838' nan]	p__Firmicutes	c__Bacilli	o__Lactobacillales	f__Streptococcaceae	g__Streptococcus	s__Streptococcus_australis
P06239	{'LCK'}	FranzosaEA_2019	UniRef50_P0C0G6	['gap gapA plr M6_Spy0265' 'gapA1 gap gapA SACOL0838' nan]	p__Firmicutes	c__Bacilli	o__Lactobacillales	f__Streptococcaceae	g__Streptococcus	s__Streptococcus_gordonii
P06239	{'LCK'}	FranzosaEA_2019	UniRef50_P0C0G6	['gap gapA plr M6_Spy0265' 'gapA1 gap gapA SACOL0838' nan]	p__Firmicutes	c__Bacilli	o__Lactobacillales	f__Streptococcaceae	g__Streptococcus	s__Streptococcus_mitis
P06239	{'LCK'}	FranzosaEA_2019	UniRef50_P0C0G6	['gap gapA plr M6_Spy0265' 'gapA1 gap gapA SACOL0838' nan]	p__Firmicutes	c__Bacilli	o__Lactobacillales	f__Streptococcaceae	g__Streptococcus	s__Streptococcus_pseudopneumoniae
P06239	{'LCK'}	FranzosaEA_2019	UniRef50_P0C0G6	['gap gapA plr M6_Spy0265' 'gapA1 gap gapA SACOL0838' nan]	p__Firmicutes	c__Bacilli	o__Lactobacillales	f__Streptococcaceae	g__Streptococcus	s__Streptococcus_vestibularis
P06239	{'LCK'}	FranzosaEA_2019	UniRef50_P0C0G6	['gap gapA plr M6_Spy0265' 'gapA1 gap gapA SACOL0838' nan]	p__Firmicutes	c__Bacilli	o__Lactobacillales	f__Streptococcaceae	g__Streptococcus	s__Streptococcus_sanguinis
P06239	{'LCK'}	FranzosaEA_2019	UniRef50_P0C0G6	['gap gapA plr M6_Spy0265' 'gapA1 gap gapA SACOL0838' nan]	p__Firmicutes	c__Bacilli	o__Lactobacillales	f__Streptococcaceae	g__Streptococcus	s__Streptococcus_infantis
P06239	{'LCK'}	FranzosaEA_2019	UniRef50_P0C0G6	['gap gapA plr M6_Spy0265' 'gapA1 gap gapA SACOL0838' nan]	p__Firmicutes	c__Bacilli	o__Lactobacillales	f__Streptococcaceae	g__Streptococcus	s__Streptococcus_thermophilus
P06239	{'LCK'}	FranzosaEA_2019	UniRef50_P0C0G6	['gap gapA plr M6_Spy0265' 'gapA1 gap gapA SACOL0838' nan]	p__Firmicutes	c__Bacilli	o__Lactobacillales	f__Streptococcaceae	g__Streptococcus	s__Streptococcus_salivarius
P06239	{'LCK'}	FranzosaEA_2019	UniRef50_P0C0G6	['gap gapA plr M6_Spy0265' 'gapA1 gap gapA SACOL0838' nan]	p__Firmicutes	c__Bacilli	o__Lactobacillales	f__Streptococcaceae	g__Streptococcus	s__Streptococcus_anginosus_group
P06239	{'LCK'}	FranzosaEA_2019	UniRef50_P0C0G6	['gap gapA plr M6_Spy0265' 'gapA1 gap gapA SACOL0838' nan]	p__Firmicutes	c__Bacilli	o__Lactobacillales	f__Streptococcaceae	g__Streptococcus	s__Streptococcus_mutans
P06239	{'LCK'}	FranzosaEA_2019	UniRef50_P0C0G6	['gap gapA plr M6_Spy0265' 'gapA1 gap gapA SACOL0838' nan]	p__Firmicutes	c__Bacilli	o__Lactobacillales	f__Streptococcaceae	g__Streptococcus	s__Streptococcus_sp_F0442
P06239	{'LCK'}	FranzosaEA_2019	UniRef50_P0C0G6	['gap gapA plr M6_Spy0265' 'gapA1 gap gapA SACOL0838' nan]	p__Firmicutes	c__Bacilli	o__Lactobacillales	f__Streptococcaceae	g__Streptococcus	s__Streptococcus_infantarius
P06239	{'LCK'}	FranzosaEA_2019	UniRef50_P0C0G6	['gap gapA plr M6_Spy0265' 'gapA1 gap gapA SACOL0838' nan]	p__Firmicutes	c__Bacilli	o__Lactobacillales	f__Streptococcaceae	g__Streptococcus	s__Streptococcus_sp_HPH0090
P06239	{'LCK'}	FranzosaEA_2019	UniRef50_P0C0G6	['gap gapA plr M6_Spy0265' 'gapA1 gap gapA SACOL0838' nan]	p__Firmicutes	c__Bacilli	o__Lactobacillales	f__Streptococcaceae	g__Streptococcus	s__Streptococcus_sp_HMSC070B10
P06239	{'LCK'}	FranzosaEA_2019	UniRef50_P0C0G6	['gap gapA plr M6_Spy0265' 'gapA1 gap gapA SACOL0838' nan]	p__Firmicutes	c__Bacilli	o__Lactobacillales	f__Streptococcaceae	g__Streptococcus	s__Streptococcus_cristatus
P06239	{'LCK'}	FranzosaEA_2019	UniRef50_P0C0G6	['gap gapA plr M6_Spy0265' 'gapA1 gap gapA SACOL0838' nan]	p__Firmicutes	c__Bacilli	o__Lactobacillales	f__Streptococcaceae	g__Streptococcus	s__Streptococcus_viridans
P06239	{'LCK'}	FranzosaEA_2019	UniRef50_P0C0G6	['gap gapA plr M6_Spy0265' 'gapA1 gap gapA SACOL0838' nan]	p__Firmicutes	c__Bacilli	o__Lactobacillales	f__Streptococcaceae	g__Streptococcus	s__Streptococcus_milleri
P06239	{'LCK'}	FranzosaEA_2019	UniRef50_P0C0G6	['gap gapA plr M6_Spy0265' 'gapA1 gap gapA SACOL0838' nan]	p__Firmicutes	c__Tissierellia	o__Tissierellales	f__Peptoniphilaceae	g__Peptoniphilus	s__Peptoniphilus_lacrimalis
P06239	{'LCK'}	FranzosaEA_2019	UniRef50_P0C0G6	['gap gapA plr M6_Spy0265' 'gapA1 gap gapA SACOL0838' nan]	p__Firmicutes	c__Clostridia	o__Clostridiales	f__Clostridiaceae	g__Clostridium	s__Clostridium_paraputrificum
P06239	{'LCK'}	FranzosaEA_2019	UniRef50_P0C0G6	['gap gapA plr M6_Spy0265' 'gapA1 gap gapA SACOL0838' nan]	p__Firmicutes	c__Clostridia	o__Clostridiales	f__Clostridiaceae	g__Clostridium	s__Clostridium_disporicum
P06239	{'LCK'}	FranzosaEA_2019	UniRef50_P0C0G6	['gap gapA plr M6_Spy0265' 'gapA1 gap gapA SACOL0838' nan]	p__Firmicutes	c__Clostridia	o__Clostridiales	f__Clostridiaceae	g__Clostridium	s__Clostridium_ventriculi
P06239	{'LCK'}	FranzosaEA_2019	UniRef50_P0C0G6	['gap gapA plr M6_Spy0265' 'gapA1 gap gapA SACOL0838' nan]	p__Firmicutes	c__Clostridia	o__Clostridiales	f__Clostridiaceae	g__Clostridium	s__Clostridium_celatum
P06239	{'LCK'}	FranzosaEA_2019	UniRef50_P0C0G6	['gap gapA plr M6_Spy0265' 'gapA1 gap gapA SACOL0838' nan]	p__Firmicutes	c__Bacilli	o__Lactobacillales	f__Streptococcaceae	g__Streptococcus	s__Streptococcus_pasteurianus
P06239	{'LCK'}	FranzosaEA_2019	UniRef50_P0C0G6	['gap gapA plr M6_Spy0265' 'gapA1 gap gapA SACOL0838' nan]	p__Firmicutes	c__Bacilli	o__Lactobacillales	f__Streptococcaceae	g__Streptococcus	s__Streptococcus_lutetiensis
P06239	{'LCK'}	FranzosaEA_2019	UniRef50_P0C0G6	['gap gapA plr M6_Spy0265' 'gapA1 gap gapA SACOL0838' nan]	p__Firmicutes	c__Bacilli	o__Lactobacillales	f__Streptococcaceae	g__Streptococcus	s__Streptococcus_sobrinus
P06239	{'LCK'}	FranzosaEA_2019	UniRef50_P0C0G6	['gap gapA plr M6_Spy0265' 'gapA1 gap gapA SACOL0838' nan]	p__Firmicutes	c__Bacilli	o__Lactobacillales	f__Streptococcaceae	g__Streptococcus	s__Streptococcus_infantarius
P06239	{'LCK'}	FranzosaEA_2019	UniRef50_P0C0G6	['gap gapA plr M6_Spy0265' 'gapA1 gap gapA SACOL0838' nan]	p__Firmicutes	c__Clostridia	o__Clostridiales	f__Lachnospiraceae	g__Blautia	s__Ruminococcus_torques
P06239	{'LCK'}	FranzosaEA_2019	UniRef50_P0C0G6	['gap gapA plr M6_Spy0265' 'gapA1 gap gapA SACOL0838' nan]	p__Firmicutes	c__Clostridia	o__Clostridiales	f__Lachnospiraceae	g__Lachnospiraceae_unclassified	s__Eubacterium_rectale
P06239	{'LCK'}	FranzosaEA_2019	UniRef50_P0C0G6	['gap gapA plr M6_Spy0265' 'gapA1 gap gapA SACOL0838' nan]	p__Firmicutes	c__Clostridia	o__Clostridiales	f__Lachnospiraceae	g__Roseburia	s__Roseburia_inulinivorans
P06239	{'LCK'}	FranzosaEA_2019	UniRef50_P0C0G6	['gap gapA plr M6_Spy0265' 'gapA1 gap gapA SACOL0838' nan]	p__Firmicutes	c__Clostridia	o__Clostridiales	f__Lachnospiraceae	g__Roseburia	s__Roseburia_intestinalis
P06239	{'LCK'}	FranzosaEA_2019	UniRef50_P0C0G6	['gap gapA plr M6_Spy0265' 'gapA1 gap gapA SACOL0838' nan]	p__Firmicutes	c__Clostridia	o__Clostridiales	f__Eubacteriaceae	g__Eubacterium	s__Eubacterium_hallii
P06239	{'LCK'}	FranzosaEA_2019	UniRef50_P0C0G6	['gap gapA plr M6_Spy0265' 'gapA1 gap gapA SACOL0838' nan]	p__Firmicutes	c__Clostridia	o__Clostridiales	f__Lachnospiraceae	g__Roseburia	s__Roseburia_hominis
P06239	{'LCK'}	FranzosaEA_2019	UniRef50_P0C0G6	['gap gapA plr M6_Spy0265' 'gapA1 gap gapA SACOL0838' nan]	p__Firmicutes	c__Clostridia	o__Clostridiales	f__Lachnospiraceae	g__Roseburia	s__Roseburia_faecis
P06239	{'LCK'}	FranzosaEA_2019	UniRef50_P0C0G6	['gap gapA plr M6_Spy0265' 'gapA1 gap gapA SACOL0838' nan]	p__Firmicutes	c__Clostridia	o__Clostridiales	f__Lachnospiraceae	g__Butyrivibrio	s__Butyrivibrio_crossotus
P06239	{'LCK'}	FranzosaEA_2019	UniRef50_P0C0G6	['gap gapA plr M6_Spy0265' 'gapA1 gap gapA SACOL0838' nan]	p__Firmicutes	c__Clostridia	o__Clostridiales	f__Eubacteriaceae	g__Eubacterium	s__Eubacterium_sp_An11
P06239	{'LCK'}	FranzosaEA_2019	UniRef50_P0C0G6	['gap gapA plr M6_Spy0265' 'gapA1 gap gapA SACOL0838' nan]	p__Firmicutes	c__Clostridia	o__Clostridiales	f__Clostridiaceae	g__Clostridium	s__Clostridium_sp_CAG_253
P06239	{'LCK'}	FranzosaEA_2019	UniRef50_P0C0G6	['gap gapA plr M6_Spy0265' 'gapA1 gap gapA SACOL0838' nan]	p__Firmicutes	c__Clostridia	o__Clostridiales	f__Clostridiaceae	g__Clostridium	s__Clostridium_sp_CAG_411
P06239	{'LCK'}	FranzosaEA_2019	UniRef50_P0C0G6	['gap gapA plr M6_Spy0265' 'gapA1 gap gapA SACOL0838' nan]	p__Firmicutes	c__Clostridia	o__Clostridiales	f__Ruminococcaceae	g__Ruminococcus	s__Ruminococcus_bicirculans
P06239	{'LCK'}	FranzosaEA_2019	UniRef50_P0C0G6	['gap gapA plr M6_Spy0265' 'gapA1 gap gapA SACOL0838' nan]	p__Firmicutes	c__Clostridia	o__Clostridiales	f__Ruminococcaceae	g__Ruminococcaceae_unclassified	s__Eubacterium_siraeum
P06239	{'LCK'}	FranzosaEA_2019	UniRef50_P0C0G6	['gap gapA plr M6_Spy0265' 'gapA1 gap gapA SACOL0838' nan]	p__Firmicutes	c__Clostridia	o__Clostridiales	f__Ruminococcaceae	g__Ruminococcus	s__Ruminococcus_sp_CAG_330
P06239	{'LCK'}	FranzosaEA_2019	UniRef50_P0C0G6	['gap gapA plr M6_Spy0265' 'gapA1 gap gapA SACOL0838' nan]	p__Firmicutes	c__Clostridia	o__Clostridiales	f__Eubacteriaceae	g__Eubacterium	s__Eubacterium_sp_OM08_24
P06239	{'LCK'}	FranzosaEA_2019	UniRef50_P0C0G6	['gap gapA plr M6_Spy0265' 'gapA1 gap gapA SACOL0838' nan]	p__Firmicutes	c__Clostridia	o__Clostridiales	f__Ruminococcaceae	g__Ruminococcus	s__Ruminococcus_callidus
P06239	{'LCK'}	FranzosaEA_2019	UniRef50_P0C0G6	['gap gapA plr M6_Spy0265' 'gapA1 gap gapA SACOL0838' nan]	p__Firmicutes	c__Clostridia	o__Clostridiales	f__Lachnospiraceae	g__Coprococcus	s__Coprococcus_eutactus
P06239	{'LCK'}	FranzosaEA_2019	UniRef50_P0C0G6	['gap gapA plr M6_Spy0265' 'gapA1 gap gapA SACOL0838' nan]	p__Firmicutes	c__Clostridia	o__Clostridiales	f__Eubacteriaceae	g__Eubacterium	s__Eubacterium_sp_CAG_180
P06239	{'LCK'}	FranzosaEA_2019	UniRef50_P0C0G6	['gap gapA plr M6_Spy0265' 'gapA1 gap gapA SACOL0838' nan]	p__Firmicutes	c__Clostridia	o__Clostridiales	f__Lachnospiraceae	g__Roseburia	s__Roseburia_sp_CAG_303
P06239	{'LCK'}	FranzosaEA_2019	UniRef50_P0C0G6	['gap gapA plr M6_Spy0265' 'gapA1 gap gapA SACOL0838' nan]	p__Firmicutes	c__Clostridia	o__Clostridiales	f__Ruminococcaceae	g__Ruminococcus	s__Ruminococcus_sp_CAG_488
P06239	{'LCK'}	FranzosaEA_2019	UniRef50_P0C0G6	['gap gapA plr M6_Spy0265' 'gapA1 gap gapA SACOL0838' nan]	p__Firmicutes	c__Clostridia	o__Clostridiales	f__Ruminococcaceae	g__Ruminococcus	s__Ruminococcus_sp_CAG_579
P06239	{'LCK'}	FranzosaEA_2019	UniRef50_P0C0G6	['gap gapA plr M6_Spy0265' 'gapA1 gap gapA SACOL0838' nan]	p__Firmicutes	c__Clostridia	o__Clostridiales	f__Clostridiaceae	g__Clostridium	s__Clostridium_sp_CAG_590
P06239	{'LCK'}	FranzosaEA_2019	UniRef50_P0C0G6	['gap gapA plr M6_Spy0265' 'gapA1 gap gapA SACOL0838' nan]	p__Firmicutes	c__Clostridia	o__Clostridiales	f__Ruminococcaceae	g__Ruminococcus	s__Ruminococcus_sp_CAG_563
P06239	{'LCK'}	FranzosaEA_2019	UniRef50_P0C0G6	['gap gapA plr M6_Spy0265' 'gapA1 gap gapA SACOL0838' nan]	p__Firmicutes	c__Clostridia	o__Clostridiales	f__Lachnospiraceae	g__Roseburia	s__Roseburia_sp_CAG_471
P06239	{'LCK'}	FranzosaEA_2019	UniRef50_P0C0G6	['gap gapA plr M6_Spy0265' 'gapA1 gap gapA SACOL0838' nan]	p__Firmicutes	c__Clostridia	o__Clostridiales	f__Lachnospiraceae	g__Blautia	s__Blautia_wexlerae
P06239	{'LCK'}	FranzosaEA_2019	UniRef50_P0C0G6	['gap gapA plr M6_Spy0265' 'gapA1 gap gapA SACOL0838' nan]	p__Firmicutes	c__Clostridia	o__Clostridiales	f__Lachnospiraceae	g__Blautia	s__Blautia_obeum
P06239	{'LCK'}	FranzosaEA_2019	UniRef50_P0C0G6	['gap gapA plr M6_Spy0265' 'gapA1 gap gapA SACOL0838' nan]	p__Firmicutes	c__Clostridia	o__Clostridiales	f__Lachnospiraceae	g__Dorea	s__Dorea_longicatena
P06239	{'LCK'}	FranzosaEA_2019	UniRef50_P0C0G6	['gap gapA plr M6_Spy0265' 'gapA1 gap gapA SACOL0838' nan]	p__Firmicutes	c__Clostridia	o__Clostridiales	f__Lachnospiraceae	g__Coprococcus	s__Coprococcus_comes
P06239	{'LCK'}	FranzosaEA_2019	UniRef50_P0C0G6	['gap gapA plr M6_Spy0265' 'gapA1 gap gapA SACOL0838' nan]	p__Firmicutes	c__Clostridia	o__Clostridiales	f__Lachnospiraceae	g__Blautia	s__Ruminococcus_torques
P06239	{'LCK'}	FranzosaEA_2019	UniRef50_P0C0G6	['gap gapA plr M6_Spy0265' 'gapA1 gap gapA SACOL0838' nan]	p__Firmicutes	c__Clostridia	o__Clostridiales	f__Ruminococcaceae	g__Ruminococcus	s__Ruminococcus_lactaris
P06239	{'LCK'}	FranzosaEA_2019	UniRef50_P0C0G6	['gap gapA plr M6_Spy0265' 'gapA1 gap gapA SACOL0838' nan]	p__Firmicutes	c__Clostridia	o__Clostridiales	f__Lachnospiraceae	g__Blautia	s__Ruminococcus_gnavus
P06239	{'LCK'}	FranzosaEA_2019	UniRef50_P0C0G6	['gap gapA plr M6_Spy0265' 'gapA1 gap gapA SACOL0838' nan]	p__Firmicutes	c__Clostridia	o__Clostridiales	f__Lachnospiraceae	g__Sellimonas	s__Sellimonas_intestinalis
P06239	{'LCK'}	FranzosaEA_2019	UniRef50_P0C0G6	['gap gapA plr M6_Spy0265' 'gapA1 gap gapA SACOL0838' nan]	p__Firmicutes	c__Clostridia	o__Clostridiales	f__Lachnospiraceae	g__Blautia	s__Blautia_producta
P06239	{'LCK'}	FranzosaEA_2019	UniRef50_P0C0G6	['gap gapA plr M6_Spy0265' 'gapA1 gap gapA SACOL0838' nan]	p__Firmicutes	c__Clostridia	o__Clostridiales	f__Clostridiaceae	g__Hungatella	s__Hungatella_hathewayi
P06239	{'LCK'}	FranzosaEA_2019	UniRef50_P0C0G6	['gap gapA plr M6_Spy0265' 'gapA1 gap gapA SACOL0838' nan]	p__Firmicutes	c__Clostridia	o__Clostridiales	f__Lachnospiraceae	g__Blautia	s__Blautia_coccoides
P06239	{'LCK'}	FranzosaEA_2019	UniRef50_P0C0G6	['gap gapA plr M6_Spy0265' 'gapA1 gap gapA SACOL0838' nan]	p__Firmicutes	c__Clostridia	o__Clostridiales	f__Lachnospiraceae	g__Blautia	s__Blautia_hydrogenotrophica
P06239	{'LCK'}	FranzosaEA_2019	UniRef50_P0C0G6	['gap gapA plr M6_Spy0265' 'gapA1 gap gapA SACOL0838' nan]	p__Firmicutes	c__Clostridia	o__Clostridiales	f__Lachnospiraceae	g__Blautia	s__Blautia_sp_CAG_257
P06239	{'LCK'}	FranzosaEA_2019	UniRef50_P0C0G6	['gap gapA plr M6_Spy0265' 'gapA1 gap gapA SACOL0838' nan]	p__Firmicutes	c__Firmicutes_unclassified	o__Firmicutes_unclassified	f__Firmicutes_unclassified	g__Firmicutes_unclassified	s__Firmicutes_bacterium_CAG_424
P06239	{'LCK'}	FranzosaEA_2019	UniRef50_P0C0G6	['gap gapA plr M6_Spy0265' 'gapA1 gap gapA SACOL0838' nan]	p__Firmicutes	c__Clostridia	o__Clostridiales	f__Lachnospiraceae	g__Blautia	s__Blautia_sp_N6H1_15
P06239	{'LCK'}	FranzosaEA_2019	UniRef50_P0C0G6	['gap gapA plr M6_Spy0265' 'gapA1 gap gapA SACOL0838' nan]	p__Firmicutes	c__Clostridia	o__Clostridiales	f__Lachnospiraceae	g__Blautia	s__Blautia_sp_An249
P06239	{'LCK'}	FranzosaEA_2019	UniRef50_P0C0G6	['gap gapA plr M6_Spy0265' 'gapA1 gap gapA SACOL0838' nan]	p__Firmicutes	c__Clostridia	o__Clostridiales	f__Lachnospiraceae	g__Blautia	s__Blautia_hansenii
P06239	{'LCK'}	FranzosaEA_2019	UniRef50_P0C0G6	['gap gapA plr M6_Spy0265' 'gapA1 gap gapA SACOL0838' nan]	p__Firmicutes	c__Clostridia	o__Clostridiales	f__Clostridiaceae	g__Lactonifactor	s__Lactonifactor_longoviformis
P06239	{'LCK'}	FranzosaEA_2019	UniRef50_P0C0G6	['gap gapA plr M6_Spy0265' 'gapA1 gap gapA SACOL0838' nan]	p__Firmicutes	c__Clostridia	o__Clostridiales	f__Clostridiaceae	g__Clostridium	s__Clostridium_sp_D5
P06239	{'LCK'}	FranzosaEA_2019	UniRef50_P0C0G6	['gap gapA plr M6_Spy0265' 'gapA1 gap gapA SACOL0838' nan]	p__Firmicutes	c__Clostridia	o__Clostridiales	f__Lachnospiraceae	g__Lachnoclostridium	s__Lachnoclostridium_sp_An118
P06239	{'LCK'}	FranzosaEA_2019	UniRef50_P0C0G6	['gap gapA plr M6_Spy0265' 'gapA1 gap gapA SACOL0838' nan]	p__Firmicutes	c__Clostridia	o__Clostridiales	f__Lachnospiraceae	g__Lachnoclostridium	s__Lachnoclostridium_sp_An181
P06239	{'LCK'}	FranzosaEA_2019	UniRef50_P0C0G6	['gap gapA plr M6_Spy0265' 'gapA1 gap gapA SACOL0838' nan]	p__Firmicutes	c__Clostridia	o__Clostridiales	f__Lachnospiraceae	g__Faecalicatena	s__Faecalicatena_orotica
P06239	{'LCK'}	FranzosaEA_2019	UniRef50_P0C0G6	['gap gapA plr M6_Spy0265' 'gapA1 gap gapA SACOL0838' nan]	p__Actinobacteria	c__Coriobacteriia	o__Coriobacteriales	f__Coriobacteriaceae	g__Collinsella	s__Collinsella_aerofaciens
P06239	{'LCK'}	FranzosaEA_2019	UniRef50_P0C0G6	['gap gapA plr M6_Spy0265' 'gapA1 gap gapA SACOL0838' nan]	p__Actinobacteria	c__Coriobacteriia	o__Coriobacteriales	f__Coriobacteriaceae	g__Collinsella	s__Collinsella_intestinalis
P06239	{'LCK'}	FranzosaEA_2019	UniRef50_P0C0G6	['gap gapA plr M6_Spy0265' 'gapA1 gap gapA SACOL0838' nan]	p__Actinobacteria	c__Coriobacteriia	o__Coriobacteriales	f__Coriobacteriaceae	g__Enorma	s__Collinsella_massiliensis
P06239	{'LCK'}	FranzosaEA_2019	UniRef50_P0C0G6	['gap gapA plr M6_Spy0265' 'gapA1 gap gapA SACOL0838' nan]	p__Actinobacteria	c__Coriobacteriia	o__Coriobacteriales	f__Coriobacteriaceae	g__Collinsella	s__Collinsella_stercoris
P06239	{'LCK'}	FranzosaEA_2019	UniRef50_P0C0G6	['gap gapA plr M6_Spy0265' 'gapA1 gap gapA SACOL0838' nan]	p__Actinobacteria	c__Coriobacteriia	o__Coriobacteriales	f__Coriobacteriaceae	g__Enorma	s__Enorma_massiliensis
P06239	{'LCK'}	FranzosaEA_2019	UniRef50_P0C0G6	['gap gapA plr M6_Spy0265' 'gapA1 gap gapA SACOL0838' nan]	p__Actinobacteria	c__Coriobacteriia	o__Coriobacteriales	f__Atopobiaceae	g__Atopobium	s__Atopobium_parvulum
P06239	{'LCK'}	FranzosaEA_2019	UniRef50_P0C0G6	['gap gapA plr M6_Spy0265' 'gapA1 gap gapA SACOL0838' nan]	p__Actinobacteria	c__Coriobacteriia	o__Coriobacteriales	f__Atopobiaceae	g__Atopobium	s__Atopobium_rimae
P06239	{'LCK'}	FranzosaEA_2019	UniRef50_P0C0G6	['gap gapA plr M6_Spy0265' 'gapA1 gap gapA SACOL0838' nan]	p__Actinobacteria	c__Coriobacteriia	o__Coriobacteriales	f__Atopobiaceae	g__Olsenella	s__Olsenella_profusa
P06239	{'LCK'}	FranzosaEA_2019	UniRef50_P0C0G6	['gap gapA plr M6_Spy0265' 'gapA1 gap gapA SACOL0838' nan]	p__Firmicutes	c__Clostridia	o__Clostridiales	f__Eubacteriaceae	g__Eubacterium	s__Eubacterium_eligens
P06239	{'LCK'}	FranzosaEA_2019	UniRef50_P0C0G6	['gap gapA plr M6_Spy0265' 'gapA1 gap gapA SACOL0838' nan]	p__Firmicutes	c__Clostridia	o__Clostridiales	f__Lachnospiraceae	g__Lachnospira	s__Lachnospira_pectinoschiza
P06239	{'LCK'}	FranzosaEA_2019	UniRef50_P0C0G6	['gap gapA plr M6_Spy0265' 'gapA1 gap gapA SACOL0838' nan]	p__Firmicutes	c__Firmicutes_unclassified	o__Firmicutes_unclassified	f__Firmicutes_unclassified	g__Firmicutes_unclassified	s__Firmicutes_bacterium_CAG_534
P06239	{'LCK'}	FranzosaEA_2019	UniRef50_P0C0G6	['gap gapA plr M6_Spy0265' 'gapA1 gap gapA SACOL0838' nan]	p__Firmicutes	c__Clostridia	o__Clostridiales	f__Lachnospiraceae	g__Anaerostipes	s__Anaerostipes_hadrus
P06239	{'LCK'}	FranzosaEA_2019	UniRef50_P0C0G6	['gap gapA plr M6_Spy0265' 'gapA1 gap gapA SACOL0838' nan]	p__Firmicutes	c__Clostridia	o__Clostridiales	f__Lachnospiraceae	g__Tyzzerella	s__Tyzzerella_nexilis
P06239	{'LCK'}	FranzosaEA_2019	UniRef50_P0C0G6	['gap gapA plr M6_Spy0265' 'gapA1 gap gapA SACOL0838' nan]	p__Firmicutes	c__Clostridia	o__Clostridiales	f__Lachnospiraceae	g__Lachnospiraceae_unclassified	s__Lachnospiraceae_bacterium_2_1_46FAA
P06239	{'LCK'}	FranzosaEA_2019	UniRef50_P0C0G6	['gap gapA plr M6_Spy0265' 'gapA1 gap gapA SACOL0838' nan]	p__Firmicutes	c__Clostridia	o__Clostridiales	f__Lachnospiraceae	g__Lachnoclostridium	s__Lachnoclostridium_sp_An76
P06239	{'LCK'}	FranzosaEA_2019	UniRef50_P0C0G6	['gap gapA plr M6_Spy0265' 'gapA1 gap gapA SACOL0838' nan]	p__Firmicutes	c__Clostridia	o__Clostridiales	f__Lachnospiraceae	g__Fusicatenibacter	s__Fusicatenibacter_saccharivorans
P06239	{'LCK'}	FranzosaEA_2019	UniRef50_P0C0G6	['gap gapA plr M6_Spy0265' 'gapA1 gap gapA SACOL0838' nan]	p__Firmicutes	c__Clostridia	o__Clostridiales	f__Eubacteriaceae	g__Eubacterium	s__Eubacterium_ramulus
P06239	{'LCK'}	FranzosaEA_2019	UniRef50_P0C0G6	['gap gapA plr M6_Spy0265' 'gapA1 gap gapA SACOL0838' nan]	p__Firmicutes	c__Clostridia	o__Clostridiales	f__Lachnospiraceae	g__Murimonas	s__Murimonas_intestini
P06239	{'LCK'}	FranzosaEA_2019	UniRef50_P0C0G6	['gap gapA plr M6_Spy0265' 'gapA1 gap gapA SACOL0838' nan]	p__Firmicutes	c__Firmicutes_unclassified	o__Firmicutes_unclassified	f__Firmicutes_unclassified	g__Firmicutes_unclassified	s__Firmicutes_bacterium_CAG_94
P06239	{'LCK'}	FranzosaEA_2019	UniRef50_P0C0G6	['gap gapA plr M6_Spy0265' 'gapA1 gap gapA SACOL0838' nan]	p__Firmicutes	c__Clostridia	o__Clostridiales	f__Lachnospiraceae	g__Coprococcus	s__Coprococcus_catus
P06239	{'LCK'}	FranzosaEA_2019	UniRef50_P0C0G6	['gap gapA plr M6_Spy0265' 'gapA1 gap gapA SACOL0838' nan]	p__Firmicutes	c__Erysipelotrichia	o__Erysipelotrichales	f__Erysipelotrichaceae	g__Erysipelatoclostridium	s__Clostridium_spiroforme
P06239	{'LCK'}	FranzosaEA_2019	UniRef50_P0C0G6	['gap gapA plr M6_Spy0265' 'gapA1 gap gapA SACOL0838' nan]	p__Firmicutes	c__Erysipelotrichia	o__Erysipelotrichales	f__Erysipelotrichaceae	g__Erysipelatoclostridium	s__Erysipelatoclostridium_ramosum
P06239	{'LCK'}	FranzosaEA_2019	UniRef50_P0C0G6	['gap gapA plr M6_Spy0265' 'gapA1 gap gapA SACOL0838' nan]	p__Firmicutes	c__Erysipelotrichia	o__Erysipelotrichales	f__Erysipelotrichaceae	g__Coprobacillus	s__Coprobacillus_cateniformis
P06239	{'LCK'}	FranzosaEA_2019	UniRef50_P0C0G6	['gap gapA plr M6_Spy0265' 'gapA1 gap gapA SACOL0838' nan]	p__Firmicutes	c__Erysipelotrichia	o__Erysipelotrichales	f__Erysipelotrichaceae	g__Candidatus_Stoquefichus	s__Candidatus_Stoquefichus_sp_KLE1796
P06239	{'LCK'}	FranzosaEA_2019	UniRef50_P0C0G6	['gap gapA plr M6_Spy0265' 'gapA1 gap gapA SACOL0838' nan]	p__Firmicutes	c__Erysipelotrichia	o__Erysipelotrichales	f__Erysipelotrichaceae	g__Massiliomicrobiota	s__Massiliomicrobiota_timonensis
P06239	{'LCK'}	FranzosaEA_2019	UniRef50_P0C0G6	['gap gapA plr M6_Spy0265' 'gapA1 gap gapA SACOL0838' nan]	p__Firmicutes	c__Clostridia	o__Clostridiales	f__Clostridiales_unclassified	g__Clostridiales_unclassified	s__Clostridiales_bacterium_CHKCI006
P06239	{'LCK'}	FranzosaEA_2019	UniRef50_P0C0G6	['gap gapA plr M6_Spy0265' 'gapA1 gap gapA SACOL0838' nan]	p__Firmicutes	c__Clostridia	o__Clostridiales	f__Lachnospiraceae	g__Eisenbergiella	s__Eisenbergiella_tayi
P06239	{'LCK'}	FranzosaEA_2019	UniRef50_P0C0G6	['gap gapA plr M6_Spy0265' 'gapA1 gap gapA SACOL0838' nan]	p__Firmicutes	c__Clostridia	o__Clostridiales	f__Clostridiaceae	g__Clostridium	s__Clostridium_sp_CAG_58
P06239	{'LCK'}	FranzosaEA_2019	UniRef50_P0C0G6	['gap gapA plr M6_Spy0265' 'gapA1 gap gapA SACOL0838' nan]	p__Firmicutes	c__Clostridia	o__Clostridiales	f__Lachnospiraceae	g__Eisenbergiella	s__Eisenbergiella_massiliensis
P06239	{'LCK'}	FranzosaEA_2019	UniRef50_P0C0G6	['gap gapA plr M6_Spy0265' 'gapA1 gap gapA SACOL0838' nan]	p__Firmicutes	c__Firmicutes_unclassified	o__Firmicutes_unclassified	f__Firmicutes_unclassified	g__Firmicutes_unclassified	s__Firmicutes_bacterium_CAG_170
P06239	{'LCK'}	FranzosaEA_2019	UniRef50_P0C0G6	['gap gapA plr M6_Spy0265' 'gapA1 gap gapA SACOL0838' nan]	p__Firmicutes	c__Clostridia	o__Clostridiales	f__Lachnospiraceae	g__Lachnoclostridium	s__Clostridium_scindens
P06239	{'LCK'}	FranzosaEA_2019	UniRef50_P0C0G6	['gap gapA plr M6_Spy0265' 'gapA1 gap gapA SACOL0838' nan]	p__Firmicutes	c__Clostridia	o__Clostridiales	f__Lachnospiraceae	g__Dorea	s__Dorea_formicigenerans
P06239	{'LCK'}	FranzosaEA_2019	UniRef50_P0C0G6	['gap gapA plr M6_Spy0265' 'gapA1 gap gapA SACOL0838' nan]	p__Firmicutes	c__Clostridia	o__Clostridiales	f__Lachnospiraceae	g__Dorea	s__Dorea_sp_CAG_317
P06239	{'LCK'}	FranzosaEA_2019	UniRef50_P0C0G6	['gap gapA plr M6_Spy0265' 'gapA1 gap gapA SACOL0838' nan]	p__Firmicutes	c__Clostridia	o__Clostridiales	f__Lachnospiraceae	g__Lachnoclostridium	s__Lachnoclostridium_sp_An138
P06239	{'LCK'}	FranzosaEA_2019	UniRef50_P0C0G6	['gap gapA plr M6_Spy0265' 'gapA1 gap gapA SACOL0838' nan]	p__Firmicutes	c__Clostridia	o__Clostridiales	f__Lachnospiraceae	g__Lachnoclostridium	s__Lachnoclostridium_sp_An131
P06239	{'LCK'}	FranzosaEA_2019	UniRef50_P0C0G6	['gap gapA plr M6_Spy0265' 'gapA1 gap gapA SACOL0838' nan]	p__Firmicutes	c__Clostridia	o__Clostridiales	f__Lachnospiraceae	g__Lachnoclostridium	s__Clostridium_hylemonae
P06239	{'LCK'}	FranzosaEA_2019	UniRef50_P0C0G6	['gap gapA plr M6_Spy0265' 'gapA1 gap gapA SACOL0838' nan]	p__Firmicutes	c__Clostridia	o__Clostridiales	f__Clostridiales_unclassified	g__Clostridiales_unclassified	s__Bacteroides_pectinophilus
P06239	{'LCK'}	FranzosaEA_2019	UniRef50_P0C0G6	['gap gapA plr M6_Spy0265' 'gapA1 gap gapA SACOL0838' nan]	p__Firmicutes	c__Clostridia	o__Clostridiales	f__Lachnospiraceae	g__Marvinbryantia	s__Marvinbryantia_formatexigens
P06239	{'LCK'}	FranzosaEA_2019	UniRef50_P0C0G6	['gap gapA plr M6_Spy0265' 'gapA1 gap gapA SACOL0838' nan]	p__Firmicutes	c__Clostridia	o__Clostridiales	f__Eubacteriaceae	g__Eubacterium	s__Eubacterium_sp_CAG_251
P06239	{'LCK'}	FranzosaEA_2019	UniRef50_P0C0G6	['gap gapA plr M6_Spy0265' 'gapA1 gap gapA SACOL0838' nan]	p__Firmicutes	c__Clostridia	o__Clostridiales	f__Ruminococcaceae	g__Anaerotruncus	s__Anaerotruncus_sp_CAG_528
P06239	{'LCK'}	FranzosaEA_2019	UniRef50_P0C0G6	['gap gapA plr M6_Spy0265' 'gapA1 gap gapA SACOL0838' nan]	p__Firmicutes	c__Clostridia	o__Clostridiales	f__Ruminococcaceae	g__Ruminococcus	s__Ruminococcus_sp_CAG_624
P06239	{'LCK'}	FranzosaEA_2019	UniRef50_P0C0G6	['gap gapA plr M6_Spy0265' 'gapA1 gap gapA SACOL0838' nan]	p__Firmicutes	c__Erysipelotrichia	o__Erysipelotrichales	f__Erysipelotrichaceae	g__Dielma	s__Dielma_fastidiosa
P06239	{'LCK'}	FranzosaEA_2019	UniRef50_P0C0G6	['gap gapA plr M6_Spy0265' 'gapA1 gap gapA SACOL0838' nan]	p__Firmicutes	c__Clostridia	o__Clostridiales	f__Lachnospiraceae	g__Lachnoclostridium	s__Clostridium_symbiosum
P06239	{'LCK'}	FranzosaEA_2019	UniRef50_P0C0G6	['gap gapA plr M6_Spy0265' 'gapA1 gap gapA SACOL0838' nan]	p__Firmicutes	c__Clostridia	o__Clostridiales	f__Eubacteriaceae	g__Eubacterium	s__Eubacterium_ventriosum
P06239	{'LCK'}	FranzosaEA_2019	UniRef50_P0C0G6	['gap gapA plr M6_Spy0265' 'gapA1 gap gapA SACOL0838' nan]	p__Firmicutes	c__Clostridia	o__Clostridiales	f__Clostridiaceae	g__Clostridium	s__Clostridium_sp_CAG_678
P06239	{'LCK'}	FranzosaEA_2019	UniRef50_P0C0G6	['gap gapA plr M6_Spy0265' 'gapA1 gap gapA SACOL0838' nan]	p__Firmicutes	c__Clostridia	o__Clostridiales	f__Lachnospiraceae	g__Roseburia	s__Roseburia_sp_CAG_309
P06239	{'LCK'}	FranzosaEA_2019	UniRef50_P0C0G6	['gap gapA plr M6_Spy0265' 'gapA1 gap gapA SACOL0838' nan]	p__Firmicutes	c__Clostridia	o__Clostridiales	f__Lachnospiraceae	g__Butyrivibrio	s__Butyrivibrio_sp_CAG_318
P06239	{'LCK'}	FranzosaEA_2019	UniRef50_P0C0G6	['gap gapA plr M6_Spy0265' 'gapA1 gap gapA SACOL0838' nan]	p__Firmicutes	c__Clostridia	o__Clostridiales	f__Lachnospiraceae	g__Lachnoclostridium	s__Lachnoclostridium_sp_An196
P06239	{'LCK'}	FranzosaEA_2019	UniRef50_P0C0G6	['gap gapA plr M6_Spy0265' 'gapA1 gap gapA SACOL0838' nan]	p__Firmicutes	c__Clostridia	o__Clostridiales	f__Lachnospiraceae	g__Lachnoclostridium	s__Clostridium_clostridioforme
P06239	{'LCK'}	FranzosaEA_2019	UniRef50_P0C0G6	['gap gapA plr M6_Spy0265' 'gapA1 gap gapA SACOL0838' nan]	p__Firmicutes	c__Clostridia	o__Clostridiales	f__Clostridiaceae	g__Hungatella	s__Hungatella_hathewayi
P06239	{'LCK'}	FranzosaEA_2019	UniRef50_P0C0G6	['gap gapA plr M6_Spy0265' 'gapA1 gap gapA SACOL0838' nan]	p__Firmicutes	c__Clostridia	o__Clostridiales	f__Lachnospiraceae	g__Lachnoclostridium	s__Clostridium_lavalense
P06239	{'LCK'}	FranzosaEA_2019	UniRef50_P0C0G6	['gap gapA plr M6_Spy0265' 'gapA1 gap gapA SACOL0838' nan]	p__Firmicutes	c__Clostridia	o__Clostridiales	f__Lachnospiraceae	g__Lachnoclostridium	s__Clostridium_aldenense
P06239	{'LCK'}	FranzosaEA_2019	UniRef50_P0C0G6	['gap gapA plr M6_Spy0265' 'gapA1 gap gapA SACOL0838' nan]	p__Firmicutes	c__Clostridia	o__Clostridiales	f__Lachnospiraceae	g__Lachnoclostridium	s__Clostridium_bolteae
P06239	{'LCK'}	FranzosaEA_2019	UniRef50_P0C0G6	['gap gapA plr M6_Spy0265' 'gapA1 gap gapA SACOL0838' nan]	p__Firmicutes	c__Clostridia	o__Clostridiales	f__Lachnospiraceae	g__Lachnoclostridium	s__Clostridium_citroniae
P06239	{'LCK'}	FranzosaEA_2019	UniRef50_P0C0G6	['gap gapA plr M6_Spy0265' 'gapA1 gap gapA SACOL0838' nan]	p__Firmicutes	c__Clostridia	o__Clostridiales	f__Lachnospiraceae	g__Dorea	s__Dorea_longicatena
P06239	{'LCK'}	FranzosaEA_2019	UniRef50_P0C0G6	['gap gapA plr M6_Spy0265' 'gapA1 gap gapA SACOL0838' nan]	p__Firmicutes	c__Clostridia	o__Clostridiales	f__Lachnospiraceae	g__Lachnoclostridium	s__Clostridium_saccharolyticum
P06239	{'LCK'}	FranzosaEA_2019	UniRef50_P0C0G6	['gap gapA plr M6_Spy0265' 'gapA1 gap gapA SACOL0838' nan]	p__Firmicutes	c__Clostridia	o__Clostridiales	f__Lachnospiraceae	g__Lachnoclostridium	s__Clostridium_asparagiforme
P06239	{'LCK'}	FranzosaEA_2019	UniRef50_P0C0G6	['gap gapA plr M6_Spy0265' 'gapA1 gap gapA SACOL0838' nan]	p__Firmicutes	c__Clostridia	o__Clostridiales	f__Clostridiales_unclassified	g__Clostridiales_unclassified	s__Clostridiales_bacterium_1_7_47FAA
P06239	{'LCK'}	FranzosaEA_2019	UniRef50_P0C0G6	['gap gapA plr M6_Spy0265' 'gapA1 gap gapA SACOL0838' nan]	p__Firmicutes	c__Clostridia	o__Clostridiales	f__Clostridiaceae	g__Clostridium	s__Clostridium_bolteae_CAG_59
P06239	{'LCK'}	FranzosaEA_2019	UniRef50_P0C0G6	['gap gapA plr M6_Spy0265' 'gapA1 gap gapA SACOL0838' nan]	p__Firmicutes	c__Clostridia	o__Clostridiales	f__Clostridiaceae	g__Clostridium	s__Clostridium_sp_chh4_2
P06239	{'LCK'}	FranzosaEA_2019	UniRef50_P0C0G6	['gap gapA plr M6_Spy0265' 'gapA1 gap gapA SACOL0838' nan]	p__Firmicutes	c__Clostridia	o__Clostridiales	f__Ruminococcaceae	g__Ruminococcus	s__Ruminococcus_champanellensis
P06239	{'LCK'}	FranzosaEA_2019	UniRef50_P0C0G6	['gap gapA plr M6_Spy0265' 'gapA1 gap gapA SACOL0838' nan]	p__Firmicutes	c__Clostridia	o__Clostridiales	f__Lachnospiraceae	g__Lachnospira	s__Lachnospira_pectinoschiza
P06239	{'LCK'}	FranzosaEA_2019	UniRef50_P0C0G6	['gap gapA plr M6_Spy0265' 'gapA1 gap gapA SACOL0838' nan]	p__Firmicutes	c__Clostridia	o__Clostridiales	f__Eubacteriaceae	g__Eubacterium	s__Eubacterium_sp_CAG_38
P06239	{'LCK'}	FranzosaEA_2019	UniRef50_P0C0G6	['gap gapA plr M6_Spy0265' 'gapA1 gap gapA SACOL0838' nan]	p__Firmicutes	c__Bacilli	o__Lactobacillales	f__Lactobacillaceae	g__Lactobacillus	s__Lactobacillus_rogosae
P06239	{'LCK'}	FranzosaEA_2019	UniRef50_P0C0G6	['gap gapA plr M6_Spy0265' 'gapA1 gap gapA SACOL0838' nan]	p__Bacteroidetes	c__Bacteroidia	o__Bacteroidales	f__Bacteroidaceae	g__Bacteroides	s__Bacteroides_galacturonicus
P06239	{'LCK'}	FranzosaEA_2019	UniRef50_P0C0G6	['gap gapA plr M6_Spy0265' 'gapA1 gap gapA SACOL0838' nan]	p__Firmicutes	c__Erysipelotrichia	o__Erysipelotrichales	f__Erysipelotrichaceae	g__Erysipelatoclostridium	s__Clostridium_innocuum
P06239	{'LCK'}	FranzosaEA_2019	UniRef50_P0C0G6	['gap gapA plr M6_Spy0265' 'gapA1 gap gapA SACOL0838' nan]	p__Firmicutes	c__Clostridia	o__Clostridiales	f__Ruminococcaceae	g__Ruthenibacterium	s__Ruthenibacterium_lactatiformans
P06239	{'LCK'}	FranzosaEA_2019	UniRef50_P0C0G6	['gap gapA plr M6_Spy0265' 'gapA1 gap gapA SACOL0838' nan]	p__Firmicutes	c__Clostridia	o__Clostridiales	f__Ruminococcaceae	g__Gemmiger	s__Gemmiger_sp_An87
P06239	{'LCK'}	FranzosaEA_2019	UniRef50_P0C0G6	['gap gapA plr M6_Spy0265' 'gapA1 gap gapA SACOL0838' nan]	p__Firmicutes	c__Clostridia	o__Clostridiales	f__Ruminococcaceae	g__Gemmiger	s__Gemmiger_sp_An50
P06239	{'LCK'}	FranzosaEA_2019	UniRef50_P0C0G6	['gap gapA plr M6_Spy0265' 'gapA1 gap gapA SACOL0838' nan]	p__Firmicutes	c__Clostridia	o__Clostridiales	f__Eubacteriaceae	g__Eubacterium	s__Eubacterium_sp_CAG_274
P06239	{'LCK'}	FranzosaEA_2019	UniRef50_P0C0G6	['gap gapA plr M6_Spy0265' 'gapA1 gap gapA SACOL0838' nan]	p__Firmicutes	c__Clostridia	o__Clostridiales	f__Clostridiaceae	g__Clostridium	s__Clostridium_sp_CAG_413
P06239	{'LCK'}	FranzosaEA_2019	UniRef50_P0C0G6	['gap gapA plr M6_Spy0265' 'gapA1 gap gapA SACOL0838' nan]	p__Firmicutes	c__Clostridia	o__Clostridiales	f__Clostridiales_unclassified	g__Monoglobus	s__Monoglobus_pectinilyticus
P06239	{'LCK'}	FranzosaEA_2019	UniRef50_P0C0G6	['gap gapA plr M6_Spy0265' 'gapA1 gap gapA SACOL0838' nan]	p__Firmicutes	c__Erysipelotrichia	o__Erysipelotrichales	f__Erysipelotrichaceae	g__Faecalitalea	s__Faecalitalea_cylindroides
P06239	{'LCK'}	FranzosaEA_2019	UniRef50_P0C0G6	['gap gapA plr M6_Spy0265' 'gapA1 gap gapA SACOL0838' nan]	p__Firmicutes	c__Erysipelotrichia	o__Erysipelotrichales	f__Erysipelotrichaceae	g__Holdemanella	s__Holdemanella_biformis
P06239	{'LCK'}	FranzosaEA_2019	UniRef50_P0C0G6	['gap gapA plr M6_Spy0265' 'gapA1 gap gapA SACOL0838' nan]	p__Firmicutes	c__Clostridia	o__Clostridiales	f__Eubacteriaceae	g__Eubacterium	s__Eubacterium_dolichum_CAG_375
P06239	{'LCK'}	FranzosaEA_2019	UniRef50_P0C0G6	['gap gapA plr M6_Spy0265' 'gapA1 gap gapA SACOL0838' nan]	p__Firmicutes	c__Erysipelotrichia	o__Erysipelotrichales	f__Erysipelotrichaceae	g__Absiella	s__Absiella_dolichum
P06239	{'LCK'}	FranzosaEA_2019	UniRef50_P0C0G6	['gap gapA plr M6_Spy0265' 'gapA1 gap gapA SACOL0838' nan]	p__Firmicutes	c__Erysipelotrichia	o__Erysipelotrichales	f__Erysipelotrichaceae	g__Faecalicoccus	s__Faecalicoccus_pleomorphus
P06239	{'LCK'}	FranzosaEA_2019	UniRef50_P0C0G6	['gap gapA plr M6_Spy0265' 'gapA1 gap gapA SACOL0838' nan]	p__Firmicutes	c__Clostridia	o__Clostridiales	f__Lachnospiraceae	g__Anaerostipes	s__Anaerostipes_caccae
P06239	{'LCK'}	FranzosaEA_2019	UniRef50_P0C0G6	['gap gapA plr M6_Spy0265' 'gapA1 gap gapA SACOL0838' nan]	p__Firmicutes	c__Clostridia	o__Clostridiales	f__Clostridiaceae	g__Hungatella	s__Hungatella_hathewayi
P06239	{'LCK'}	FranzosaEA_2019	UniRef50_P0C0G6	['gap gapA plr M6_Spy0265' 'gapA1 gap gapA SACOL0838' nan]	p__Firmicutes	c__Clostridia	o__Clostridiales	f__Ruminococcaceae	g__Ruminococcus	s__Ruminococcus_bromii
P06239	{'LCK'}	FranzosaEA_2019	UniRef50_P0C0G6	['gap gapA plr M6_Spy0265' 'gapA1 gap gapA SACOL0838' nan]	p__Firmicutes	c__Firmicutes_unclassified	o__Firmicutes_unclassified	f__Firmicutes_unclassified	g__Firmicutes_unclassified	s__Firmicutes_bacterium_CAG_110
P06239	{'LCK'}	FranzosaEA_2019	UniRef50_P0C0G6	['gap gapA plr M6_Spy0265' 'gapA1 gap gapA SACOL0838' nan]	p__Firmicutes	c__Clostridia	o__Clostridiales	f__Ruminococcaceae	g__Ruminococcus	s__Ruminococcus_bromii
P06239	{'LCK'}	FranzosaEA_2019	UniRef50_P0C0G6	['gap gapA plr M6_Spy0265' 'gapA1 gap gapA SACOL0838' nan]	p__Firmicutes	c__Clostridia	o__Clostridiales	f__Lachnospiraceae	g__Lachnoclostridium	s__Clostridium_saccharolyticum
P06239	{'LCK'}	FranzosaEA_2019	UniRef50_P0C0G6	['gap gapA plr M6_Spy0265' 'gapA1 gap gapA SACOL0838' nan]	p__Firmicutes	c__Clostridia	o__Clostridiales	f__Clostridiaceae	g__Clostridium	s__Clostridium_sp_CAG_299
P06239	{'LCK'}	FranzosaEA_2019	UniRef50_P0C0G6	['gap gapA plr M6_Spy0265' 'gapA1 gap gapA SACOL0838' nan]	p__Firmicutes	c__Clostridia	o__Clostridiales	f__Ruminococcaceae	g__Ruminococcus	s__Ruminococcus_sp_CAG_403
P06239	{'LCK'}	FranzosaEA_2019	UniRef50_P0C0G6	['gap gapA plr M6_Spy0265' 'gapA1 gap gapA SACOL0838' nan]	p__Actinobacteria	c__Coriobacteriia	o__Coriobacteriales	f__Atopobiaceae	g__Olsenella	s__Olsenella_scatoligenes
P06239	{'LCK'}	FranzosaEA_2019	UniRef50_P0C0G6	['gap gapA plr M6_Spy0265' 'gapA1 gap gapA SACOL0838' nan]	p__Firmicutes	c__Clostridia	o__Clostridiales	f__Ruminococcaceae	g__Ruminococcaceae_unclassified	s__Ruminococcaceae_bacterium_D5
P06239	{'LCK'}	FranzosaEA_2019	UniRef50_P0C0G6	['gap gapA plr M6_Spy0265' 'gapA1 gap gapA SACOL0838' nan]	p__Firmicutes	c__Clostridia	o__Clostridiales	f__Eubacteriaceae	g__Eubacterium	s__Eubacterium_maltosivorans
P06239	{'LCK'}	FranzosaEA_2019	UniRef50_P0C0G6	['gap gapA plr M6_Spy0265' 'gapA1 gap gapA SACOL0838' nan]	p__Firmicutes	c__Clostridia	o__Clostridiales	f__Eubacteriaceae	g__Eubacterium	s__Eubacterium_limosum
P06239	{'LCK'}	FranzosaEA_2019	UniRef50_P0C0G6	['gap gapA plr M6_Spy0265' 'gapA1 gap gapA SACOL0838' nan]	p__Firmicutes	c__Bacilli	o__Lactobacillales	f__Streptococcaceae	g__Lactococcus	s__Lactococcus_lactis
P06239	{'LCK'}	FranzosaEA_2019	UniRef50_P0C0G6	['gap gapA plr M6_Spy0265' 'gapA1 gap gapA SACOL0838' nan]	p__Firmicutes	c__Negativicutes	o__Selenomonadales	f__Selenomonadaceae	g__Megamonas	s__Megamonas_funiformis
P06239	{'LCK'}	FranzosaEA_2019	UniRef50_P0C0G6	['gap gapA plr M6_Spy0265' 'gapA1 gap gapA SACOL0838' nan]	p__Firmicutes	c__Negativicutes	o__Selenomonadales	f__Selenomonadaceae	g__Megamonas	s__Megamonas_hypermegale
P06239	{'LCK'}	FranzosaEA_2019	UniRef50_P0C0G6	['gap gapA plr M6_Spy0265' 'gapA1 gap gapA SACOL0838' nan]	p__Firmicutes	c__Negativicutes	o__Selenomonadales	f__Selenomonadaceae	g__Megamonas	s__Megamonas_funiformis_CAG_377
P06239	{'LCK'}	FranzosaEA_2019	UniRef50_P0C0G6	['gap gapA plr M6_Spy0265' 'gapA1 gap gapA SACOL0838' nan]	p__Firmicutes	c__Bacilli	o__Bacillales	f__Bacillales_unclassified	g__Gemella	s__Gemella_morbillorum
P06239	{'LCK'}	FranzosaEA_2019	UniRef50_P0C0G6	['gap gapA plr M6_Spy0265' 'gapA1 gap gapA SACOL0838' nan]	p__Firmicutes	c__Bacilli	o__Bacillales	f__Bacillales_unclassified	g__Gemella	s__Gemella_haemolysans
P06239	{'LCK'}	FranzosaEA_2019	UniRef50_P0C0G6	['gap gapA plr M6_Spy0265' 'gapA1 gap gapA SACOL0838' nan]	p__Firmicutes	c__Clostridia	o__Clostridiales	f__Lachnospiraceae	g__Lachnoclostridium	s__Lachnoclostridium_sp_An14
P06239	{'LCK'}	FranzosaEA_2019	UniRef50_P0C0G6	['gap gapA plr M6_Spy0265' 'gapA1 gap gapA SACOL0838' nan]	p__Firmicutes	c__Clostridia	o__Clostridiales	f__Ruminococcaceae	g__Anaerofilum	s__Anaerofilum_sp_An201
P06239	{'LCK'}	FranzosaEA_2019	UniRef50_P0C0G6	['gap gapA plr M6_Spy0265' 'gapA1 gap gapA SACOL0838' nan]	p__Firmicutes	c__Erysipelotrichia	o__Erysipelotrichales	f__Erysipelotrichaceae	g__Holdemania	s__Holdemania_filiformis
P06239	{'LCK'}	FranzosaEA_2019	UniRef50_P0C0G6	['gap gapA plr M6_Spy0265' 'gapA1 gap gapA SACOL0838' nan]	p__Firmicutes	c__Firmicutes_unclassified	o__Firmicutes_unclassified	f__Firmicutes_unclassified	g__Firmicutes_unclassified	s__Firmicutes_bacterium_CAG_145
P06239	{'LCK'}	FranzosaEA_2019	UniRef50_P0C0G6	['gap gapA plr M6_Spy0265' 'gapA1 gap gapA SACOL0838' nan]	p__Firmicutes	c__Erysipelotrichia	o__Erysipelotrichales	f__Erysipelotrichaceae	g__Catenibacterium	s__Catenibacterium_mitsuokai
P06239	{'LCK'}	FranzosaEA_2019	UniRef50_P0C0G6	['gap gapA plr M6_Spy0265' 'gapA1 gap gapA SACOL0838' nan]	p__Firmicutes	c__Clostridia	o__Clostridiales	f__Lachnospiraceae	g__Roseburia	s__Roseburia_hominis
P06239	{'LCK'}	FranzosaEA_2019	UniRef50_P0C0G6	['gap gapA plr M6_Spy0265' 'gapA1 gap gapA SACOL0838' nan]	p__Bacteroidetes	c__Bacteroidia	o__Bacteroidales	f__Prevotellaceae	g__Prevotella	s__Prevotella_bivia
P06239	{'LCK'}	FranzosaEA_2019	UniRef50_P0C0G6	['gap gapA plr M6_Spy0265' 'gapA1 gap gapA SACOL0838' nan]	p__Firmicutes	c__Clostridia	o__Clostridiales	f__Eubacteriaceae	g__Anaerofustis	s__Anaerofustis_stercorihominis
P06239	{'LCK'}	FranzosaEA_2019	UniRef50_P0C0G6	['gap gapA plr M6_Spy0265' 'gapA1 gap gapA SACOL0838' nan]	p__Firmicutes	c__Bacilli	o__Lactobacillales	f__Enterococcaceae	g__Enterococcus	s__Enterococcus_faecalis
P06239	{'LCK'}	FranzosaEA_2019	UniRef50_P0C0G6	['gap gapA plr M6_Spy0265' 'gapA1 gap gapA SACOL0838' nan]	p__Firmicutes	c__Firmicutes_unclassified	o__Firmicutes_unclassified	f__Firmicutes_unclassified	g__Firmicutes_unclassified	s__Firmicutes_bacterium_CAG_238
P06239	{'LCK'}	FranzosaEA_2019	UniRef50_P0C0G6	['gap gapA plr M6_Spy0265' 'gapA1 gap gapA SACOL0838' nan]	p__Firmicutes	c__Clostridia	o__Clostridiales	f__Lachnospiraceae	g__Lachnospiraceae_unclassified	s__Lachnospiraceae_bacterium_oral_taxon_096
P06239	{'LCK'}	FranzosaEA_2019	UniRef50_P0C0G6	['gap gapA plr M6_Spy0265' 'gapA1 gap gapA SACOL0838' nan]	p__Bacteroidetes	c__Bacteroidia	o__Bacteroidales	f__Prevotellaceae	g__Prevotella	s__Prevotella_sp_CAG_520
P06239	{'LCK'}	FranzosaEA_2019	UniRef50_P0C0G6	['gap gapA plr M6_Spy0265' 'gapA1 gap gapA SACOL0838' nan]	p__Bacteroidetes	c__Bacteroidia	o__Bacteroidales	f__Prevotellaceae	g__Prevotella	s__Prevotella_stercorea
P06239	{'LCK'}	FranzosaEA_2019	UniRef50_P0C0G6	['gap gapA plr M6_Spy0265' 'gapA1 gap gapA SACOL0838' nan]	p__Firmicutes	c__Bacilli	o__Lactobacillales	f__Streptococcaceae	g__Lactococcus	s__Lactococcus_lactis
P06239	{'LCK'}	FranzosaEA_2019	UniRef50_P0C0G6	['gap gapA plr M6_Spy0265' 'gapA1 gap gapA SACOL0838' nan]	p__Firmicutes	c__Clostridia	o__Clostridiales	f__Clostridiales_Family_XIII_Incertae_Sedis	g__Mogibacterium	s__Mogibacterium_diversum
P06239	{'LCK'}	FranzosaEA_2019	UniRef50_P0C0G6	['gap gapA plr M6_Spy0265' 'gapA1 gap gapA SACOL0838' nan]	p__Firmicutes	c__Tissierellia	o__Tissierellales	f__Peptoniphilaceae	g__Anaerococcus	s__Anaerococcus_vaginalis
P06239	{'LCK'}	FranzosaEA_2019	UniRef50_P0C0G6	['gap gapA plr M6_Spy0265' 'gapA1 gap gapA SACOL0838' nan]	p__Firmicutes	c__Tissierellia	o__Tissierellales	f__Peptoniphilaceae	g__Anaerococcus	s__Anaerococcus_lactolyticus
P06239	{'LCK'}	FranzosaEA_2019	UniRef50_P0C0G6	['gap gapA plr M6_Spy0265' 'gapA1 gap gapA SACOL0838' nan]	p__Firmicutes	c__Bacilli	o__Lactobacillales	f__Lactobacillaceae	g__Sharpea	s__Sharpea_azabuensis
P06239	{'LCK'}	FranzosaEA_2019	UniRef50_P0C0G6	['gap gapA plr M6_Spy0265' 'gapA1 gap gapA SACOL0838' nan]	p__Firmicutes	c__Bacilli	o__Bacillales	f__Bacillales_unclassified	g__Gemella	s__Gemella_morbillorum
P06239	{'LCK'}	FranzosaEA_2019	UniRef50_P0C0G6	['gap gapA plr M6_Spy0265' 'gapA1 gap gapA SACOL0838' nan]	p__Firmicutes	c__Bacilli	o__Lactobacillales	f__Streptococcaceae	g__Streptococcus	s__Streptococcus_agalactiae
P06239	{'LCK'}	FranzosaEA_2019	UniRef50_P0C0G6	['gap gapA plr M6_Spy0265' 'gapA1 gap gapA SACOL0838' nan]	p__Firmicutes	c__Bacilli	o__Lactobacillales	f__Streptococcaceae	g__Streptococcus	s__Streptococcus_agalactiae
P06239	{'LCK'}	FranzosaEA_2019	UniRef50_P0C0G6	['gap gapA plr M6_Spy0265' 'gapA1 gap gapA SACOL0838' nan]	p__Firmicutes	c__Negativicutes	o__Selenomonadales	f__Selenomonadaceae	g__Selenomonas	s__Selenomonas_noxia
P06239	{'LCK'}	FranzosaEA_2019	UniRef50_P0C0G6	['gap gapA plr M6_Spy0265' 'gapA1 gap gapA SACOL0838' nan]	p__Firmicutes	c__Bacilli	o__Lactobacillales	f__Enterococcaceae	g__Enterococcus	s__Enterococcus_faecium
P06239	{'LCK'}	FranzosaEA_2019	UniRef50_P0C0G6	['gap gapA plr M6_Spy0265' 'gapA1 gap gapA SACOL0838' nan]	p__Firmicutes	c__Bacilli	o__Bacillales	f__Staphylococcaceae	g__Staphylococcus	s__Staphylococcus_epidermidis
P06239	{'LCK'}	FranzosaEA_2019	UniRef50_P0C0G6	['gap gapA plr M6_Spy0265' 'gapA1 gap gapA SACOL0838' nan]	p__Firmicutes	c__Clostridia	o__Clostridiales	f__Eubacteriaceae	g__Eubacterium	s__Eubacterium_pyruvativorans
P06239	{'LCK'}	SchirmerM_2018	UniRef50_P0C0G6	['gap gapA plr M6_Spy0265' 'gapA1 gap gapA SACOL0838' nan]	p__Firmicutes	c__Clostridia	o__Clostridiales	f__Lachnospiraceae	g__Roseburia	s__Roseburia_faecis
P06239	{'LCK'}	SchirmerM_2018	UniRef50_P0C0G6	['gap gapA plr M6_Spy0265' 'gapA1 gap gapA SACOL0838' nan]	p__Firmicutes	c__Clostridia	o__Clostridiales	f__Eubacteriaceae	g__Eubacterium	s__Eubacterium_hallii
P06239	{'LCK'}	SchirmerM_2018	UniRef50_P0C0G6	['gap gapA plr M6_Spy0265' 'gapA1 gap gapA SACOL0838' nan]	p__Firmicutes	c__Clostridia	o__Clostridiales	f__Eubacteriaceae	g__Eubacterium	s__Eubacterium_hallii_CAG_12
P06239	{'LCK'}	SchirmerM_2018	UniRef50_P0C0G6	['gap gapA plr M6_Spy0265' 'gapA1 gap gapA SACOL0838' nan]	p__Firmicutes	c__Clostridia	o__Clostridiales	f__Lachnospiraceae	g__Roseburia	s__Roseburia_inulinivorans_CAG_15
P06239	{'LCK'}	SchirmerM_2018	UniRef50_P0C0G6	['gap gapA plr M6_Spy0265' 'gapA1 gap gapA SACOL0838' nan]	p__Firmicutes	c__Clostridia	o__Clostridiales	f__Lachnospiraceae	g__Roseburia	s__Roseburia_hominis
P06239	{'LCK'}	SchirmerM_2018	UniRef50_P0C0G6	['gap gapA plr M6_Spy0265' 'gapA1 gap gapA SACOL0838' nan]	p__Firmicutes	c__Clostridia	o__Clostridiales	f__Lachnospiraceae	g__Roseburia	s__Roseburia_inulinivorans
P06239	{'LCK'}	SchirmerM_2018	UniRef50_P0C0G6	['gap gapA plr M6_Spy0265' 'gapA1 gap gapA SACOL0838' nan]	p__Firmicutes	c__Clostridia	o__Clostridiales	f__Lachnospiraceae	g__Lachnospiraceae_unclassified	s__Eubacterium_rectale
P06239	{'LCK'}	SchirmerM_2018	UniRef50_P0C0G6	['gap gapA plr M6_Spy0265' 'gapA1 gap gapA SACOL0838' nan]	p__Firmicutes	c__Clostridia	o__Clostridiales	f__Lachnospiraceae	g__Roseburia	s__Roseburia_intestinalis_CAG_13
P06239	{'LCK'}	SchirmerM_2018	UniRef50_P0C0G6	['gap gapA plr M6_Spy0265' 'gapA1 gap gapA SACOL0838' nan]	p__Firmicutes	c__Clostridia	o__Clostridiales	f__Lachnospiraceae	g__Roseburia	s__Roseburia_intestinalis
P06239	{'LCK'}	SchirmerM_2018	UniRef50_P0C0G6	['gap gapA plr M6_Spy0265' 'gapA1 gap gapA SACOL0838' nan]	p__Firmicutes	c__Clostridia	o__Clostridiales	f__Lachnospiraceae	g__Blautia	s__Ruminococcus_torques
P06239	{'LCK'}	SchirmerM_2018	UniRef50_P0C0G6	['gap gapA plr M6_Spy0265' 'gapA1 gap gapA SACOL0838' nan]	p__Firmicutes	c__Clostridia	o__Clostridiales	f__Clostridiaceae	g__Clostridium	s__Clostridium_sp_CAG_411
P06239	{'LCK'}	SchirmerM_2018	UniRef50_P0C0G6	['gap gapA plr M6_Spy0265' 'gapA1 gap gapA SACOL0838' nan]	p__Firmicutes	c__Clostridia	o__Clostridiales	f__Eubacteriaceae	g__Eubacterium	s__Eubacterium_sp_An11
P06239	{'LCK'}	SchirmerM_2018	UniRef50_P0C0G6	['gap gapA plr M6_Spy0265' 'gapA1 gap gapA SACOL0838' nan]	p__Firmicutes	c__Clostridia	o__Clostridiales	f__Clostridiaceae	g__Clostridium	s__Clostridium_sp_CAG_253
P06239	{'LCK'}	SchirmerM_2018	UniRef50_P0C0G6	['gap gapA plr M6_Spy0265' 'gapA1 gap gapA SACOL0838' nan]	p__Firmicutes	c__Clostridia	o__Clostridiales	f__Lachnospiraceae	g__Butyrivibrio	s__Butyrivibrio_crossotus
P06239	{'LCK'}	SchirmerM_2018	UniRef50_P0C0G6	['gap gapA plr M6_Spy0265' 'gapA1 gap gapA SACOL0838' nan]	p__Firmicutes	c__Clostridia	o__Clostridiales	f__Lachnospiraceae	g__Butyrivibrio	s__Butyrivibrio_crossotus_CAG_259
P06239	{'LCK'}	SchirmerM_2018	UniRef50_P0C0G6	['gap gapA plr M6_Spy0265' 'gapA1 gap gapA SACOL0838' nan]	p__Firmicutes	c__Clostridia	o__Clostridiales	f__Lachnospiraceae	g__Lachnoclostridium	s__Clostridium_clostridioforme
P06239	{'LCK'}	SchirmerM_2018	UniRef50_P0C0G6	['gap gapA plr M6_Spy0265' 'gapA1 gap gapA SACOL0838' nan]	p__Firmicutes	c__Clostridia	o__Clostridiales	f__Lachnospiraceae	g__Lachnoclostridium	s__Clostridium_bolteae
P06239	{'LCK'}	SchirmerM_2018	UniRef50_P0C0G6	['gap gapA plr M6_Spy0265' 'gapA1 gap gapA SACOL0838' nan]	p__Firmicutes	c__Clostridia	o__Clostridiales	f__Clostridiales_unclassified	g__Clostridiales_unclassified	s__Clostridiales_bacterium_1_7_47FAA
P06239	{'LCK'}	SchirmerM_2018	UniRef50_P0C0G6	['gap gapA plr M6_Spy0265' 'gapA1 gap gapA SACOL0838' nan]	p__Firmicutes	c__Clostridia	o__Clostridiales	f__Lachnospiraceae	g__Lachnoclostridium	s__Clostridium_asparagiforme
P06239	{'LCK'}	SchirmerM_2018	UniRef50_P0C0G6	['gap gapA plr M6_Spy0265' 'gapA1 gap gapA SACOL0838' nan]	p__Firmicutes	c__Clostridia	o__Clostridiales	f__Lachnospiraceae	g__Dorea	s__Dorea_longicatena
P06239	{'LCK'}	SchirmerM_2018	UniRef50_P0C0G6	['gap gapA plr M6_Spy0265' 'gapA1 gap gapA SACOL0838' nan]	p__Firmicutes	c__Clostridia	o__Clostridiales	f__Lachnospiraceae	g__Lachnoclostridium	s__Clostridium_saccharolyticum
P06239	{'LCK'}	SchirmerM_2018	UniRef50_P0C0G6	['gap gapA plr M6_Spy0265' 'gapA1 gap gapA SACOL0838' nan]	p__Firmicutes	c__Clostridia	o__Clostridiales	f__Lachnospiraceae	g__Lachnoclostridium	s__Clostridium_lavalense
P06239	{'LCK'}	SchirmerM_2018	UniRef50_P0C0G6	['gap gapA plr M6_Spy0265' 'gapA1 gap gapA SACOL0838' nan]	p__Firmicutes	c__Clostridia	o__Clostridiales	f__Lachnospiraceae	g__Lachnoclostridium	s__Clostridium_citroniae
P06239	{'LCK'}	SchirmerM_2018	UniRef50_P0C0G6	['gap gapA plr M6_Spy0265' 'gapA1 gap gapA SACOL0838' nan]	p__Firmicutes	c__Clostridia	o__Clostridiales	f__Clostridiaceae	g__Hungatella	s__Hungatella_hathewayi
P06239	{'LCK'}	SchirmerM_2018	UniRef50_P0C0G6	['gap gapA plr M6_Spy0265' 'gapA1 gap gapA SACOL0838' nan]	p__Firmicutes	c__Clostridia	o__Clostridiales	f__Lachnospiraceae	g__Lachnoclostridium	s__Clostridium_aldenense
P06239	{'LCK'}	SchirmerM_2018	UniRef50_P0C0G6	['gap gapA plr M6_Spy0265' 'gapA1 gap gapA SACOL0838' nan]	p__Firmicutes	c__Clostridia	o__Clostridiales	f__Lachnospiraceae	g__Lachnoclostridium	s__Clostridium_celerecrescens
P06239	{'LCK'}	SchirmerM_2018	UniRef50_P0C0G6	['gap gapA plr M6_Spy0265' 'gapA1 gap gapA SACOL0838' nan]	p__Firmicutes	c__Clostridia	o__Clostridiales	f__Clostridiaceae	g__Clostridium	s__Clostridium_sp_chh4_2
P06239	{'LCK'}	SchirmerM_2018	UniRef50_P0C0G6	['gap gapA plr M6_Spy0265' 'gapA1 gap gapA SACOL0838' nan]	p__Firmicutes	c__Clostridia	o__Clostridiales	f__Lachnospiraceae	g__Blautia	s__Blautia_sp_CAG_257
P06239	{'LCK'}	SchirmerM_2018	UniRef50_P0C0G6	['gap gapA plr M6_Spy0265' 'gapA1 gap gapA SACOL0838' nan]	p__Firmicutes	c__Clostridia	o__Clostridiales	f__Lachnospiraceae	g__Blautia	s__Ruminococcus_gnavus
P06239	{'LCK'}	SchirmerM_2018	UniRef50_P0C0G6	['gap gapA plr M6_Spy0265' 'gapA1 gap gapA SACOL0838' nan]	p__Firmicutes	c__Clostridia	o__Clostridiales	f__Lachnospiraceae	g__Dorea	s__Dorea_longicatena_CAG_42
P06239	{'LCK'}	SchirmerM_2018	UniRef50_P0C0G6	['gap gapA plr M6_Spy0265' 'gapA1 gap gapA SACOL0838' nan]	p__Firmicutes	c__Clostridia	o__Clostridiales	f__Lachnospiraceae	g__Dorea	s__Dorea_longicatena
P06239	{'LCK'}	SchirmerM_2018	UniRef50_P0C0G6	['gap gapA plr M6_Spy0265' 'gapA1 gap gapA SACOL0838' nan]	p__Firmicutes	c__Clostridia	o__Clostridiales	f__Lachnospiraceae	g__Blautia	s__Ruminococcus_torques
P06239	{'LCK'}	SchirmerM_2018	UniRef50_P0C0G6	['gap gapA plr M6_Spy0265' 'gapA1 gap gapA SACOL0838' nan]	p__Firmicutes	c__Clostridia	o__Clostridiales	f__Lachnospiraceae	g__Blautia	s__Blautia_wexlerae
P06239	{'LCK'}	SchirmerM_2018	UniRef50_P0C0G6	['gap gapA plr M6_Spy0265' 'gapA1 gap gapA SACOL0838' nan]	p__Firmicutes	c__Clostridia	o__Clostridiales	f__Lachnospiraceae	g__Coprococcus	s__Coprococcus_comes
P06239	{'LCK'}	SchirmerM_2018	UniRef50_P0C0G6	['gap gapA plr M6_Spy0265' 'gapA1 gap gapA SACOL0838' nan]	p__Firmicutes	c__Clostridia	o__Clostridiales	f__Lachnospiraceae	g__Blautia	s__Blautia_obeum
P06239	{'LCK'}	SchirmerM_2018	UniRef50_P0C0G6	['gap gapA plr M6_Spy0265' 'gapA1 gap gapA SACOL0838' nan]	p__Firmicutes	c__Clostridia	o__Clostridiales	f__Lachnospiraceae	g__Coprococcus	s__Coprococcus_comes_CAG_19
P06239	{'LCK'}	SchirmerM_2018	UniRef50_P0C0G6	['gap gapA plr M6_Spy0265' 'gapA1 gap gapA SACOL0838' nan]	p__Firmicutes	c__Clostridia	o__Clostridiales	f__Lachnospiraceae	g__Lachnoclostridium	s__Lachnoclostridium_sp_An181
P06239	{'LCK'}	SchirmerM_2018	UniRef50_P0C0G6	['gap gapA plr M6_Spy0265' 'gapA1 gap gapA SACOL0838' nan]	p__Firmicutes	c__Clostridia	o__Clostridiales	f__Lachnospiraceae	g__Blautia	s__Blautia_hydrogenotrophica
P06239	{'LCK'}	SchirmerM_2018	UniRef50_P0C0G6	['gap gapA plr M6_Spy0265' 'gapA1 gap gapA SACOL0838' nan]	p__Firmicutes	c__Clostridia	o__Clostridiales	f__Lachnospiraceae	g__Blautia	s__Blautia_hydrogenotrophica_CAG_147
P06239	{'LCK'}	SchirmerM_2018	UniRef50_P0C0G6	['gap gapA plr M6_Spy0265' 'gapA1 gap gapA SACOL0838' nan]	p__Firmicutes	c__Clostridia	o__Clostridiales	f__Lachnospiraceae	g__Blautia	s__Blautia_producta
P06239	{'LCK'}	SchirmerM_2018	UniRef50_P0C0G6	['gap gapA plr M6_Spy0265' 'gapA1 gap gapA SACOL0838' nan]	p__Firmicutes	c__Clostridia	o__Clostridiales	f__Ruminococcaceae	g__Ruminococcus	s__Ruminococcus_lactaris
P06239	{'LCK'}	SchirmerM_2018	UniRef50_P0C0G6	['gap gapA plr M6_Spy0265' 'gapA1 gap gapA SACOL0838' nan]	p__Firmicutes	c__Clostridia	o__Clostridiales	f__Lachnospiraceae	g__Sellimonas	s__Sellimonas_intestinalis
P06239	{'LCK'}	SchirmerM_2018	UniRef50_P0C0G6	['gap gapA plr M6_Spy0265' 'gapA1 gap gapA SACOL0838' nan]	p__Firmicutes	c__Clostridia	o__Clostridiales	f__Lachnospiraceae	g__Blautia	s__Blautia_hansenii
P06239	{'LCK'}	SchirmerM_2018	UniRef50_P0C0G6	['gap gapA plr M6_Spy0265' 'gapA1 gap gapA SACOL0838' nan]	p__Firmicutes	c__Firmicutes_unclassified	o__Firmicutes_unclassified	f__Firmicutes_unclassified	g__Firmicutes_unclassified	s__Firmicutes_bacterium_CAG_424
P06239	{'LCK'}	SchirmerM_2018	UniRef50_P0C0G6	['gap gapA plr M6_Spy0265' 'gapA1 gap gapA SACOL0838' nan]	p__Firmicutes	c__Clostridia	o__Clostridiales	f__Clostridiaceae	g__Hungatella	s__Hungatella_hathewayi
P06239	{'LCK'}	SchirmerM_2018	UniRef50_P0C0G6	['gap gapA plr M6_Spy0265' 'gapA1 gap gapA SACOL0838' nan]	p__Firmicutes	c__Clostridia	o__Clostridiales	f__Lachnospiraceae	g__Roseburia	s__Roseburia_sp_CAG_471
P06239	{'LCK'}	SchirmerM_2018	UniRef50_P0C0G6	['gap gapA plr M6_Spy0265' 'gapA1 gap gapA SACOL0838' nan]	p__Firmicutes	c__Clostridia	o__Clostridiales	f__Lachnospiraceae	g__Lachnoclostridium	s__Lachnoclostridium_sp_An118
P06239	{'LCK'}	SchirmerM_2018	UniRef50_P0C0G6	['gap gapA plr M6_Spy0265' 'gapA1 gap gapA SACOL0838' nan]	p__Firmicutes	c__Clostridia	o__Clostridiales	f__Lachnospiraceae	g__Blautia	s__Blautia_coccoides
P06239	{'LCK'}	SchirmerM_2018	UniRef50_P0C0G6	['gap gapA plr M6_Spy0265' 'gapA1 gap gapA SACOL0838' nan]	p__Firmicutes	c__Clostridia	o__Clostridiales	f__Clostridiaceae	g__Clostridium	s__Clostridium_sp_D5
P06239	{'LCK'}	SchirmerM_2018	UniRef50_P0C0G6	['gap gapA plr M6_Spy0265' 'gapA1 gap gapA SACOL0838' nan]	p__Firmicutes	c__Clostridia	o__Clostridiales	f__Lachnospiraceae	g__Blautia	s__Blautia_sp_N6H1_15
P06239	{'LCK'}	SchirmerM_2018	UniRef50_P0C0G6	['gap gapA plr M6_Spy0265' 'gapA1 gap gapA SACOL0838' nan]	p__Firmicutes	c__Clostridia	o__Clostridiales	f__Lachnospiraceae	g__Faecalicatena	s__Faecalicatena_orotica
P06239	{'LCK'}	SchirmerM_2018	UniRef50_P0C0G6	['gap gapA plr M6_Spy0265' 'gapA1 gap gapA SACOL0838' nan]	p__Firmicutes	c__Clostridia	o__Clostridiales	f__Ruminococcaceae	g__Ruminococcus	s__Ruminococcus_bicirculans
P06239	{'LCK'}	SchirmerM_2018	UniRef50_P0C0G6	['gap gapA plr M6_Spy0265' 'gapA1 gap gapA SACOL0838' nan]	p__Firmicutes	c__Clostridia	o__Clostridiales	f__Ruminococcaceae	g__Ruminococcaceae_unclassified	s__Eubacterium_siraeum
P06239	{'LCK'}	SchirmerM_2018	UniRef50_P0C0G6	['gap gapA plr M6_Spy0265' 'gapA1 gap gapA SACOL0838' nan]	p__Firmicutes	c__Clostridia	o__Clostridiales	f__Lachnospiraceae	g__Roseburia	s__Roseburia_sp_CAG_303
P06239	{'LCK'}	SchirmerM_2018	UniRef50_P0C0G6	['gap gapA plr M6_Spy0265' 'gapA1 gap gapA SACOL0838' nan]	p__Firmicutes	c__Clostridia	o__Clostridiales	f__Lachnospiraceae	g__Coprococcus	s__Coprococcus_eutactus
P06239	{'LCK'}	SchirmerM_2018	UniRef50_P0C0G6	['gap gapA plr M6_Spy0265' 'gapA1 gap gapA SACOL0838' nan]	p__Firmicutes	c__Clostridia	o__Clostridiales	f__Eubacteriaceae	g__Eubacterium	s__Eubacterium_sp_CAG_180
P06239	{'LCK'}	SchirmerM_2018	UniRef50_P0C0G6	['gap gapA plr M6_Spy0265' 'gapA1 gap gapA SACOL0838' nan]	p__Firmicutes	c__Clostridia	o__Clostridiales	f__Ruminococcaceae	g__Ruminococcus	s__Ruminococcus_sp_CAG_330
P06239	{'LCK'}	SchirmerM_2018	UniRef50_P0C0G6	['gap gapA plr M6_Spy0265' 'gapA1 gap gapA SACOL0838' nan]	p__Firmicutes	c__Clostridia	o__Clostridiales	f__Clostridiaceae	g__Clostridium	s__Clostridium_sp_CAG_590
P06239	{'LCK'}	SchirmerM_2018	UniRef50_P0C0G6	['gap gapA plr M6_Spy0265' 'gapA1 gap gapA SACOL0838' nan]	p__Firmicutes	c__Clostridia	o__Clostridiales	f__Ruminococcaceae	g__Ruminococcus	s__Ruminococcus_callidus
P06239	{'LCK'}	SchirmerM_2018	UniRef50_P0C0G6	['gap gapA plr M6_Spy0265' 'gapA1 gap gapA SACOL0838' nan]	p__Firmicutes	c__Clostridia	o__Clostridiales	f__Eubacteriaceae	g__Eubacterium	s__Eubacterium_sp_OM08_24
P06239	{'LCK'}	SchirmerM_2018	UniRef50_P0C0G6	['gap gapA plr M6_Spy0265' 'gapA1 gap gapA SACOL0838' nan]	p__Firmicutes	c__Clostridia	o__Clostridiales	f__Ruminococcaceae	g__Ruminococcus	s__Ruminococcus_sp_CAG_563
P06239	{'LCK'}	SchirmerM_2018	UniRef50_P0C0G6	['gap gapA plr M6_Spy0265' 'gapA1 gap gapA SACOL0838' nan]	p__Firmicutes	c__Clostridia	o__Clostridiales	f__Lachnospiraceae	g__Fusicatenibacter	s__Fusicatenibacter_saccharivorans
P06239	{'LCK'}	SchirmerM_2018	UniRef50_P0C0G6	['gap gapA plr M6_Spy0265' 'gapA1 gap gapA SACOL0838' nan]	p__Firmicutes	c__Clostridia	o__Clostridiales	f__Lachnospiraceae	g__Lachnoclostridium	s__Clostridium_symbiosum
P06239	{'LCK'}	SchirmerM_2018	UniRef50_P0C0G6	['gap gapA plr M6_Spy0265' 'gapA1 gap gapA SACOL0838' nan]	p__Firmicutes	c__Clostridia	o__Clostridiales	f__Lachnospiraceae	g__Lachnoclostridium	s__Clostridium_saccharolyticum
P06239	{'LCK'}	SchirmerM_2018	UniRef50_P0C0G6	['gap gapA plr M6_Spy0265' 'gapA1 gap gapA SACOL0838' nan]	p__Firmicutes	c__Clostridia	o__Clostridiales	f__Ruminococcaceae	g__Ruminococcus	s__Ruminococcus_bromii
P06239	{'LCK'}	SchirmerM_2018	UniRef50_P0C0G6	['gap gapA plr M6_Spy0265' 'gapA1 gap gapA SACOL0838' nan]	p__Firmicutes	c__Clostridia	o__Clostridiales	f__Clostridiaceae	g__Clostridium	s__Clostridium_sp_CAG_299
P06239	{'LCK'}	SchirmerM_2018	UniRef50_P0C0G6	['gap gapA plr M6_Spy0265' 'gapA1 gap gapA SACOL0838' nan]	p__Firmicutes	c__Clostridia	o__Clostridiales	f__Ruminococcaceae	g__Ruminococcus	s__Ruminococcus_sp_CAG_403
P06239	{'LCK'}	SchirmerM_2018	UniRef50_P0C0G6	['gap gapA plr M6_Spy0265' 'gapA1 gap gapA SACOL0838' nan]	p__Firmicutes	c__Clostridia	o__Clostridiales	f__Eubacteriaceae	g__Eubacterium	s__Eubacterium_ventriosum
P06239	{'LCK'}	SchirmerM_2018	UniRef50_P0C0G6	['gap gapA plr M6_Spy0265' 'gapA1 gap gapA SACOL0838' nan]	p__Firmicutes	c__Clostridia	o__Clostridiales	f__Clostridiaceae	g__Clostridium	s__Clostridium_sp_CAG_678
P06239	{'LCK'}	SchirmerM_2018	UniRef50_P0C0G6	['gap gapA plr M6_Spy0265' 'gapA1 gap gapA SACOL0838' nan]	p__Firmicutes	c__Clostridia	o__Clostridiales	f__Eubacteriaceae	g__Eubacterium	s__Eubacterium_sp_CAG_38
P06239	{'LCK'}	SchirmerM_2018	UniRef50_P0C0G6	['gap gapA plr M6_Spy0265' 'gapA1 gap gapA SACOL0838' nan]	p__Firmicutes	c__Clostridia	o__Clostridiales	f__Lachnospiraceae	g__Lachnospira	s__Lachnospira_pectinoschiza
P06239	{'LCK'}	SchirmerM_2018	UniRef50_P0C0G6	['gap gapA plr M6_Spy0265' 'gapA1 gap gapA SACOL0838' nan]	p__Firmicutes	c__Clostridia	o__Clostridiales	f__Clostridiaceae	g__Clostridium	s__Clostridium_sp_CAG_58
P06239	{'LCK'}	SchirmerM_2018	UniRef50_P0C0G6	['gap gapA plr M6_Spy0265' 'gapA1 gap gapA SACOL0838' nan]	p__Firmicutes	c__Clostridia	o__Clostridiales	f__Lachnospiraceae	g__Eisenbergiella	s__Eisenbergiella_massiliensis
P06239	{'LCK'}	SchirmerM_2018	UniRef50_P0C0G6	['gap gapA plr M6_Spy0265' 'gapA1 gap gapA SACOL0838' nan]	p__Firmicutes	c__Clostridia	o__Clostridiales	f__Lachnospiraceae	g__Eisenbergiella	s__Eisenbergiella_tayi
P06239	{'LCK'}	SchirmerM_2018	UniRef50_P0C0G6	['gap gapA plr M6_Spy0265' 'gapA1 gap gapA SACOL0838' nan]	p__Firmicutes	c__Clostridia	o__Clostridiales	f__Ruminococcaceae	g__Ruthenibacterium	s__Ruthenibacterium_lactatiformans
P06239	{'LCK'}	SchirmerM_2018	UniRef50_P0C0G6	['gap gapA plr M6_Spy0265' 'gapA1 gap gapA SACOL0838' nan]	p__Firmicutes	c__Clostridia	o__Clostridiales	f__Ruminococcaceae	g__Gemmiger	s__Gemmiger_sp_An87
P06239	{'LCK'}	SchirmerM_2018	UniRef50_P0C0G6	['gap gapA plr M6_Spy0265' 'gapA1 gap gapA SACOL0838' nan]	p__Firmicutes	c__Clostridia	o__Clostridiales	f__Ruminococcaceae	g__Gemmiger	s__Gemmiger_sp_An50
P06239	{'LCK'}	SchirmerM_2018	UniRef50_P0C0G6	['gap gapA plr M6_Spy0265' 'gapA1 gap gapA SACOL0838' nan]	p__Firmicutes	c__Clostridia	o__Clostridiales	f__Lachnospiraceae	g__Anaerostipes	s__Anaerostipes_hadrus
P06239	{'LCK'}	SchirmerM_2018	UniRef50_P0C0G6	['gap gapA plr M6_Spy0265' 'gapA1 gap gapA SACOL0838' nan]	p__Firmicutes	c__Clostridia	o__Clostridiales	f__Lachnospiraceae	g__Tyzzerella	s__Tyzzerella_nexilis
P06239	{'LCK'}	SchirmerM_2018	UniRef50_P0C0G6	['gap gapA plr M6_Spy0265' 'gapA1 gap gapA SACOL0838' nan]	p__Firmicutes	c__Clostridia	o__Clostridiales	f__Lachnospiraceae	g__Lachnospiraceae_unclassified	s__Lachnospiraceae_bacterium_2_1_46FAA
P06239	{'LCK'}	SchirmerM_2018	UniRef50_P0C0G6	['gap gapA plr M6_Spy0265' 'gapA1 gap gapA SACOL0838' nan]	p__Firmicutes	c__Clostridia	o__Clostridiales	f__Ruminococcaceae	g__Anaerotruncus	s__Anaerotruncus_sp_CAG_528
P06239	{'LCK'}	SchirmerM_2018	UniRef50_P0C0G6	['gap gapA plr M6_Spy0265' 'gapA1 gap gapA SACOL0838' nan]	p__Firmicutes	c__Clostridia	o__Clostridiales	f__Eubacteriaceae	g__Eubacterium	s__Eubacterium_sp_CAG_251
P06239	{'LCK'}	SchirmerM_2018	UniRef50_P0C0G6	['gap gapA plr M6_Spy0265' 'gapA1 gap gapA SACOL0838' nan]	p__Firmicutes	c__Clostridia	o__Clostridiales	f__Eubacteriaceae	g__Eubacterium	s__Eubacterium_coprostanoligenes
P06239	{'LCK'}	SchirmerM_2018	UniRef50_P0C0G6	['gap gapA plr M6_Spy0265' 'gapA1 gap gapA SACOL0838' nan]	p__Firmicutes	c__Erysipelotrichia	o__Erysipelotrichales	f__Erysipelotrichaceae	g__Dielma	s__Dielma_fastidiosa
P06239	{'LCK'}	SchirmerM_2018	UniRef50_P0C0G6	['gap gapA plr M6_Spy0265' 'gapA1 gap gapA SACOL0838' nan]	p__Firmicutes	c__Firmicutes_unclassified	o__Firmicutes_unclassified	f__Firmicutes_unclassified	g__Firmicutes_unclassified	s__Firmicutes_bacterium_CAG_94
P06239	{'LCK'}	SchirmerM_2018	UniRef50_P0C0G6	['gap gapA plr M6_Spy0265' 'gapA1 gap gapA SACOL0838' nan]	p__Firmicutes	c__Erysipelotrichia	o__Erysipelotrichales	f__Erysipelotrichaceae	g__Holdemania	s__Holdemania_filiformis
P06239	{'LCK'}	SchirmerM_2018	UniRef50_P0C0G6	['gap gapA plr M6_Spy0265' 'gapA1 gap gapA SACOL0838' nan]	p__Firmicutes	c__Clostridia	o__Clostridiales	f__Eubacteriaceae	g__Eubacterium	s__Eubacterium_eligens_CAG_72
P06239	{'LCK'}	SchirmerM_2018	UniRef50_P0C0G6	['gap gapA plr M6_Spy0265' 'gapA1 gap gapA SACOL0838' nan]	p__Firmicutes	c__Clostridia	o__Clostridiales	f__Eubacteriaceae	g__Eubacterium	s__Eubacterium_eligens
P06239	{'LCK'}	SchirmerM_2018	UniRef50_P0C0G6	['gap gapA plr M6_Spy0265' 'gapA1 gap gapA SACOL0838' nan]	p__Firmicutes	c__Clostridia	o__Clostridiales	f__Lachnospiraceae	g__Lachnospira	s__Lachnospira_pectinoschiza
P06239	{'LCK'}	SchirmerM_2018	UniRef50_P0C0G6	['gap gapA plr M6_Spy0265' 'gapA1 gap gapA SACOL0838' nan]	p__Firmicutes	c__Firmicutes_unclassified	o__Firmicutes_unclassified	f__Firmicutes_unclassified	g__Firmicutes_unclassified	s__Firmicutes_bacterium_CAG_534
P06239	{'LCK'}	SchirmerM_2018	UniRef50_P0C0G6	['gap gapA plr M6_Spy0265' 'gapA1 gap gapA SACOL0838' nan]	p__Firmicutes	c__Clostridia	o__Clostridiales	f__Lachnospiraceae	g__Dorea	s__Dorea_formicigenerans_CAG_28
P06239	{'LCK'}	SchirmerM_2018	UniRef50_P0C0G6	['gap gapA plr M6_Spy0265' 'gapA1 gap gapA SACOL0838' nan]	p__Firmicutes	c__Clostridia	o__Clostridiales	f__Lachnospiraceae	g__Dorea	s__Dorea_formicigenerans
P06239	{'LCK'}	SchirmerM_2018	UniRef50_P0C0G6	['gap gapA plr M6_Spy0265' 'gapA1 gap gapA SACOL0838' nan]	p__Firmicutes	c__Clostridia	o__Clostridiales	f__Lachnospiraceae	g__Dorea	s__Dorea_sp_CAG_317
P06239	{'LCK'}	SchirmerM_2018	UniRef50_P0C0G6	['gap gapA plr M6_Spy0265' 'gapA1 gap gapA SACOL0838' nan]	p__Firmicutes	c__Clostridia	o__Clostridiales	f__Lachnospiraceae	g__Lachnoclostridium	s__Clostridium_scindens
P06239	{'LCK'}	SchirmerM_2018	UniRef50_P0C0G6	['gap gapA plr M6_Spy0265' 'gapA1 gap gapA SACOL0838' nan]	p__Firmicutes	c__Clostridia	o__Clostridiales	f__Lachnospiraceae	g__Lachnoclostridium	s__Lachnoclostridium_sp_An138
P06239	{'LCK'}	SchirmerM_2018	UniRef50_P0C0G6	['gap gapA plr M6_Spy0265' 'gapA1 gap gapA SACOL0838' nan]	p__Firmicutes	c__Clostridia	o__Clostridiales	f__Lachnospiraceae	g__Lachnoclostridium	s__Lachnoclostridium_sp_An131
P06239	{'LCK'}	SchirmerM_2018	UniRef50_P0C0G6	['gap gapA plr M6_Spy0265' 'gapA1 gap gapA SACOL0838' nan]	p__Firmicutes	c__Clostridia	o__Clostridiales	f__Clostridiales_unclassified	g__Clostridiales_unclassified	s__Bacteroides_pectinophilus
P06239	{'LCK'}	SchirmerM_2018	UniRef50_P0C0G6	['gap gapA plr M6_Spy0265' 'gapA1 gap gapA SACOL0838' nan]	p__Firmicutes	c__Clostridia	o__Clostridiales	f__Lachnospiraceae	g__Anaerostipes	s__Anaerostipes_sp_992a
P06239	{'LCK'}	SchirmerM_2018	UniRef50_P0C0G6	['gap gapA plr M6_Spy0265' 'gapA1 gap gapA SACOL0838' nan]	p__Firmicutes	c__Erysipelotrichia	o__Erysipelotrichales	f__Erysipelotrichaceae	g__Candidatus_Stoquefichus	s__Candidatus_Stoquefichus_sp_KLE1796
P06239	{'LCK'}	SchirmerM_2018	UniRef50_P0C0G6	['gap gapA plr M6_Spy0265' 'gapA1 gap gapA SACOL0838' nan]	p__Firmicutes	c__Erysipelotrichia	o__Erysipelotrichales	f__Erysipelotrichaceae	g__Erysipelatoclostridium	s__Erysipelatoclostridium_ramosum
P06239	{'LCK'}	SchirmerM_2018	UniRef50_P0C0G6	['gap gapA plr M6_Spy0265' 'gapA1 gap gapA SACOL0838' nan]	p__Firmicutes	c__Clostridia	o__Clostridiales	f__Clostridiales_unclassified	g__Clostridiales_unclassified	s__Clostridiales_bacterium_CHKCI006
P06239	{'LCK'}	SchirmerM_2018	UniRef50_P0C0G6	['gap gapA plr M6_Spy0265' 'gapA1 gap gapA SACOL0838' nan]	p__Firmicutes	c__Erysipelotrichia	o__Erysipelotrichales	f__Erysipelotrichaceae	g__Coprobacillus	s__Coprobacillus_cateniformis
P06239	{'LCK'}	SchirmerM_2018	UniRef50_P0C0G6	['gap gapA plr M6_Spy0265' 'gapA1 gap gapA SACOL0838' nan]	p__Firmicutes	c__Erysipelotrichia	o__Erysipelotrichales	f__Erysipelotrichaceae	g__Massiliomicrobiota	s__Massiliomicrobiota_timonensis
P06239	{'LCK'}	SchirmerM_2018	UniRef50_P0C0G6	['gap gapA plr M6_Spy0265' 'gapA1 gap gapA SACOL0838' nan]	p__Firmicutes	c__Firmicutes_unclassified	o__Firmicutes_unclassified	f__Firmicutes_unclassified	g__Firmicutes_unclassified	s__Firmicutes_bacterium_CAG_110
P06239	{'LCK'}	SchirmerM_2018	UniRef50_P0C0G6	['gap gapA plr M6_Spy0265' 'gapA1 gap gapA SACOL0838' nan]	p__Firmicutes	c__Clostridia	o__Clostridiales	f__Clostridiaceae	g__Clostridium	s__Clostridium_sp_CAG_413
P06239	{'LCK'}	SchirmerM_2018	UniRef50_P0C0G6	['gap gapA plr M6_Spy0265' 'gapA1 gap gapA SACOL0838' nan]	p__Firmicutes	c__Clostridia	o__Clostridiales	f__Clostridiaceae	g__Clostridium	s__Clostridium_disporicum
P06239	{'LCK'}	SchirmerM_2018	UniRef50_P0C0G6	['gap gapA plr M6_Spy0265' 'gapA1 gap gapA SACOL0838' nan]	p__Firmicutes	c__Clostridia	o__Clostridiales	f__Clostridiaceae	g__Clostridium	s__Clostridium_celatum
P06239	{'LCK'}	SchirmerM_2018	UniRef50_P0C0G6	['gap gapA plr M6_Spy0265' 'gapA1 gap gapA SACOL0838' nan]	p__Firmicutes	c__Erysipelotrichia	o__Erysipelotrichales	f__Erysipelotrichaceae	g__Holdemanella	s__Holdemanella_biformis
P06239	{'LCK'}	SchirmerM_2018	UniRef50_P0C0G6	['gap gapA plr M6_Spy0265' 'gapA1 gap gapA SACOL0838' nan]	p__Firmicutes	c__Erysipelotrichia	o__Erysipelotrichales	f__Erysipelotrichaceae	g__Faecalitalea	s__Faecalitalea_cylindroides
P06239	{'LCK'}	SchirmerM_2018	UniRef50_P0C0G6	['gap gapA plr M6_Spy0265' 'gapA1 gap gapA SACOL0838' nan]	p__Firmicutes	c__Erysipelotrichia	o__Erysipelotrichales	f__Erysipelotrichaceae	g__Absiella	s__Absiella_dolichum
P06239	{'LCK'}	SchirmerM_2018	UniRef50_P0C0G6	['gap gapA plr M6_Spy0265' 'gapA1 gap gapA SACOL0838' nan]	p__Firmicutes	c__Bacilli	o__Lactobacillales	f__Streptococcaceae	g__Streptococcus	s__Streptococcus_salivarius
P06239	{'LCK'}	SchirmerM_2018	UniRef50_P0C0G6	['gap gapA plr M6_Spy0265' 'gapA1 gap gapA SACOL0838' nan]	p__Firmicutes	c__Bacilli	o__Lactobacillales	f__Streptococcaceae	g__Streptococcus	s__Streptococcus_parasanguinis
P06239	{'LCK'}	SchirmerM_2018	UniRef50_P0C0G6	['gap gapA plr M6_Spy0265' 'gapA1 gap gapA SACOL0838' nan]	p__Firmicutes	c__Bacilli	o__Lactobacillales	f__Streptococcaceae	g__Streptococcus	s__Streptococcus_salivarius_CAG_79
P06239	{'LCK'}	SchirmerM_2018	UniRef50_P0C0G6	['gap gapA plr M6_Spy0265' 'gapA1 gap gapA SACOL0838' nan]	p__Firmicutes	c__Bacilli	o__Lactobacillales	f__Streptococcaceae	g__Streptococcus	s__Streptococcus_gordonii
P06239	{'LCK'}	SchirmerM_2018	UniRef50_P0C0G6	['gap gapA plr M6_Spy0265' 'gapA1 gap gapA SACOL0838' nan]	p__Firmicutes	c__Bacilli	o__Lactobacillales	f__Streptococcaceae	g__Streptococcus	s__Streptococcus_vestibularis
P06239	{'LCK'}	SchirmerM_2018	UniRef50_P0C0G6	['gap gapA plr M6_Spy0265' 'gapA1 gap gapA SACOL0838' nan]	p__Firmicutes	c__Bacilli	o__Lactobacillales	f__Streptococcaceae	g__Streptococcus	s__Streptococcus_oralis
P06239	{'LCK'}	SchirmerM_2018	UniRef50_P0C0G6	['gap gapA plr M6_Spy0265' 'gapA1 gap gapA SACOL0838' nan]	p__Firmicutes	c__Bacilli	o__Lactobacillales	f__Streptococcaceae	g__Streptococcus	s__Streptococcus_mitis
P06239	{'LCK'}	SchirmerM_2018	UniRef50_P0C0G6	['gap gapA plr M6_Spy0265' 'gapA1 gap gapA SACOL0838' nan]	p__Firmicutes	c__Bacilli	o__Lactobacillales	f__Streptococcaceae	g__Streptococcus	s__Streptococcus_thermophilus
P06239	{'LCK'}	SchirmerM_2018	UniRef50_P0C0G6	['gap gapA plr M6_Spy0265' 'gapA1 gap gapA SACOL0838' nan]	p__Firmicutes	c__Bacilli	o__Lactobacillales	f__Streptococcaceae	g__Streptococcus	s__Streptococcus_sp_A12
P06239	{'LCK'}	SchirmerM_2018	UniRef50_P0C0G6	['gap gapA plr M6_Spy0265' 'gapA1 gap gapA SACOL0838' nan]	p__Firmicutes	c__Bacilli	o__Lactobacillales	f__Streptococcaceae	g__Streptococcus	s__Streptococcus_mutans
P06239	{'LCK'}	SchirmerM_2018	UniRef50_P0C0G6	['gap gapA plr M6_Spy0265' 'gapA1 gap gapA SACOL0838' nan]	p__Firmicutes	c__Bacilli	o__Lactobacillales	f__Streptococcaceae	g__Streptococcus	s__Streptococcus_infantis
P06239	{'LCK'}	SchirmerM_2018	UniRef50_P0C0G6	['gap gapA plr M6_Spy0265' 'gapA1 gap gapA SACOL0838' nan]	p__Firmicutes	c__Bacilli	o__Lactobacillales	f__Streptococcaceae	g__Streptococcus	s__Streptococcus_sanguinis
P06239	{'LCK'}	SchirmerM_2018	UniRef50_P0C0G6	['gap gapA plr M6_Spy0265' 'gapA1 gap gapA SACOL0838' nan]	p__Firmicutes	c__Bacilli	o__Lactobacillales	f__Streptococcaceae	g__Streptococcus	s__Streptococcus_sp_F0442
P06239	{'LCK'}	SchirmerM_2018	UniRef50_P0C0G6	['gap gapA plr M6_Spy0265' 'gapA1 gap gapA SACOL0838' nan]	p__Firmicutes	c__Tissierellia	o__Tissierellales	f__Peptoniphilaceae	g__Peptoniphilus	s__Peptoniphilus_lacrimalis
P06239	{'LCK'}	SchirmerM_2018	UniRef50_P0C0G6	['gap gapA plr M6_Spy0265' 'gapA1 gap gapA SACOL0838' nan]	p__Firmicutes	c__Bacilli	o__Lactobacillales	f__Streptococcaceae	g__Streptococcus	s__Streptococcus_sp_M334
P06239	{'LCK'}	SchirmerM_2018	UniRef50_P0C0G6	['gap gapA plr M6_Spy0265' 'gapA1 gap gapA SACOL0838' nan]	p__Firmicutes	c__Bacilli	o__Lactobacillales	f__Streptococcaceae	g__Streptococcus	s__Streptococcus_australis
P06239	{'LCK'}	SchirmerM_2018	UniRef50_P0C0G6	['gap gapA plr M6_Spy0265' 'gapA1 gap gapA SACOL0838' nan]	p__Firmicutes	c__Clostridia	o__Clostridiales	f__Lachnospiraceae	g__Roseburia	s__Roseburia_sp_CAG_309
P06239	{'LCK'}	SchirmerM_2018	UniRef50_P0C0G6	['gap gapA plr M6_Spy0265' 'gapA1 gap gapA SACOL0838' nan]	p__Firmicutes	c__Clostridia	o__Clostridiales	f__Eubacteriaceae	g__Eubacterium	s__Eubacterium_ramulus
P06239	{'LCK'}	SchirmerM_2018	UniRef50_P0C0G6	['gap gapA plr M6_Spy0265' 'gapA1 gap gapA SACOL0838' nan]	p__Firmicutes	c__Clostridia	o__Clostridiales	f__Lachnospiraceae	g__Coprococcus	s__Coprococcus_catus
P06239	{'LCK'}	SchirmerM_2018	UniRef50_P0C0G6	['gap gapA plr M6_Spy0265' 'gapA1 gap gapA SACOL0838' nan]	p__Firmicutes	c__Firmicutes_unclassified	o__Firmicutes_unclassified	f__Firmicutes_unclassified	g__Firmicutes_unclassified	s__Firmicutes_bacterium_CAG_170
P06239	{'LCK'}	SchirmerM_2018	UniRef50_P0C0G6	['gap gapA plr M6_Spy0265' 'gapA1 gap gapA SACOL0838' nan]	p__Firmicutes	c__Clostridia	o__Clostridiales	f__Clostridiales_unclassified	g__Monoglobus	s__Monoglobus_pectinilyticus
P06239	{'LCK'}	SchirmerM_2018	UniRef50_P0C0G6	['gap gapA plr M6_Spy0265' 'gapA1 gap gapA SACOL0838' nan]	p__Firmicutes	c__Clostridia	o__Clostridiales	f__Ruminococcaceae	g__Anaerofilum	s__Anaerofilum_sp_An201
P06239	{'LCK'}	SchirmerM_2018	UniRef50_P0C0G6	['gap gapA plr M6_Spy0265' 'gapA1 gap gapA SACOL0838' nan]	p__Firmicutes	c__Clostridia	o__Clostridiales	f__Clostridiaceae	g__Clostridium	s__Clostridium_paraputrificum
P06239	{'LCK'}	SchirmerM_2018	UniRef50_P0C0G6	['gap gapA plr M6_Spy0265' 'gapA1 gap gapA SACOL0838' nan]	p__Firmicutes	c__Clostridia	o__Clostridiales	f__Clostridiaceae	g__Clostridium	s__Clostridium_cadaveris
P06239	{'LCK'}	SchirmerM_2018	UniRef50_P0C0G6	['gap gapA plr M6_Spy0265' 'gapA1 gap gapA SACOL0838' nan]	p__Firmicutes	c__Erysipelotrichia	o__Erysipelotrichales	f__Erysipelotrichaceae	g__Erysipelatoclostridium	s__Clostridium_innocuum
P06239	{'LCK'}	SchirmerM_2018	UniRef50_P0C0G6	['gap gapA plr M6_Spy0265' 'gapA1 gap gapA SACOL0838' nan]	p__Firmicutes	c__Clostridia	o__Clostridiales	f__Lachnospiraceae	g__Butyrivibrio	s__Butyrivibrio_sp_CAG_318
P06239	{'LCK'}	SchirmerM_2018	UniRef50_P0C0G6	['gap gapA plr M6_Spy0265' 'gapA1 gap gapA SACOL0838' nan]	p__Firmicutes	c__Clostridia	o__Clostridiales	f__Lachnospiraceae	g__Lachnoclostridium	s__Lachnoclostridium_sp_An14
P06239	{'LCK'}	SchirmerM_2018	UniRef50_P0C0G6	['gap gapA plr M6_Spy0265' 'gapA1 gap gapA SACOL0838' nan]	p__Firmicutes	c__Clostridia	o__Clostridiales	f__Clostridiaceae	g__Hungatella	s__Hungatella_hathewayi
P06239	{'LCK'}	SchirmerM_2018	UniRef50_P0C0G6	['gap gapA plr M6_Spy0265' 'gapA1 gap gapA SACOL0838' nan]	p__Firmicutes	c__Clostridia	o__Clostridiales	f__Lachnospiraceae	g__Anaerostipes	s__Anaerostipes_caccae
P06239	{'LCK'}	SchirmerM_2018	UniRef50_P0C0G6	['gap gapA plr M6_Spy0265' 'gapA1 gap gapA SACOL0838' nan]	p__Firmicutes	c__Clostridia	o__Clostridiales	f__Lachnospiraceae	g__Anaerostipes	s__Anaerostipes_sp_494a
P06239	{'LCK'}	SchirmerM_2018	UniRef50_P0C0G6	['gap gapA plr M6_Spy0265' 'gapA1 gap gapA SACOL0838' nan]	p__Firmicutes	c__Negativicutes	o__Selenomonadales	f__Selenomonadaceae	g__Megamonas	s__Megamonas_funiformis_CAG_377
P06239	{'LCK'}	SchirmerM_2018	UniRef50_P0C0G6	['gap gapA plr M6_Spy0265' 'gapA1 gap gapA SACOL0838' nan]	p__Firmicutes	c__Negativicutes	o__Selenomonadales	f__Selenomonadaceae	g__Megamonas	s__Megamonas_funiformis
P06239	{'LCK'}	SchirmerM_2018	UniRef50_P0C0G6	['gap gapA plr M6_Spy0265' 'gapA1 gap gapA SACOL0838' nan]	p__Firmicutes	c__Negativicutes	o__Selenomonadales	f__Selenomonadaceae	g__Megamonas	s__Megamonas_hypermegale
P06239	{'LCK'}	SchirmerM_2018	UniRef50_P0C0G6	['gap gapA plr M6_Spy0265' 'gapA1 gap gapA SACOL0838' nan]	p__Firmicutes	c__Clostridia	o__Clostridiales	f__Eubacteriaceae	g__Eubacterium	s__Eubacterium_sp_CAG_274
P06239	{'LCK'}	SchirmerM_2018	UniRef50_P0C0G6	['gap gapA plr M6_Spy0265' 'gapA1 gap gapA SACOL0838' nan]	p__Bacteroidetes	c__Bacteroidia	o__Bacteroidales	f__Prevotellaceae	g__Prevotella	s__Prevotella_bivia
P06239	{'LCK'}	SchirmerM_2018	UniRef50_P0C0G6	['gap gapA plr M6_Spy0265' 'gapA1 gap gapA SACOL0838' nan]	p__Bacteroidetes	c__Bacteroidia	o__Bacteroidales	f__Prevotellaceae	g__Prevotella	s__Prevotella_denticola
P06239	{'LCK'}	SchirmerM_2018	UniRef50_P0C0G6	['gap gapA plr M6_Spy0265' 'gapA1 gap gapA SACOL0838' nan]	p__Bacteroidetes	c__Bacteroidia	o__Bacteroidales	f__Prevotellaceae	g__Prevotella	s__Prevotella_oris
P06239	{'LCK'}	SchirmerM_2018	UniRef50_P0C0G6	['gap gapA plr M6_Spy0265' 'gapA1 gap gapA SACOL0838' nan]	p__Bacteroidetes	c__Bacteroidia	o__Bacteroidales	f__Prevotellaceae	g__Prevotella	s__Prevotella_dentalis
P06239	{'LCK'}	SchirmerM_2018	UniRef50_P0C0G6	['gap gapA plr M6_Spy0265' 'gapA1 gap gapA SACOL0838' nan]	p__Bacteroidetes	c__Bacteroidia	o__Bacteroidales	f__Prevotellaceae	g__Prevotella	s__Prevotella_sp_AM42_24
P06239	{'LCK'}	SchirmerM_2018	UniRef50_P0C0G6	['gap gapA plr M6_Spy0265' 'gapA1 gap gapA SACOL0838' nan]	p__Bacteroidetes	c__Bacteroidia	o__Bacteroidales	f__Prevotellaceae	g__Prevotella	s__Prevotella_stercorea_CAG_629
P06239	{'LCK'}	SchirmerM_2018	UniRef50_P0C0G6	['gap gapA plr M6_Spy0265' 'gapA1 gap gapA SACOL0838' nan]	p__Bacteroidetes	c__Bacteroidia	o__Bacteroidales	f__Prevotellaceae	g__Prevotella	s__Prevotella_stercorea
P06239	{'LCK'}	SchirmerM_2018	UniRef50_P0C0G6	['gap gapA plr M6_Spy0265' 'gapA1 gap gapA SACOL0838' nan]	p__Firmicutes	c__Firmicutes_unclassified	o__Firmicutes_unclassified	f__Firmicutes_unclassified	g__Firmicutes_unclassified	s__Firmicutes_bacterium_CAG_145
P06239	{'LCK'}	SchirmerM_2018	UniRef50_P0C0G6	['gap gapA plr M6_Spy0265' 'gapA1 gap gapA SACOL0838' nan]	p__Firmicutes	c__Bacilli	o__Lactobacillales	f__Streptococcaceae	g__Lactococcus	s__Lactococcus_lactis
P06239	{'LCK'}	SchirmerM_2018	UniRef50_P0C0G6	['gap gapA plr M6_Spy0265' 'gapA1 gap gapA SACOL0838' nan]	p__Firmicutes	c__Clostridia	o__Clostridiales	f__Lachnospiraceae	g__Robinsoniella	s__Robinsoniella_sp_RHS
P06239	{'LCK'}	SchirmerM_2018	UniRef50_P0C0G6	['gap gapA plr M6_Spy0265' 'gapA1 gap gapA SACOL0838' nan]	p__Firmicutes	c__Bacilli	o__Lactobacillales	f__Streptococcaceae	g__Streptococcus	s__Streptococcus_lutetiensis
P06239	{'LCK'}	SchirmerM_2018	UniRef50_P0C0G6	['gap gapA plr M6_Spy0265' 'gapA1 gap gapA SACOL0838' nan]	p__Firmicutes	c__Bacilli	o__Lactobacillales	f__Streptococcaceae	g__Streptococcus	s__Streptococcus_pasteurianus
P06239	{'LCK'}	SchirmerM_2018	UniRef50_P0C0G6	['gap gapA plr M6_Spy0265' 'gapA1 gap gapA SACOL0838' nan]	p__Firmicutes	c__Bacilli	o__Lactobacillales	f__Enterococcaceae	g__Enterococcus	s__Enterococcus_faecalis
P06239	{'LCK'}	SchirmerM_2018	UniRef50_P0C0G6	['gap gapA plr M6_Spy0265' 'gapA1 gap gapA SACOL0838' nan]	p__Firmicutes	c__Clostridia	o__Clostridiales	f__Lachnospiraceae	g__Roseburia	s__Roseburia_hominis
P06239	{'LCK'}	SchirmerM_2018	UniRef50_P0C0G6	['gap gapA plr M6_Spy0265' 'gapA1 gap gapA SACOL0838' nan]	p__Firmicutes	c__Erysipelotrichia	o__Erysipelotrichales	f__Erysipelotrichaceae	g__Catenibacterium	s__Catenibacterium_mitsuokai
P06239	{'LCK'}	SchirmerM_2018	UniRef50_P0C0G6	['gap gapA plr M6_Spy0265' 'gapA1 gap gapA SACOL0838' nan]	p__Firmicutes	c__Clostridia	o__Clostridiales	f__Ruminococcaceae	g__Ruminococcaceae_unclassified	s__Ruminococcaceae_bacterium_D5
P06239	{'LCK'}	SchirmerM_2018	UniRef50_P0C0G6	['gap gapA plr M6_Spy0265' 'gapA1 gap gapA SACOL0838' nan]	p__Firmicutes	c__Erysipelotrichia	o__Erysipelotrichales	f__Erysipelotrichaceae	g__Solobacterium	s__Solobacterium_moorei
P06239	{'LCK'}	SchirmerM_2018	UniRef50_P0C0G6	['gap gapA plr M6_Spy0265' 'gapA1 gap gapA SACOL0838' nan]	p__Firmicutes	c__Bacilli	o__Lactobacillales	f__Streptococcaceae	g__Lactococcus	s__Lactococcus_lactis
P06239	{'LCK'}	SchirmerM_2018	UniRef50_P0C0G6	['gap gapA plr M6_Spy0265' 'gapA1 gap gapA SACOL0838' nan]	p__Firmicutes	c__Clostridia	o__Clostridiales	f__Lachnospiraceae	g__Cellulosilyticum	s__Cellulosilyticum_lentocellum
P06239	{'LCK'}	SchirmerM_2018	UniRef50_P0C0G6	['gap gapA plr M6_Spy0265' 'gapA1 gap gapA SACOL0838' nan]	p__Firmicutes	c__Clostridia	o__Clostridiales	f__Ruminococcaceae	g__Anaeromassilibacillus	s__Anaeromassilibacillus_sp_An172
P06239	{'LCK'}	SchirmerM_2018	UniRef50_P0C0G6	['gap gapA plr M6_Spy0265' 'gapA1 gap gapA SACOL0838' nan]	p__Firmicutes	c__Negativicutes	o__Selenomonadales	f__Selenomonadaceae	g__Mitsuokella	s__Mitsuokella_jalaludinii
P06239	{'LCK'}	SchirmerM_2018	UniRef50_P0C0G6	['gap gapA plr M6_Spy0265' 'gapA1 gap gapA SACOL0838' nan]	p__Firmicutes	c__Negativicutes	o__Selenomonadales	f__Selenomonadaceae	g__Mitsuokella	s__Mitsuokella_multacida
P06239	{'LCK'}	SchirmerM_2018	UniRef50_P0C0G6	['gap gapA plr M6_Spy0265' 'gapA1 gap gapA SACOL0838' nan]	p__Firmicutes	c__Tissierellia	o__Tissierellales	f__Peptoniphilaceae	g__Anaerococcus	s__Anaerococcus_vaginalis
P06239	{'LCK'}	SchirmerM_2018	UniRef50_P0C0G6	['gap gapA plr M6_Spy0265' 'gapA1 gap gapA SACOL0838' nan]	p__Firmicutes	c__Bacilli	o__Bacillales	f__Staphylococcaceae	g__Staphylococcus	s__Staphylococcus_aureus
P06239	{'LCK'}	SchirmerM_2018	UniRef50_P0C0G6	['gap gapA plr M6_Spy0265' 'gapA1 gap gapA SACOL0838' nan]	p__Firmicutes	c__Bacilli	o__Bacillales	f__Staphylococcaceae	g__Staphylococcus	s__Staphylococcus_epidermidis
P06239	{'LCK'}	SchirmerM_2018	UniRef50_P0C0G6	['gap gapA plr M6_Spy0265' 'gapA1 gap gapA SACOL0838' nan]	p__Firmicutes	c__Bacilli	o__Lactobacillales	f__Carnobacteriaceae	g__Granulicatella	s__Granulicatella_adiacens
P06239	{'LCK'}	SchirmerM_2018	UniRef50_P0C0G6	['gap gapA plr M6_Spy0265' 'gapA1 gap gapA SACOL0838' nan]	p__Firmicutes	c__Bacilli	o__Lactobacillales	f__Enterococcaceae	g__Enterococcus	s__Enterococcus_asini
P06239	{'LCK'}	FengQ_2015	UniRef50_P0C0G6	['gap gapA plr M6_Spy0265' 'gapA1 gap gapA SACOL0838' nan]	p__Firmicutes	c__Clostridia	o__Clostridiales	f__Lachnospiraceae	g__Blautia	s__Blautia_wexlerae
P06239	{'LCK'}	FengQ_2015	UniRef50_P0C0G6	['gap gapA plr M6_Spy0265' 'gapA1 gap gapA SACOL0838' nan]	p__Firmicutes	c__Clostridia	o__Clostridiales	f__Lachnospiraceae	g__Roseburia	s__Roseburia_sp_CAG_471
P06239	{'LCK'}	FengQ_2015	UniRef50_P0C0G6	['gap gapA plr M6_Spy0265' 'gapA1 gap gapA SACOL0838' nan]	p__Firmicutes	c__Clostridia	o__Clostridiales	f__Lachnospiraceae	g__Blautia	s__Blautia_obeum
P06239	{'LCK'}	FengQ_2015	UniRef50_P0C0G6	['gap gapA plr M6_Spy0265' 'gapA1 gap gapA SACOL0838' nan]	p__Firmicutes	c__Clostridia	o__Clostridiales	f__Lachnospiraceae	g__Blautia	s__Ruminococcus_torques
P06239	{'LCK'}	FengQ_2015	UniRef50_P0C0G6	['gap gapA plr M6_Spy0265' 'gapA1 gap gapA SACOL0838' nan]	p__Firmicutes	c__Clostridia	o__Clostridiales	f__Lachnospiraceae	g__Dorea	s__Dorea_longicatena_CAG_42
P06239	{'LCK'}	FengQ_2015	UniRef50_P0C0G6	['gap gapA plr M6_Spy0265' 'gapA1 gap gapA SACOL0838' nan]	p__Firmicutes	c__Clostridia	o__Clostridiales	f__Lachnospiraceae	g__Dorea	s__Dorea_longicatena
P06239	{'LCK'}	FengQ_2015	UniRef50_P0C0G6	['gap gapA plr M6_Spy0265' 'gapA1 gap gapA SACOL0838' nan]	p__Firmicutes	c__Clostridia	o__Clostridiales	f__Lachnospiraceae	g__Coprococcus	s__Coprococcus_comes
P06239	{'LCK'}	FengQ_2015	UniRef50_P0C0G6	['gap gapA plr M6_Spy0265' 'gapA1 gap gapA SACOL0838' nan]	p__Firmicutes	c__Clostridia	o__Clostridiales	f__Ruminococcaceae	g__Ruminococcus	s__Ruminococcus_lactaris
P06239	{'LCK'}	FengQ_2015	UniRef50_P0C0G6	['gap gapA plr M6_Spy0265' 'gapA1 gap gapA SACOL0838' nan]	p__Firmicutes	c__Clostridia	o__Clostridiales	f__Lachnospiraceae	g__Coprococcus	s__Coprococcus_comes_CAG_19
P06239	{'LCK'}	FengQ_2015	UniRef50_P0C0G6	['gap gapA plr M6_Spy0265' 'gapA1 gap gapA SACOL0838' nan]	p__Firmicutes	c__Clostridia	o__Clostridiales	f__Lachnospiraceae	g__Blautia	s__Blautia_sp_CAG_257
P06239	{'LCK'}	FengQ_2015	UniRef50_P0C0G6	['gap gapA plr M6_Spy0265' 'gapA1 gap gapA SACOL0838' nan]	p__Firmicutes	c__Clostridia	o__Clostridiales	f__Lachnospiraceae	g__Blautia	s__Ruminococcus_gnavus
P06239	{'LCK'}	FengQ_2015	UniRef50_P0C0G6	['gap gapA plr M6_Spy0265' 'gapA1 gap gapA SACOL0838' nan]	p__Firmicutes	c__Clostridia	o__Clostridiales	f__Lachnospiraceae	g__Blautia	s__Blautia_hydrogenotrophica
P06239	{'LCK'}	FengQ_2015	UniRef50_P0C0G6	['gap gapA plr M6_Spy0265' 'gapA1 gap gapA SACOL0838' nan]	p__Firmicutes	c__Clostridia	o__Clostridiales	f__Lachnospiraceae	g__Blautia	s__Blautia_hydrogenotrophica_CAG_147
P06239	{'LCK'}	FengQ_2015	UniRef50_P0C0G6	['gap gapA plr M6_Spy0265' 'gapA1 gap gapA SACOL0838' nan]	p__Firmicutes	c__Clostridia	o__Clostridiales	f__Lachnospiraceae	g__Blautia	s__Blautia_coccoides
P06239	{'LCK'}	FengQ_2015	UniRef50_P0C0G6	['gap gapA plr M6_Spy0265' 'gapA1 gap gapA SACOL0838' nan]	p__Firmicutes	c__Clostridia	o__Clostridiales	f__Clostridiaceae	g__Clostridium	s__Clostridium_sp_D5
P06239	{'LCK'}	FengQ_2015	UniRef50_P0C0G6	['gap gapA plr M6_Spy0265' 'gapA1 gap gapA SACOL0838' nan]	p__Firmicutes	c__Clostridia	o__Clostridiales	f__Lachnospiraceae	g__Sellimonas	s__Sellimonas_intestinalis
P06239	{'LCK'}	FengQ_2015	UniRef50_P0C0G6	['gap gapA plr M6_Spy0265' 'gapA1 gap gapA SACOL0838' nan]	p__Firmicutes	c__Clostridia	o__Clostridiales	f__Clostridiaceae	g__Hungatella	s__Hungatella_hathewayi
P06239	{'LCK'}	FengQ_2015	UniRef50_P0C0G6	['gap gapA plr M6_Spy0265' 'gapA1 gap gapA SACOL0838' nan]	p__Firmicutes	c__Clostridia	o__Clostridiales	f__Lachnospiraceae	g__Blautia	s__Blautia_producta
P06239	{'LCK'}	FengQ_2015	UniRef50_P0C0G6	['gap gapA plr M6_Spy0265' 'gapA1 gap gapA SACOL0838' nan]	p__Firmicutes	c__Clostridia	o__Clostridiales	f__Lachnospiraceae	g__Faecalicatena	s__Faecalicatena_orotica
P06239	{'LCK'}	FengQ_2015	UniRef50_P0C0G6	['gap gapA plr M6_Spy0265' 'gapA1 gap gapA SACOL0838' nan]	p__Firmicutes	c__Clostridia	o__Clostridiales	f__Clostridiaceae	g__Lactonifactor	s__Lactonifactor_longoviformis
P06239	{'LCK'}	FengQ_2015	UniRef50_P0C0G6	['gap gapA plr M6_Spy0265' 'gapA1 gap gapA SACOL0838' nan]	p__Firmicutes	c__Clostridia	o__Clostridiales	f__Lachnospiraceae	g__Blautia	s__Blautia_hansenii
P06239	{'LCK'}	FengQ_2015	UniRef50_P0C0G6	['gap gapA plr M6_Spy0265' 'gapA1 gap gapA SACOL0838' nan]	p__Firmicutes	c__Firmicutes_unclassified	o__Firmicutes_unclassified	f__Firmicutes_unclassified	g__Firmicutes_unclassified	s__Firmicutes_bacterium_CAG_424
P06239	{'LCK'}	FengQ_2015	UniRef50_P0C0G6	['gap gapA plr M6_Spy0265' 'gapA1 gap gapA SACOL0838' nan]	p__Firmicutes	c__Clostridia	o__Clostridiales	f__Lachnospiraceae	g__Blautia	s__Blautia_sp_An249
P06239	{'LCK'}	FengQ_2015	UniRef50_P0C0G6	['gap gapA plr M6_Spy0265' 'gapA1 gap gapA SACOL0838' nan]	p__Firmicutes	c__Clostridia	o__Clostridiales	f__Lachnospiraceae	g__Blautia	s__Blautia_sp_N6H1_15
P06239	{'LCK'}	FengQ_2015	UniRef50_P0C0G6	['gap gapA plr M6_Spy0265' 'gapA1 gap gapA SACOL0838' nan]	p__Firmicutes	c__Clostridia	o__Clostridiales	f__Lachnospiraceae	g__Lachnoclostridium	s__Lachnoclostridium_sp_An118
P06239	{'LCK'}	FengQ_2015	UniRef50_P0C0G6	['gap gapA plr M6_Spy0265' 'gapA1 gap gapA SACOL0838' nan]	p__Firmicutes	c__Bacilli	o__Lactobacillales	f__Streptococcaceae	g__Streptococcus	s__Streptococcus_salivarius_CAG_79
P06239	{'LCK'}	FengQ_2015	UniRef50_P0C0G6	['gap gapA plr M6_Spy0265' 'gapA1 gap gapA SACOL0838' nan]	p__Firmicutes	c__Bacilli	o__Lactobacillales	f__Streptococcaceae	g__Streptococcus	s__Streptococcus_parasanguinis
P06239	{'LCK'}	FengQ_2015	UniRef50_P0C0G6	['gap gapA plr M6_Spy0265' 'gapA1 gap gapA SACOL0838' nan]	p__Firmicutes	c__Bacilli	o__Lactobacillales	f__Streptococcaceae	g__Streptococcus	s__Streptococcus_mitis
P06239	{'LCK'}	FengQ_2015	UniRef50_P0C0G6	['gap gapA plr M6_Spy0265' 'gapA1 gap gapA SACOL0838' nan]	p__Firmicutes	c__Bacilli	o__Lactobacillales	f__Streptococcaceae	g__Streptococcus	s__Streptococcus_thermophilus
P06239	{'LCK'}	FengQ_2015	UniRef50_P0C0G6	['gap gapA plr M6_Spy0265' 'gapA1 gap gapA SACOL0838' nan]	p__Firmicutes	c__Bacilli	o__Lactobacillales	f__Streptococcaceae	g__Streptococcus	s__Streptococcus_australis
P06239	{'LCK'}	FengQ_2015	UniRef50_P0C0G6	['gap gapA plr M6_Spy0265' 'gapA1 gap gapA SACOL0838' nan]	p__Firmicutes	c__Bacilli	o__Lactobacillales	f__Streptococcaceae	g__Streptococcus	s__Streptococcus_infantis
P06239	{'LCK'}	FengQ_2015	UniRef50_P0C0G6	['gap gapA plr M6_Spy0265' 'gapA1 gap gapA SACOL0838' nan]	p__Firmicutes	c__Bacilli	o__Lactobacillales	f__Streptococcaceae	g__Streptococcus	s__Streptococcus_oralis
P06239	{'LCK'}	FengQ_2015	UniRef50_P0C0G6	['gap gapA plr M6_Spy0265' 'gapA1 gap gapA SACOL0838' nan]	p__Firmicutes	c__Bacilli	o__Lactobacillales	f__Streptococcaceae	g__Streptococcus	s__Streptococcus_sanguinis
P06239	{'LCK'}	FengQ_2015	UniRef50_P0C0G6	['gap gapA plr M6_Spy0265' 'gapA1 gap gapA SACOL0838' nan]	p__Firmicutes	c__Bacilli	o__Lactobacillales	f__Streptococcaceae	g__Streptococcus	s__Streptococcus_salivarius
P06239	{'LCK'}	FengQ_2015	UniRef50_P0C0G6	['gap gapA plr M6_Spy0265' 'gapA1 gap gapA SACOL0838' nan]	p__Firmicutes	c__Bacilli	o__Lactobacillales	f__Streptococcaceae	g__Streptococcus	s__Streptococcus_gordonii
P06239	{'LCK'}	FengQ_2015	UniRef50_P0C0G6	['gap gapA plr M6_Spy0265' 'gapA1 gap gapA SACOL0838' nan]	p__Firmicutes	c__Bacilli	o__Lactobacillales	f__Streptococcaceae	g__Streptococcus	s__Streptococcus_mutans
P06239	{'LCK'}	FengQ_2015	UniRef50_P0C0G6	['gap gapA plr M6_Spy0265' 'gapA1 gap gapA SACOL0838' nan]	p__Firmicutes	c__Bacilli	o__Lactobacillales	f__Streptococcaceae	g__Streptococcus	s__Streptococcus_vestibularis
P06239	{'LCK'}	FengQ_2015	UniRef50_P0C0G6	['gap gapA plr M6_Spy0265' 'gapA1 gap gapA SACOL0838' nan]	p__Firmicutes	c__Bacilli	o__Lactobacillales	f__Streptococcaceae	g__Streptococcus	s__Streptococcus_sp_F0442
P06239	{'LCK'}	FengQ_2015	UniRef50_P0C0G6	['gap gapA plr M6_Spy0265' 'gapA1 gap gapA SACOL0838' nan]	p__Firmicutes	c__Bacilli	o__Lactobacillales	f__Streptococcaceae	g__Streptococcus	s__Streptococcus_milleri
P06239	{'LCK'}	FengQ_2015	UniRef50_P0C0G6	['gap gapA plr M6_Spy0265' 'gapA1 gap gapA SACOL0838' nan]	p__Firmicutes	c__Bacilli	o__Lactobacillales	f__Streptococcaceae	g__Streptococcus	s__Streptococcus_sp_A12
P06239	{'LCK'}	FengQ_2015	UniRef50_P0C0G6	['gap gapA plr M6_Spy0265' 'gapA1 gap gapA SACOL0838' nan]	p__Firmicutes	c__Bacilli	o__Lactobacillales	f__Streptococcaceae	g__Streptococcus	s__Streptococcus_cristatus
P06239	{'LCK'}	FengQ_2015	UniRef50_P0C0G6	['gap gapA plr M6_Spy0265' 'gapA1 gap gapA SACOL0838' nan]	p__Firmicutes	c__Bacilli	o__Lactobacillales	f__Streptococcaceae	g__Streptococcus	s__Streptococcus_sp_HMSC071D03
P06239	{'LCK'}	FengQ_2015	UniRef50_P0C0G6	['gap gapA plr M6_Spy0265' 'gapA1 gap gapA SACOL0838' nan]	p__Firmicutes	c__Bacilli	o__Lactobacillales	f__Streptococcaceae	g__Streptococcus	s__Streptococcus_infantarius
P06239	{'LCK'}	FengQ_2015	UniRef50_P0C0G6	['gap gapA plr M6_Spy0265' 'gapA1 gap gapA SACOL0838' nan]	p__Firmicutes	c__Bacilli	o__Lactobacillales	f__Streptococcaceae	g__Streptococcus	s__Streptococcus_viridans
P06239	{'LCK'}	FengQ_2015	UniRef50_P0C0G6	['gap gapA plr M6_Spy0265' 'gapA1 gap gapA SACOL0838' nan]	p__Firmicutes	c__Bacilli	o__Lactobacillales	f__Streptococcaceae	g__Streptococcus	s__Streptococcus_sp_HPH0090
P06239	{'LCK'}	FengQ_2015	UniRef50_P0C0G6	['gap gapA plr M6_Spy0265' 'gapA1 gap gapA SACOL0838' nan]	p__Firmicutes	c__Bacilli	o__Lactobacillales	f__Streptococcaceae	g__Streptococcus	s__Streptococcus_massiliensis
P06239	{'LCK'}	FengQ_2015	UniRef50_P0C0G6	['gap gapA plr M6_Spy0265' 'gapA1 gap gapA SACOL0838' nan]	p__Firmicutes	c__Clostridia	o__Clostridiales	f__Lachnospiraceae	g__Anaerostipes	s__Anaerostipes_hadrus
P06239	{'LCK'}	FengQ_2015	UniRef50_P0C0G6	['gap gapA plr M6_Spy0265' 'gapA1 gap gapA SACOL0838' nan]	p__Firmicutes	c__Clostridia	o__Clostridiales	f__Lachnospiraceae	g__Tyzzerella	s__Tyzzerella_nexilis
P06239	{'LCK'}	FengQ_2015	UniRef50_P0C0G6	['gap gapA plr M6_Spy0265' 'gapA1 gap gapA SACOL0838' nan]	p__Firmicutes	c__Clostridia	o__Clostridiales	f__Lachnospiraceae	g__Lachnospiraceae_unclassified	s__Lachnospiraceae_bacterium_2_1_46FAA
P06239	{'LCK'}	FengQ_2015	UniRef50_P0C0G6	['gap gapA plr M6_Spy0265' 'gapA1 gap gapA SACOL0838' nan]	p__Firmicutes	c__Clostridia	o__Clostridiales	f__Ruminococcaceae	g__Ruminococcus	s__Ruminococcus_bromii
P06239	{'LCK'}	FengQ_2015	UniRef50_P0C0G6	['gap gapA plr M6_Spy0265' 'gapA1 gap gapA SACOL0838' nan]	p__Firmicutes	c__Clostridia	o__Clostridiales	f__Clostridiaceae	g__Clostridium	s__Clostridium_sp_CAG_299
P06239	{'LCK'}	FengQ_2015	UniRef50_P0C0G6	['gap gapA plr M6_Spy0265' 'gapA1 gap gapA SACOL0838' nan]	p__Firmicutes	c__Clostridia	o__Clostridiales	f__Lachnospiraceae	g__Lachnoclostridium	s__Clostridium_saccharolyticum
P06239	{'LCK'}	FengQ_2015	UniRef50_P0C0G6	['gap gapA plr M6_Spy0265' 'gapA1 gap gapA SACOL0838' nan]	p__Firmicutes	c__Clostridia	o__Clostridiales	f__Ruminococcaceae	g__Ruminococcus	s__Ruminococcus_sp_CAG_403
P06239	{'LCK'}	FengQ_2015	UniRef50_P0C0G6	['gap gapA plr M6_Spy0265' 'gapA1 gap gapA SACOL0838' nan]	p__Firmicutes	c__Clostridia	o__Clostridiales	f__Eubacteriaceae	g__Eubacterium	s__Eubacterium_hallii_CAG_12
P06239	{'LCK'}	FengQ_2015	UniRef50_P0C0G6	['gap gapA plr M6_Spy0265' 'gapA1 gap gapA SACOL0838' nan]	p__Firmicutes	c__Clostridia	o__Clostridiales	f__Lachnospiraceae	g__Roseburia	s__Roseburia_intestinalis_CAG_13
P06239	{'LCK'}	FengQ_2015	UniRef50_P0C0G6	['gap gapA plr M6_Spy0265' 'gapA1 gap gapA SACOL0838' nan]	p__Firmicutes	c__Clostridia	o__Clostridiales	f__Lachnospiraceae	g__Blautia	s__Ruminococcus_torques
P06239	{'LCK'}	FengQ_2015	UniRef50_P0C0G6	['gap gapA plr M6_Spy0265' 'gapA1 gap gapA SACOL0838' nan]	p__Firmicutes	c__Clostridia	o__Clostridiales	f__Lachnospiraceae	g__Roseburia	s__Roseburia_inulinivorans
P06239	{'LCK'}	FengQ_2015	UniRef50_P0C0G6	['gap gapA plr M6_Spy0265' 'gapA1 gap gapA SACOL0838' nan]	p__Firmicutes	c__Clostridia	o__Clostridiales	f__Lachnospiraceae	g__Roseburia	s__Roseburia_inulinivorans_CAG_15
P06239	{'LCK'}	FengQ_2015	UniRef50_P0C0G6	['gap gapA plr M6_Spy0265' 'gapA1 gap gapA SACOL0838' nan]	p__Firmicutes	c__Clostridia	o__Clostridiales	f__Lachnospiraceae	g__Roseburia	s__Roseburia_intestinalis
P06239	{'LCK'}	FengQ_2015	UniRef50_P0C0G6	['gap gapA plr M6_Spy0265' 'gapA1 gap gapA SACOL0838' nan]	p__Firmicutes	c__Clostridia	o__Clostridiales	f__Lachnospiraceae	g__Lachnospiraceae_unclassified	s__Eubacterium_rectale
P06239	{'LCK'}	FengQ_2015	UniRef50_P0C0G6	['gap gapA plr M6_Spy0265' 'gapA1 gap gapA SACOL0838' nan]	p__Firmicutes	c__Clostridia	o__Clostridiales	f__Lachnospiraceae	g__Roseburia	s__Roseburia_hominis
P06239	{'LCK'}	FengQ_2015	UniRef50_P0C0G6	['gap gapA plr M6_Spy0265' 'gapA1 gap gapA SACOL0838' nan]	p__Firmicutes	c__Clostridia	o__Clostridiales	f__Eubacteriaceae	g__Eubacterium	s__Eubacterium_hallii
P06239	{'LCK'}	FengQ_2015	UniRef50_P0C0G6	['gap gapA plr M6_Spy0265' 'gapA1 gap gapA SACOL0838' nan]	p__Firmicutes	c__Clostridia	o__Clostridiales	f__Lachnospiraceae	g__Roseburia	s__Roseburia_faecis
P06239	{'LCK'}	FengQ_2015	UniRef50_P0C0G6	['gap gapA plr M6_Spy0265' 'gapA1 gap gapA SACOL0838' nan]	p__Firmicutes	c__Clostridia	o__Clostridiales	f__Clostridiaceae	g__Clostridium	s__Clostridium_sp_CAG_253
P06239	{'LCK'}	FengQ_2015	UniRef50_P0C0G6	['gap gapA plr M6_Spy0265' 'gapA1 gap gapA SACOL0838' nan]	p__Firmicutes	c__Clostridia	o__Clostridiales	f__Lachnospiraceae	g__Butyrivibrio	s__Butyrivibrio_crossotus
P06239	{'LCK'}	FengQ_2015	UniRef50_P0C0G6	['gap gapA plr M6_Spy0265' 'gapA1 gap gapA SACOL0838' nan]	p__Firmicutes	c__Clostridia	o__Clostridiales	f__Lachnospiraceae	g__Butyrivibrio	s__Butyrivibrio_crossotus_CAG_259
P06239	{'LCK'}	FengQ_2015	UniRef50_P0C0G6	['gap gapA plr M6_Spy0265' 'gapA1 gap gapA SACOL0838' nan]	p__Firmicutes	c__Clostridia	o__Clostridiales	f__Clostridiaceae	g__Clostridium	s__Clostridium_sp_CAG_411
P06239	{'LCK'}	FengQ_2015	UniRef50_P0C0G6	['gap gapA plr M6_Spy0265' 'gapA1 gap gapA SACOL0838' nan]	p__Firmicutes	c__Clostridia	o__Clostridiales	f__Eubacteriaceae	g__Eubacterium	s__Eubacterium_sp_An11
P06239	{'LCK'}	FengQ_2015	UniRef50_P0C0G6	['gap gapA plr M6_Spy0265' 'gapA1 gap gapA SACOL0838' nan]	p__Firmicutes	c__Clostridia	o__Clostridiales	f__Eubacteriaceae	g__Eubacterium	s__Eubacterium_sp_CAG_251
P06239	{'LCK'}	FengQ_2015	UniRef50_P0C0G6	['gap gapA plr M6_Spy0265' 'gapA1 gap gapA SACOL0838' nan]	p__Firmicutes	c__Clostridia	o__Clostridiales	f__Ruminococcaceae	g__Anaerotruncus	s__Anaerotruncus_sp_CAG_528
P06239	{'LCK'}	FengQ_2015	UniRef50_P0C0G6	['gap gapA plr M6_Spy0265' 'gapA1 gap gapA SACOL0838' nan]	p__Firmicutes	c__Erysipelotrichia	o__Erysipelotrichales	f__Erysipelotrichaceae	g__Holdemanella	s__Holdemanella_biformis
P06239	{'LCK'}	FengQ_2015	UniRef50_P0C0G6	['gap gapA plr M6_Spy0265' 'gapA1 gap gapA SACOL0838' nan]	p__Firmicutes	c__Erysipelotrichia	o__Erysipelotrichales	f__Erysipelotrichaceae	g__Faecalitalea	s__Faecalitalea_cylindroides
P06239	{'LCK'}	FengQ_2015	UniRef50_P0C0G6	['gap gapA plr M6_Spy0265' 'gapA1 gap gapA SACOL0838' nan]	p__Firmicutes	c__Erysipelotrichia	o__Erysipelotrichales	f__Erysipelotrichaceae	g__Absiella	s__Absiella_dolichum
P06239	{'LCK'}	FengQ_2015	UniRef50_P0C0G6	['gap gapA plr M6_Spy0265' 'gapA1 gap gapA SACOL0838' nan]	p__Firmicutes	c__Erysipelotrichia	o__Erysipelotrichales	f__Erysipelotrichaceae	g__Faecalicoccus	s__Faecalicoccus_pleomorphus
P06239	{'LCK'}	FengQ_2015	UniRef50_P0C0G6	['gap gapA plr M6_Spy0265' 'gapA1 gap gapA SACOL0838' nan]	p__Firmicutes	c__Clostridia	o__Clostridiales	f__Lachnospiraceae	g__Fusicatenibacter	s__Fusicatenibacter_saccharivorans
P06239	{'LCK'}	FengQ_2015	UniRef50_P0C0G6	['gap gapA plr M6_Spy0265' 'gapA1 gap gapA SACOL0838' nan]	p__Firmicutes	c__Clostridia	o__Clostridiales	f__Lachnospiraceae	g__Coprococcus	s__Coprococcus_eutactus
P06239	{'LCK'}	FengQ_2015	UniRef50_P0C0G6	['gap gapA plr M6_Spy0265' 'gapA1 gap gapA SACOL0838' nan]	p__Firmicutes	c__Clostridia	o__Clostridiales	f__Eubacteriaceae	g__Eubacterium	s__Eubacterium_sp_CAG_180
P06239	{'LCK'}	FengQ_2015	UniRef50_P0C0G6	['gap gapA plr M6_Spy0265' 'gapA1 gap gapA SACOL0838' nan]	p__Firmicutes	c__Clostridia	o__Clostridiales	f__Ruminococcaceae	g__Ruminococcaceae_unclassified	s__Eubacterium_siraeum
P06239	{'LCK'}	FengQ_2015	UniRef50_P0C0G6	['gap gapA plr M6_Spy0265' 'gapA1 gap gapA SACOL0838' nan]	p__Firmicutes	c__Clostridia	o__Clostridiales	f__Ruminococcaceae	g__Ruminococcus	s__Ruminococcus_bicirculans
P06239	{'LCK'}	FengQ_2015	UniRef50_P0C0G6	['gap gapA plr M6_Spy0265' 'gapA1 gap gapA SACOL0838' nan]	p__Firmicutes	c__Clostridia	o__Clostridiales	f__Lachnospiraceae	g__Roseburia	s__Roseburia_sp_CAG_303
P06239	{'LCK'}	FengQ_2015	UniRef50_P0C0G6	['gap gapA plr M6_Spy0265' 'gapA1 gap gapA SACOL0838' nan]	p__Firmicutes	c__Clostridia	o__Clostridiales	f__Eubacteriaceae	g__Eubacterium	s__Eubacterium_sp_OM08_24
P06239	{'LCK'}	FengQ_2015	UniRef50_P0C0G6	['gap gapA plr M6_Spy0265' 'gapA1 gap gapA SACOL0838' nan]	p__Firmicutes	c__Clostridia	o__Clostridiales	f__Clostridiaceae	g__Clostridium	s__Clostridium_sp_CAG_590
P06239	{'LCK'}	FengQ_2015	UniRef50_P0C0G6	['gap gapA plr M6_Spy0265' 'gapA1 gap gapA SACOL0838' nan]	p__Firmicutes	c__Clostridia	o__Clostridiales	f__Ruminococcaceae	g__Ruminococcus	s__Ruminococcus_callidus
P06239	{'LCK'}	FengQ_2015	UniRef50_P0C0G6	['gap gapA plr M6_Spy0265' 'gapA1 gap gapA SACOL0838' nan]	p__Firmicutes	c__Clostridia	o__Clostridiales	f__Clostridiaceae	g__Clostridium	s__Clostridium_sp_CAG_632
P06239	{'LCK'}	FengQ_2015	UniRef50_P0C0G6	['gap gapA plr M6_Spy0265' 'gapA1 gap gapA SACOL0838' nan]	p__Firmicutes	c__Clostridia	o__Clostridiales	f__Ruminococcaceae	g__Ruminococcus	s__Ruminococcus_sp_CAG_488
P06239	{'LCK'}	FengQ_2015	UniRef50_P0C0G6	['gap gapA plr M6_Spy0265' 'gapA1 gap gapA SACOL0838' nan]	p__Firmicutes	c__Clostridia	o__Clostridiales	f__Ruminococcaceae	g__Ruminococcus	s__Ruminococcus_sp_CAG_330
P06239	{'LCK'}	FengQ_2015	UniRef50_P0C0G6	['gap gapA plr M6_Spy0265' 'gapA1 gap gapA SACOL0838' nan]	p__Firmicutes	c__Clostridia	o__Clostridiales	f__Ruminococcaceae	g__Ruminococcus	s__Ruminococcus_sp_CAG_563
P06239	{'LCK'}	FengQ_2015	UniRef50_P0C0G6	['gap gapA plr M6_Spy0265' 'gapA1 gap gapA SACOL0838' nan]	p__Firmicutes	c__Clostridia	o__Clostridiales	f__Ruminococcaceae	g__Ruminococcus	s__Ruminococcus_sp_CAG_579
P06239	{'LCK'}	FengQ_2015	UniRef50_P0C0G6	['gap gapA plr M6_Spy0265' 'gapA1 gap gapA SACOL0838' nan]	p__Firmicutes	c__Clostridia	o__Clostridiales	f__Lachnospiraceae	g__Dorea	s__Dorea_formicigenerans
P06239	{'LCK'}	FengQ_2015	UniRef50_P0C0G6	['gap gapA plr M6_Spy0265' 'gapA1 gap gapA SACOL0838' nan]	p__Firmicutes	c__Clostridia	o__Clostridiales	f__Lachnospiraceae	g__Dorea	s__Dorea_formicigenerans_CAG_28
P06239	{'LCK'}	FengQ_2015	UniRef50_P0C0G6	['gap gapA plr M6_Spy0265' 'gapA1 gap gapA SACOL0838' nan]	p__Firmicutes	c__Clostridia	o__Clostridiales	f__Clostridiales_unclassified	g__Clostridiales_unclassified	s__Bacteroides_pectinophilus
P06239	{'LCK'}	FengQ_2015	UniRef50_P0C0G6	['gap gapA plr M6_Spy0265' 'gapA1 gap gapA SACOL0838' nan]	p__Firmicutes	c__Clostridia	o__Clostridiales	f__Lachnospiraceae	g__Dorea	s__Dorea_sp_CAG_317
P06239	{'LCK'}	FengQ_2015	UniRef50_P0C0G6	['gap gapA plr M6_Spy0265' 'gapA1 gap gapA SACOL0838' nan]	p__Firmicutes	c__Clostridia	o__Clostridiales	f__Lachnospiraceae	g__Lachnoclostridium	s__Clostridium_scindens
P06239	{'LCK'}	FengQ_2015	UniRef50_P0C0G6	['gap gapA plr M6_Spy0265' 'gapA1 gap gapA SACOL0838' nan]	p__Firmicutes	c__Clostridia	o__Clostridiales	f__Lachnospiraceae	g__Lachnoclostridium	s__Lachnoclostridium_sp_An131
P06239	{'LCK'}	FengQ_2015	UniRef50_P0C0G6	['gap gapA plr M6_Spy0265' 'gapA1 gap gapA SACOL0838' nan]	p__Firmicutes	c__Clostridia	o__Clostridiales	f__Lachnospiraceae	g__Lachnoclostridium	s__Lachnoclostridium_sp_An138
P06239	{'LCK'}	FengQ_2015	UniRef50_P0C0G6	['gap gapA plr M6_Spy0265' 'gapA1 gap gapA SACOL0838' nan]	p__Firmicutes	c__Clostridia	o__Clostridiales	f__Lachnospiraceae	g__Eisenbergiella	s__Eisenbergiella_massiliensis
P06239	{'LCK'}	FengQ_2015	UniRef50_P0C0G6	['gap gapA plr M6_Spy0265' 'gapA1 gap gapA SACOL0838' nan]	p__Firmicutes	c__Clostridia	o__Clostridiales	f__Clostridiaceae	g__Clostridium	s__Clostridium_sp_CAG_58
P06239	{'LCK'}	FengQ_2015	UniRef50_P0C0G6	['gap gapA plr M6_Spy0265' 'gapA1 gap gapA SACOL0838' nan]	p__Firmicutes	c__Clostridia	o__Clostridiales	f__Lachnospiraceae	g__Eisenbergiella	s__Eisenbergiella_tayi
P06239	{'LCK'}	FengQ_2015	UniRef50_P0C0G6	['gap gapA plr M6_Spy0265' 'gapA1 gap gapA SACOL0838' nan]	p__Actinobacteria	c__Coriobacteriia	o__Coriobacteriales	f__Atopobiaceae	g__Olsenella	s__Olsenella_uli
P06239	{'LCK'}	FengQ_2015	UniRef50_P0C0G6	['gap gapA plr M6_Spy0265' 'gapA1 gap gapA SACOL0838' nan]	p__Actinobacteria	c__Coriobacteriia	o__Coriobacteriales	f__Atopobiaceae	g__Atopobium	s__Atopobium_parvulum
P06239	{'LCK'}	FengQ_2015	UniRef50_P0C0G6	['gap gapA plr M6_Spy0265' 'gapA1 gap gapA SACOL0838' nan]	p__Firmicutes	c__Erysipelotrichia	o__Erysipelotrichales	f__Erysipelotrichaceae	g__Massiliomicrobiota	s__Massiliomicrobiota_timonensis
P06239	{'LCK'}	FengQ_2015	UniRef50_P0C0G6	['gap gapA plr M6_Spy0265' 'gapA1 gap gapA SACOL0838' nan]	p__Firmicutes	c__Erysipelotrichia	o__Erysipelotrichales	f__Erysipelotrichaceae	g__Erysipelatoclostridium	s__Erysipelatoclostridium_ramosum
P06239	{'LCK'}	FengQ_2015	UniRef50_P0C0G6	['gap gapA plr M6_Spy0265' 'gapA1 gap gapA SACOL0838' nan]	p__Firmicutes	c__Erysipelotrichia	o__Erysipelotrichales	f__Erysipelotrichaceae	g__Coprobacillus	s__Coprobacillus_cateniformis
P06239	{'LCK'}	FengQ_2015	UniRef50_P0C0G6	['gap gapA plr M6_Spy0265' 'gapA1 gap gapA SACOL0838' nan]	p__Firmicutes	c__Clostridia	o__Clostridiales	f__Clostridiaceae	g__Clostridium	s__Clostridium_sp_CAG_510
P06239	{'LCK'}	FengQ_2015	UniRef50_P0C0G6	['gap gapA plr M6_Spy0265' 'gapA1 gap gapA SACOL0838' nan]	p__Firmicutes	c__Clostridia	o__Clostridiales	f__Eubacteriaceae	g__Eubacterium	s__Eubacterium_ramulus
P06239	{'LCK'}	FengQ_2015	UniRef50_P0C0G6	['gap gapA plr M6_Spy0265' 'gapA1 gap gapA SACOL0838' nan]	p__Firmicutes	c__Clostridia	o__Clostridiales	f__Lachnospiraceae	g__Murimonas	s__Murimonas_intestini
P06239	{'LCK'}	FengQ_2015	UniRef50_P0C0G6	['gap gapA plr M6_Spy0265' 'gapA1 gap gapA SACOL0838' nan]	p__Firmicutes	c__Clostridia	o__Clostridiales	f__Lachnospiraceae	g__Coprococcus	s__Coprococcus_catus
P06239	{'LCK'}	FengQ_2015	UniRef50_P0C0G6	['gap gapA plr M6_Spy0265' 'gapA1 gap gapA SACOL0838' nan]	p__Firmicutes	c__Clostridia	o__Clostridiales	f__Eubacteriaceae	g__Eubacterium	s__Eubacterium_ventriosum
P06239	{'LCK'}	FengQ_2015	UniRef50_P0C0G6	['gap gapA plr M6_Spy0265' 'gapA1 gap gapA SACOL0838' nan]	p__Firmicutes	c__Bacilli	o__Lactobacillales	f__Streptococcaceae	g__Lactococcus	s__Lactococcus_lactis
P06239	{'LCK'}	FengQ_2015	UniRef50_P0C0G6	['gap gapA plr M6_Spy0265' 'gapA1 gap gapA SACOL0838' nan]	p__Firmicutes	c__Bacilli	o__Lactobacillales	f__Streptococcaceae	g__Lactococcus	s__Lactococcus_petauri
P06239	{'LCK'}	FengQ_2015	UniRef50_P0C0G6	['gap gapA plr M6_Spy0265' 'gapA1 gap gapA SACOL0838' nan]	p__Firmicutes	c__Bacilli	o__Lactobacillales	f__Streptococcaceae	g__Lactococcus	s__Lactococcus_garvieae
P06239	{'LCK'}	FengQ_2015	UniRef50_P0C0G6	['gap gapA plr M6_Spy0265' 'gapA1 gap gapA SACOL0838' nan]	p__Firmicutes	c__Bacilli	o__Lactobacillales	f__Streptococcaceae	g__Lactococcus	s__Lactococcus_lactis
P06239	{'LCK'}	FengQ_2015	UniRef50_P0C0G6	['gap gapA plr M6_Spy0265' 'gapA1 gap gapA SACOL0838' nan]	p__Firmicutes	c__Clostridia	o__Clostridiales	f__Lachnospiraceae	g__Lachnoclostridium	s__Clostridium_symbiosum
P06239	{'LCK'}	FengQ_2015	UniRef50_P0C0G6	['gap gapA plr M6_Spy0265' 'gapA1 gap gapA SACOL0838' nan]	p__Firmicutes	c__Clostridia	o__Clostridiales	f__Clostridiaceae	g__Clostridium	s__Clostridium_sp_CAG_413
P06239	{'LCK'}	FengQ_2015	UniRef50_P0C0G6	['gap gapA plr M6_Spy0265' 'gapA1 gap gapA SACOL0838' nan]	p__Bacteroidetes	c__Bacteroidia	o__Bacteroidales	f__Prevotellaceae	g__Prevotella	s__Prevotella_denticola
P06239	{'LCK'}	FengQ_2015	UniRef50_P0C0G6	['gap gapA plr M6_Spy0265' 'gapA1 gap gapA SACOL0838' nan]	p__Bacteroidetes	c__Bacteroidia	o__Bacteroidales	f__Prevotellaceae	g__Prevotella	s__Prevotella_oris
P06239	{'LCK'}	FengQ_2015	UniRef50_P0C0G6	['gap gapA plr M6_Spy0265' 'gapA1 gap gapA SACOL0838' nan]	p__Firmicutes	c__Clostridia	o__Clostridiales	f__Eubacteriaceae	g__Eubacterium	s__Eubacterium_sp_CAG_274
P06239	{'LCK'}	FengQ_2015	UniRef50_P0C0G6	['gap gapA plr M6_Spy0265' 'gapA1 gap gapA SACOL0838' nan]	p__Firmicutes	c__Clostridia	o__Clostridiales	f__Clostridiales_unclassified	g__Monoglobus	s__Monoglobus_pectinilyticus
P06239	{'LCK'}	FengQ_2015	UniRef50_P0C0G6	['gap gapA plr M6_Spy0265' 'gapA1 gap gapA SACOL0838' nan]	p__Firmicutes	c__Firmicutes_unclassified	o__Firmicutes_unclassified	f__Firmicutes_unclassified	g__Firmicutes_unclassified	s__Firmicutes_bacterium_CAG_94
P06239	{'LCK'}	FengQ_2015	UniRef50_P0C0G6	['gap gapA plr M6_Spy0265' 'gapA1 gap gapA SACOL0838' nan]	p__Spirochaetes	c__Spirochaetia	o__Spirochaetales	f__Spirochaetaceae	g__Treponema	s__Treponema_berlinense
P06239	{'LCK'}	FengQ_2015	UniRef50_P0C0G6	['gap gapA plr M6_Spy0265' 'gapA1 gap gapA SACOL0838' nan]	p__Firmicutes	c__Clostridia	o__Clostridiales	f__Lachnospiraceae	g__Lachnoclostridium	s__Clostridium_clostridioforme
P06239	{'LCK'}	FengQ_2015	UniRef50_P0C0G6	['gap gapA plr M6_Spy0265' 'gapA1 gap gapA SACOL0838' nan]	p__Firmicutes	c__Clostridia	o__Clostridiales	f__Lachnospiraceae	g__Dorea	s__Dorea_longicatena
P06239	{'LCK'}	FengQ_2015	UniRef50_P0C0G6	['gap gapA plr M6_Spy0265' 'gapA1 gap gapA SACOL0838' nan]	p__Firmicutes	c__Clostridia	o__Clostridiales	f__Clostridiaceae	g__Hungatella	s__Hungatella_hathewayi
P06239	{'LCK'}	FengQ_2015	UniRef50_P0C0G6	['gap gapA plr M6_Spy0265' 'gapA1 gap gapA SACOL0838' nan]	p__Firmicutes	c__Clostridia	o__Clostridiales	f__Lachnospiraceae	g__Lachnoclostridium	s__Clostridium_saccharolyticum
P06239	{'LCK'}	FengQ_2015	UniRef50_P0C0G6	['gap gapA plr M6_Spy0265' 'gapA1 gap gapA SACOL0838' nan]	p__Firmicutes	c__Clostridia	o__Clostridiales	f__Lachnospiraceae	g__Lachnoclostridium	s__Clostridium_lavalense
P06239	{'LCK'}	FengQ_2015	UniRef50_P0C0G6	['gap gapA plr M6_Spy0265' 'gapA1 gap gapA SACOL0838' nan]	p__Firmicutes	c__Clostridia	o__Clostridiales	f__Lachnospiraceae	g__Lachnoclostridium	s__Clostridium_bolteae
P06239	{'LCK'}	FengQ_2015	UniRef50_P0C0G6	['gap gapA plr M6_Spy0265' 'gapA1 gap gapA SACOL0838' nan]	p__Firmicutes	c__Clostridia	o__Clostridiales	f__Clostridiales_unclassified	g__Clostridiales_unclassified	s__Clostridiales_bacterium_1_7_47FAA
P06239	{'LCK'}	FengQ_2015	UniRef50_P0C0G6	['gap gapA plr M6_Spy0265' 'gapA1 gap gapA SACOL0838' nan]	p__Firmicutes	c__Clostridia	o__Clostridiales	f__Lachnospiraceae	g__Lachnoclostridium	s__Clostridium_asparagiforme
P06239	{'LCK'}	FengQ_2015	UniRef50_P0C0G6	['gap gapA plr M6_Spy0265' 'gapA1 gap gapA SACOL0838' nan]	p__Firmicutes	c__Clostridia	o__Clostridiales	f__Lachnospiraceae	g__Lachnoclostridium	s__Clostridium_citroniae
P06239	{'LCK'}	FengQ_2015	UniRef50_P0C0G6	['gap gapA plr M6_Spy0265' 'gapA1 gap gapA SACOL0838' nan]	p__Firmicutes	c__Clostridia	o__Clostridiales	f__Lachnospiraceae	g__Lachnoclostridium	s__Clostridium_aldenense
P06239	{'LCK'}	FengQ_2015	UniRef50_P0C0G6	['gap gapA plr M6_Spy0265' 'gapA1 gap gapA SACOL0838' nan]	p__Firmicutes	c__Clostridia	o__Clostridiales	f__Clostridiaceae	g__Clostridium	s__Clostridium_sp_chh4_2
P06239	{'LCK'}	FengQ_2015	UniRef50_P0C0G6	['gap gapA plr M6_Spy0265' 'gapA1 gap gapA SACOL0838' nan]	p__Firmicutes	c__Clostridia	o__Clostridiales	f__Lachnospiraceae	g__Roseburia	s__Roseburia_sp_CAG_309
P06239	{'LCK'}	FengQ_2015	UniRef50_P0C0G6	['gap gapA plr M6_Spy0265' 'gapA1 gap gapA SACOL0838' nan]	p__Firmicutes	c__Clostridia	o__Clostridiales	f__Ruminococcaceae	g__Anaerofilum	s__Anaerofilum_sp_An201
P06239	{'LCK'}	FengQ_2015	UniRef50_P0C0G6	['gap gapA plr M6_Spy0265' 'gapA1 gap gapA SACOL0838' nan]	p__Firmicutes	c__Clostridia	o__Clostridiales	f__Ruminococcaceae	g__Ruthenibacterium	s__Ruthenibacterium_lactatiformans
P06239	{'LCK'}	FengQ_2015	UniRef50_P0C0G6	['gap gapA plr M6_Spy0265' 'gapA1 gap gapA SACOL0838' nan]	p__Firmicutes	c__Clostridia	o__Clostridiales	f__Lachnospiraceae	g__Butyrivibrio	s__Butyrivibrio_sp_CAG_318
P06239	{'LCK'}	FengQ_2015	UniRef50_P0C0G6	['gap gapA plr M6_Spy0265' 'gapA1 gap gapA SACOL0838' nan]	p__Firmicutes	c__Firmicutes_unclassified	o__Firmicutes_unclassified	f__Firmicutes_unclassified	g__Firmicutes_unclassified	s__Firmicutes_bacterium_CAG_110
P06239	{'LCK'}	FengQ_2015	UniRef50_P0C0G6	['gap gapA plr M6_Spy0265' 'gapA1 gap gapA SACOL0838' nan]	p__Firmicutes	c__Clostridia	o__Clostridiales	f__Ruminococcaceae	g__Ruminococcus	s__Ruminococcus_sp_CAG_624
P06239	{'LCK'}	FengQ_2015	UniRef50_P0C0G6	['gap gapA plr M6_Spy0265' 'gapA1 gap gapA SACOL0838' nan]	p__Firmicutes	c__Clostridia	o__Clostridiales	f__Clostridiaceae	g__Clostridium	s__Clostridium_sp_CAG_964
P06239	{'LCK'}	FengQ_2015	UniRef50_P0C0G6	['gap gapA plr M6_Spy0265' 'gapA1 gap gapA SACOL0838' nan]	p__Firmicutes	c__Clostridia	o__Clostridiales	f__Clostridiaceae	g__Hungatella	s__Hungatella_hathewayi
P06239	{'LCK'}	FengQ_2015	UniRef50_P0C0G6	['gap gapA plr M6_Spy0265' 'gapA1 gap gapA SACOL0838' nan]	p__Firmicutes	c__Clostridia	o__Clostridiales	f__Lachnospiraceae	g__Anaerostipes	s__Anaerostipes_caccae
P06239	{'LCK'}	FengQ_2015	UniRef50_P0C0G6	['gap gapA plr M6_Spy0265' 'gapA1 gap gapA SACOL0838' nan]	p__Firmicutes	c__Clostridia	o__Clostridiales	f__Lachnospiraceae	g__Anaerostipes	s__Anaerostipes_sp_494a
P06239	{'LCK'}	FengQ_2015	UniRef50_P0C0G6	['gap gapA plr M6_Spy0265' 'gapA1 gap gapA SACOL0838' nan]	p__Firmicutes	c__Clostridia	o__Clostridiales	f__Eubacteriaceae	g__Eubacterium	s__Eubacterium_eligens
P06239	{'LCK'}	FengQ_2015	UniRef50_P0C0G6	['gap gapA plr M6_Spy0265' 'gapA1 gap gapA SACOL0838' nan]	p__Firmicutes	c__Clostridia	o__Clostridiales	f__Eubacteriaceae	g__Eubacterium	s__Eubacterium_eligens_CAG_72
P06239	{'LCK'}	FengQ_2015	UniRef50_P0C0G6	['gap gapA plr M6_Spy0265' 'gapA1 gap gapA SACOL0838' nan]	p__Firmicutes	c__Firmicutes_unclassified	o__Firmicutes_unclassified	f__Firmicutes_unclassified	g__Firmicutes_unclassified	s__Firmicutes_bacterium_CAG_534
P06239	{'LCK'}	FengQ_2015	UniRef50_P0C0G6	['gap gapA plr M6_Spy0265' 'gapA1 gap gapA SACOL0838' nan]	p__Firmicutes	c__Clostridia	o__Clostridiales	f__Lachnospiraceae	g__Lachnospira	s__Lachnospira_pectinoschiza
P06239	{'LCK'}	FengQ_2015	UniRef50_P0C0G6	['gap gapA plr M6_Spy0265' 'gapA1 gap gapA SACOL0838' nan]	p__Firmicutes	c__Clostridia	o__Clostridiales	f__Ruminococcaceae	g__Ruminococcus	s__Ruminococcus_bromii
P06239	{'LCK'}	FengQ_2015	UniRef50_P0C0G6	['gap gapA plr M6_Spy0265' 'gapA1 gap gapA SACOL0838' nan]	p__Firmicutes	c__Firmicutes_unclassified	o__Firmicutes_unclassified	f__Firmicutes_unclassified	g__Firmicutes_unclassified	s__Firmicutes_bacterium_CAG_145
P06239	{'LCK'}	FengQ_2015	UniRef50_P0C0G6	['gap gapA plr M6_Spy0265' 'gapA1 gap gapA SACOL0838' nan]	p__Firmicutes	c__Clostridia	o__Clostridiales	f__Clostridiaceae	g__Clostridium	s__Clostridium_disporicum
P06239	{'LCK'}	FengQ_2015	UniRef50_P0C0G6	['gap gapA plr M6_Spy0265' 'gapA1 gap gapA SACOL0838' nan]	p__Firmicutes	c__Clostridia	o__Clostridiales	f__Clostridiaceae	g__Clostridium	s__Clostridium_celatum
P06239	{'LCK'}	FengQ_2015	UniRef50_P0C0G6	['gap gapA plr M6_Spy0265' 'gapA1 gap gapA SACOL0838' nan]	p__Firmicutes	c__Clostridia	o__Clostridiales	f__Clostridiaceae	g__Clostridium	s__Clostridium_ventriculi
P06239	{'LCK'}	FengQ_2015	UniRef50_P0C0G6	['gap gapA plr M6_Spy0265' 'gapA1 gap gapA SACOL0838' nan]	p__Firmicutes	c__Firmicutes_unclassified	o__Firmicutes_unclassified	f__Firmicutes_unclassified	g__Firmicutes_unclassified	s__Firmicutes_bacterium_CAG_170
P06239	{'LCK'}	FengQ_2015	UniRef50_P0C0G6	['gap gapA plr M6_Spy0265' 'gapA1 gap gapA SACOL0838' nan]	p__Firmicutes	c__Clostridia	o__Clostridiales	f__Eubacteriaceae	g__Eubacterium	s__Eubacterium_sp_CAG_38
P06239	{'LCK'}	FengQ_2015	UniRef50_P0C0G6	['gap gapA plr M6_Spy0265' 'gapA1 gap gapA SACOL0838' nan]	p__Firmicutes	c__Clostridia	o__Clostridiales	f__Lachnospiraceae	g__Lachnospira	s__Lachnospira_pectinoschiza
P06239	{'LCK'}	FengQ_2015	UniRef50_P0C0G6	['gap gapA plr M6_Spy0265' 'gapA1 gap gapA SACOL0838' nan]	p__Firmicutes	c__Negativicutes	o__Selenomonadales	f__Selenomonadaceae	g__Megamonas	s__Megamonas_funiformis_CAG_377
P06239	{'LCK'}	FengQ_2015	UniRef50_P0C0G6	['gap gapA plr M6_Spy0265' 'gapA1 gap gapA SACOL0838' nan]	p__Firmicutes	c__Negativicutes	o__Selenomonadales	f__Selenomonadaceae	g__Megamonas	s__Megamonas_funiformis
P06239	{'LCK'}	FengQ_2015	UniRef50_P0C0G6	['gap gapA plr M6_Spy0265' 'gapA1 gap gapA SACOL0838' nan]	p__Firmicutes	c__Negativicutes	o__Selenomonadales	f__Selenomonadaceae	g__Megamonas	s__Megamonas_hypermegale
P06239	{'LCK'}	FengQ_2015	UniRef50_P0C0G6	['gap gapA plr M6_Spy0265' 'gapA1 gap gapA SACOL0838' nan]	p__Spirochaetes	c__Spirochaetia	o__Spirochaetales	f__Spirochaetaceae	g__Treponema	s__Treponema_porcinum
P06239	{'LCK'}	FengQ_2015	UniRef50_P0C0G6	['gap gapA plr M6_Spy0265' 'gapA1 gap gapA SACOL0838' nan]	p__Firmicutes	c__Clostridia	o__Clostridiales	f__Clostridiaceae	g__Clostridium	s__Clostridium_paraputrificum
P06239	{'LCK'}	FengQ_2015	UniRef50_P0C0G6	['gap gapA plr M6_Spy0265' 'gapA1 gap gapA SACOL0838' nan]	p__Firmicutes	c__Erysipelotrichia	o__Erysipelotrichales	f__Erysipelotrichaceae	g__Dielma	s__Dielma_fastidiosa
P06239	{'LCK'}	FengQ_2015	UniRef50_P0C0G6	['gap gapA plr M6_Spy0265' 'gapA1 gap gapA SACOL0838' nan]	p__Firmicutes	c__Erysipelotrichia	o__Erysipelotrichales	f__Erysipelotrichaceae	g__Erysipelatoclostridium	s__Clostridium_innocuum
P06239	{'LCK'}	FengQ_2015	UniRef50_P0C0G6	['gap gapA plr M6_Spy0265' 'gapA1 gap gapA SACOL0838' nan]	p__Firmicutes	c__Clostridia	o__Clostridiales	f__Lachnospiraceae	g__Lachnoclostridium	s__Lachnoclostridium_sp_An14
P06239	{'LCK'}	FengQ_2015	UniRef50_P0C0G6	['gap gapA plr M6_Spy0265' 'gapA1 gap gapA SACOL0838' nan]	p__Firmicutes	c__Clostridia	o__Clostridiales	f__Eubacteriaceae	g__Anaerofustis	s__Anaerofustis_stercorihominis
P06239	{'LCK'}	FengQ_2015	UniRef50_P0C0G6	['gap gapA plr M6_Spy0265' 'gapA1 gap gapA SACOL0838' nan]	p__Firmicutes	c__Clostridia	o__Clostridiales	f__Ruminococcaceae	g__Anaeromassilibacillus	s__Anaeromassilibacillus_sp_An172
P06239	{'LCK'}	FengQ_2015	UniRef50_P0C0G6	['gap gapA plr M6_Spy0265' 'gapA1 gap gapA SACOL0838' nan]	p__Firmicutes	c__Erysipelotrichia	o__Erysipelotrichales	f__Erysipelotrichaceae	g__Holdemania	s__Holdemania_filiformis
P06239	{'LCK'}	FengQ_2015	UniRef50_P0C0G6	['gap gapA plr M6_Spy0265' 'gapA1 gap gapA SACOL0838' nan]	p__Fusobacteria	c__Fusobacteriia	o__Fusobacteriales	f__Fusobacteriaceae	g__Fusobacterium	s__Fusobacterium_naviforme
P06239	{'LCK'}	FengQ_2015	UniRef50_P0C0G6	['gap gapA plr M6_Spy0265' 'gapA1 gap gapA SACOL0838' nan]	p__Firmicutes	c__Firmicutes_unclassified	o__Firmicutes_unclassified	f__Firmicutes_unclassified	g__Firmicutes_unclassified	s__Firmicutes_bacterium_CAG_238
P06239	{'LCK'}	FengQ_2015	UniRef50_P0C0G6	['gap gapA plr M6_Spy0265' 'gapA1 gap gapA SACOL0838' nan]	p__Firmicutes	c__Bacilli	o__Lactobacillales	f__Enterococcaceae	g__Enterococcus	s__Enterococcus_faecalis
P06239	{'LCK'}	FengQ_2015	UniRef50_P0C0G6	['gap gapA plr M6_Spy0265' 'gapA1 gap gapA SACOL0838' nan]	p__Firmicutes	c__Clostridia	o__Clostridiales	f__Clostridiales_Family_XIII_Incertae_Sedis	g__Mogibacterium	s__Mogibacterium_diversum
P06239	{'LCK'}	FengQ_2015	UniRef50_P0C0G6	['gap gapA plr M6_Spy0265' 'gapA1 gap gapA SACOL0838' nan]	p__Bacteroidetes	c__Bacteroidia	o__Bacteroidales	f__Prevotellaceae	g__Prevotella	s__Prevotella_sp_CAG_520
P06239	{'LCK'}	FengQ_2015	UniRef50_P0C0G6	['gap gapA plr M6_Spy0265' 'gapA1 gap gapA SACOL0838' nan]	p__Bacteroidetes	c__Bacteroidia	o__Bacteroidales	f__Prevotellaceae	g__Prevotella	s__Prevotella_stercorea_CAG_629
P06239	{'LCK'}	FengQ_2015	UniRef50_P0C0G6	['gap gapA plr M6_Spy0265' 'gapA1 gap gapA SACOL0838' nan]	p__Bacteroidetes	c__Bacteroidia	o__Bacteroidales	f__Prevotellaceae	g__Prevotella	s__Prevotella_stercorea
P06239	{'LCK'}	FengQ_2015	UniRef50_P0C0G6	['gap gapA plr M6_Spy0265' 'gapA1 gap gapA SACOL0838' nan]	p__Bacteroidetes	c__Bacteroidia	o__Bacteroidales	f__Prevotellaceae	g__Prevotella	s__Prevotella_sp_AM42_24
P06239	{'LCK'}	FengQ_2015	UniRef50_P0C0G6	['gap gapA plr M6_Spy0265' 'gapA1 gap gapA SACOL0838' nan]	p__Firmicutes	c__Clostridia	o__Clostridiales	f__Lachnospiraceae	g__Roseburia	s__Roseburia_hominis
P06239	{'LCK'}	FengQ_2015	UniRef50_P0C0G6	['gap gapA plr M6_Spy0265' 'gapA1 gap gapA SACOL0838' nan]	p__Firmicutes	c__Erysipelotrichia	o__Erysipelotrichales	f__Erysipelotrichaceae	g__Catenibacterium	s__Catenibacterium_mitsuokai
P06239	{'LCK'}	FengQ_2015	UniRef50_P0C0G6	['gap gapA plr M6_Spy0265' 'gapA1 gap gapA SACOL0838' nan]	p__Firmicutes	c__Clostridia	o__Clostridiales	f__Ruminococcaceae	g__Ruminococcaceae_unclassified	s__Ruminococcaceae_bacterium_D5
P06239	{'LCK'}	FengQ_2015	UniRef50_P0C0G6	['gap gapA plr M6_Spy0265' 'gapA1 gap gapA SACOL0838' nan]	p__Firmicutes	c__Erysipelotrichia	o__Erysipelotrichales	f__Erysipelotrichaceae	g__Solobacterium	s__Solobacterium_moorei
P06239	{'LCK'}	FengQ_2015	UniRef50_P0C0G6	['gap gapA plr M6_Spy0265' 'gapA1 gap gapA SACOL0838' nan]	p__Firmicutes	c__Bacilli	o__Lactobacillales	f__Streptococcaceae	g__Streptococcus	s__Streptococcus_agalactiae
P06239	{'LCK'}	FengQ_2015	UniRef50_P0C0G6	['gap gapA plr M6_Spy0265' 'gapA1 gap gapA SACOL0838' nan]	p__Firmicutes	c__Bacilli	o__Lactobacillales	f__Streptococcaceae	g__Streptococcus	s__Streptococcus_agalactiae
P06239	{'LCK'}	FengQ_2015	UniRef50_P0C0G6	['gap gapA plr M6_Spy0265' 'gapA1 gap gapA SACOL0838' nan]	p__Firmicutes	c__Bacilli	o__Lactobacillales	f__Aerococcaceae	g__Abiotrophia	s__Abiotrophia_defectiva
P06239	{'LCK'}	FengQ_2015	UniRef50_P0C0G6	['gap gapA plr M6_Spy0265' 'gapA1 gap gapA SACOL0838' nan]	p__Firmicutes	c__Bacilli	o__Lactobacillales	f__Aerococcaceae	g__Abiotrophia	s__Abiotrophia_sp_HMSC24B09
P06239	{'LCK'}	FengQ_2015	UniRef50_P0C0G6	['gap gapA plr M6_Spy0265' 'gapA1 gap gapA SACOL0838' nan]	p__Firmicutes	c__Clostridia	o__Clostridiales	f__Lachnospiraceae	g__Oribacterium	s__Oribacterium_parvum
P06239	{'LCK'}	FengQ_2015	UniRef50_P0C0G6	['gap gapA plr M6_Spy0265' 'gapA1 gap gapA SACOL0838' nan]	p__Firmicutes	c__Firmicutes_unclassified	o__Firmicutes_unclassified	f__Firmicutes_unclassified	g__Firmicutes_unclassified	s__Firmicutes_bacterium_CAG_791
P06239	{'LCK'}	FengQ_2015	UniRef50_P0C0G6	['gap gapA plr M6_Spy0265' 'gapA1 gap gapA SACOL0838' nan]	p__Firmicutes	c__Clostridia	o__Clostridiales	f__Eubacteriaceae	g__Eubacterium	s__Eubacterium_limosum
P06239	{'LCK'}	FengQ_2015	UniRef50_P0C0G6	['gap gapA plr M6_Spy0265' 'gapA1 gap gapA SACOL0838' nan]	p__Firmicutes	c__Negativicutes	o__Selenomonadales	f__Selenomonadaceae	g__Mitsuokella	s__Mitsuokella_multacida
P06239	{'LCK'}	FengQ_2015	UniRef50_P0C0G6	['gap gapA plr M6_Spy0265' 'gapA1 gap gapA SACOL0838' nan]	p__Firmicutes	c__Negativicutes	o__Selenomonadales	f__Selenomonadaceae	g__Mitsuokella	s__Mitsuokella_jalaludinii
P06239	{'LCK'}	FengQ_2015	UniRef50_P0C0G6	['gap gapA plr M6_Spy0265' 'gapA1 gap gapA SACOL0838' nan]	p__Firmicutes	c__Bacilli	o__Bacillales	f__Staphylococcaceae	g__Staphylococcus	s__Staphylococcus_haemolyticus
P06239	{'LCK'}	FengQ_2015	UniRef50_P0C0G6	['gap gapA plr M6_Spy0265' 'gapA1 gap gapA SACOL0838' nan]	p__Firmicutes	c__Bacilli	o__Lactobacillales	f__Enterococcaceae	g__Enterococcus	s__Enterococcus_faecium
P06239	{'LCK'}	FengQ_2015	UniRef50_P0C0G6	['gap gapA plr M6_Spy0265' 'gapA1 gap gapA SACOL0838' nan]	p__Firmicutes	c__Bacilli	o__Bacillales	f__Staphylococcaceae	g__Staphylococcus	s__Staphylococcus_epidermidis
P06239	{'LCK'}	FengQ_2015	UniRef50_P0C0G6	['gap gapA plr M6_Spy0265' 'gapA1 gap gapA SACOL0838' nan]	p__Firmicutes	c__Bacilli	o__Lactobacillales	f__Streptococcaceae	g__Lactococcus	s__Lactococcus_raffinolactis
P06239	{'LCK'}	FengQ_2015	UniRef50_P0C0G6	['gap gapA plr M6_Spy0265' 'gapA1 gap gapA SACOL0838' nan]	p__Firmicutes	c__Bacilli	o__Lactobacillales	f__Enterococcaceae	g__Enterococcus	s__Enterococcus_dispar
P06239	{'LCK'}	FengQ_2015	UniRef50_P0C0G6	['gap gapA plr M6_Spy0265' 'gapA1 gap gapA SACOL0838' nan]	p__Firmicutes	c__Bacilli	o__Lactobacillales	f__Streptococcaceae	g__Streptococcus	s__Streptococcus_sobrinus
P06239	{'LCK'}	FengQ_2015	UniRef50_P0C0G6	['gap gapA plr M6_Spy0265' 'gapA1 gap gapA SACOL0838' nan]	p__Firmicutes	c__Bacilli	o__Lactobacillales	f__Streptococcaceae	g__Streptococcus	s__Streptococcus_lutetiensis
P06239	{'LCK'}	FengQ_2015	UniRef50_P0C0G6	['gap gapA plr M6_Spy0265' 'gapA1 gap gapA SACOL0838' nan]	p__Firmicutes	c__Bacilli	o__Lactobacillales	f__Streptococcaceae	g__Streptococcus	s__Streptococcus_infantarius
P06239	{'LCK'}	FengQ_2015	UniRef50_P0C0G6	['gap gapA plr M6_Spy0265' 'gapA1 gap gapA SACOL0838' nan]	p__Firmicutes	c__Bacilli	o__Lactobacillales	f__Streptococcaceae	g__Streptococcus	s__Streptococcus_gallolyticus
P06239	{'LCK'}	FengQ_2015	UniRef50_P0C0G6	['gap gapA plr M6_Spy0265' 'gapA1 gap gapA SACOL0838' nan]	p__Firmicutes	c__Tissierellia	o__Tissierellales	f__Peptoniphilaceae	g__Anaerococcus	s__Anaerococcus_vaginalis
P06239	{'LCK'}	FengQ_2015	UniRef50_P0C0G6	['gap gapA plr M6_Spy0265' 'gapA1 gap gapA SACOL0838' nan]	p__Firmicutes	c__Bacilli	o__Bacillales	f__Staphylococcaceae	g__Staphylococcus	s__Staphylococcus_equorum
P06239	{'LCK'}	ZellerG_2014	UniRef50_P0C0G6	['gap gapA plr M6_Spy0265' 'gapA1 gap gapA SACOL0838' nan]	p__Firmicutes	c__Clostridia	o__Clostridiales	f__Lachnospiraceae	g__Blautia	s__Blautia_wexlerae
P06239	{'LCK'}	ZellerG_2014	UniRef50_P0C0G6	['gap gapA plr M6_Spy0265' 'gapA1 gap gapA SACOL0838' nan]	p__Firmicutes	c__Clostridia	o__Clostridiales	f__Lachnospiraceae	g__Blautia	s__Blautia_obeum
P06239	{'LCK'}	ZellerG_2014	UniRef50_P0C0G6	['gap gapA plr M6_Spy0265' 'gapA1 gap gapA SACOL0838' nan]	p__Firmicutes	c__Clostridia	o__Clostridiales	f__Lachnospiraceae	g__Coprococcus	s__Coprococcus_comes
P06239	{'LCK'}	ZellerG_2014	UniRef50_P0C0G6	['gap gapA plr M6_Spy0265' 'gapA1 gap gapA SACOL0838' nan]	p__Firmicutes	c__Clostridia	o__Clostridiales	f__Lachnospiraceae	g__Coprococcus	s__Coprococcus_comes_CAG_19
P06239	{'LCK'}	ZellerG_2014	UniRef50_P0C0G6	['gap gapA plr M6_Spy0265' 'gapA1 gap gapA SACOL0838' nan]	p__Firmicutes	c__Clostridia	o__Clostridiales	f__Ruminococcaceae	g__Ruminococcus	s__Ruminococcus_lactaris
P06239	{'LCK'}	ZellerG_2014	UniRef50_P0C0G6	['gap gapA plr M6_Spy0265' 'gapA1 gap gapA SACOL0838' nan]	p__Firmicutes	c__Clostridia	o__Clostridiales	f__Lachnospiraceae	g__Dorea	s__Dorea_longicatena_CAG_42
P06239	{'LCK'}	ZellerG_2014	UniRef50_P0C0G6	['gap gapA plr M6_Spy0265' 'gapA1 gap gapA SACOL0838' nan]	p__Firmicutes	c__Clostridia	o__Clostridiales	f__Lachnospiraceae	g__Blautia	s__Ruminococcus_gnavus
P06239	{'LCK'}	ZellerG_2014	UniRef50_P0C0G6	['gap gapA plr M6_Spy0265' 'gapA1 gap gapA SACOL0838' nan]	p__Firmicutes	c__Clostridia	o__Clostridiales	f__Lachnospiraceae	g__Dorea	s__Dorea_longicatena
P06239	{'LCK'}	ZellerG_2014	UniRef50_P0C0G6	['gap gapA plr M6_Spy0265' 'gapA1 gap gapA SACOL0838' nan]	p__Firmicutes	c__Clostridia	o__Clostridiales	f__Lachnospiraceae	g__Blautia	s__Ruminococcus_torques
P06239	{'LCK'}	ZellerG_2014	UniRef50_P0C0G6	['gap gapA plr M6_Spy0265' 'gapA1 gap gapA SACOL0838' nan]	p__Firmicutes	c__Clostridia	o__Clostridiales	f__Lachnospiraceae	g__Roseburia	s__Roseburia_sp_CAG_471
P06239	{'LCK'}	ZellerG_2014	UniRef50_P0C0G6	['gap gapA plr M6_Spy0265' 'gapA1 gap gapA SACOL0838' nan]	p__Firmicutes	c__Clostridia	o__Clostridiales	f__Clostridiaceae	g__Hungatella	s__Hungatella_hathewayi
P06239	{'LCK'}	ZellerG_2014	UniRef50_P0C0G6	['gap gapA plr M6_Spy0265' 'gapA1 gap gapA SACOL0838' nan]	p__Firmicutes	c__Clostridia	o__Clostridiales	f__Lachnospiraceae	g__Blautia	s__Blautia_sp_CAG_257
P06239	{'LCK'}	ZellerG_2014	UniRef50_P0C0G6	['gap gapA plr M6_Spy0265' 'gapA1 gap gapA SACOL0838' nan]	p__Firmicutes	c__Clostridia	o__Clostridiales	f__Lachnospiraceae	g__Lachnoclostridium	s__Lachnoclostridium_sp_An298
P06239	{'LCK'}	ZellerG_2014	UniRef50_P0C0G6	['gap gapA plr M6_Spy0265' 'gapA1 gap gapA SACOL0838' nan]	p__Firmicutes	c__Clostridia	o__Clostridiales	f__Lachnospiraceae	g__Sellimonas	s__Sellimonas_intestinalis
P06239	{'LCK'}	ZellerG_2014	UniRef50_P0C0G6	['gap gapA plr M6_Spy0265' 'gapA1 gap gapA SACOL0838' nan]	p__Firmicutes	c__Clostridia	o__Clostridiales	f__Lachnospiraceae	g__Blautia	s__Blautia_hydrogenotrophica
P06239	{'LCK'}	ZellerG_2014	UniRef50_P0C0G6	['gap gapA plr M6_Spy0265' 'gapA1 gap gapA SACOL0838' nan]	p__Firmicutes	c__Clostridia	o__Clostridiales	f__Lachnospiraceae	g__Blautia	s__Blautia_hydrogenotrophica_CAG_147
P06239	{'LCK'}	ZellerG_2014	UniRef50_P0C0G6	['gap gapA plr M6_Spy0265' 'gapA1 gap gapA SACOL0838' nan]	p__Firmicutes	c__Clostridia	o__Clostridiales	f__Lachnospiraceae	g__Blautia	s__Blautia_producta
P06239	{'LCK'}	ZellerG_2014	UniRef50_P0C0G6	['gap gapA plr M6_Spy0265' 'gapA1 gap gapA SACOL0838' nan]	p__Firmicutes	c__Clostridia	o__Clostridiales	f__Lachnospiraceae	g__Blautia	s__Blautia_coccoides
P06239	{'LCK'}	ZellerG_2014	UniRef50_P0C0G6	['gap gapA plr M6_Spy0265' 'gapA1 gap gapA SACOL0838' nan]	p__Firmicutes	c__Firmicutes_unclassified	o__Firmicutes_unclassified	f__Firmicutes_unclassified	g__Firmicutes_unclassified	s__Firmicutes_bacterium_CAG_424
P06239	{'LCK'}	ZellerG_2014	UniRef50_P0C0G6	['gap gapA plr M6_Spy0265' 'gapA1 gap gapA SACOL0838' nan]	p__Firmicutes	c__Clostridia	o__Clostridiales	f__Lachnospiraceae	g__Lachnoclostridium	s__Lachnoclostridium_sp_An118
P06239	{'LCK'}	ZellerG_2014	UniRef50_P0C0G6	['gap gapA plr M6_Spy0265' 'gapA1 gap gapA SACOL0838' nan]	p__Firmicutes	c__Clostridia	o__Clostridiales	f__Clostridiaceae	g__Lactonifactor	s__Lactonifactor_longoviformis
P06239	{'LCK'}	ZellerG_2014	UniRef50_P0C0G6	['gap gapA plr M6_Spy0265' 'gapA1 gap gapA SACOL0838' nan]	p__Firmicutes	c__Clostridia	o__Clostridiales	f__Lachnospiraceae	g__Blautia	s__Blautia_sp_An249
P06239	{'LCK'}	ZellerG_2014	UniRef50_P0C0G6	['gap gapA plr M6_Spy0265' 'gapA1 gap gapA SACOL0838' nan]	p__Firmicutes	c__Clostridia	o__Clostridiales	f__Lachnospiraceae	g__Blautia	s__Blautia_hansenii
P06239	{'LCK'}	ZellerG_2014	UniRef50_P0C0G6	['gap gapA plr M6_Spy0265' 'gapA1 gap gapA SACOL0838' nan]	p__Firmicutes	c__Clostridia	o__Clostridiales	f__Clostridiaceae	g__Clostridium	s__Clostridium_sp_D5
P06239	{'LCK'}	ZellerG_2014	UniRef50_P0C0G6	['gap gapA plr M6_Spy0265' 'gapA1 gap gapA SACOL0838' nan]	p__Firmicutes	c__Clostridia	o__Clostridiales	f__Eubacteriaceae	g__Eubacterium	s__Eubacterium_sp_CAG_180
P06239	{'LCK'}	ZellerG_2014	UniRef50_P0C0G6	['gap gapA plr M6_Spy0265' 'gapA1 gap gapA SACOL0838' nan]	p__Firmicutes	c__Clostridia	o__Clostridiales	f__Ruminococcaceae	g__Ruminococcus	s__Ruminococcus_bicirculans
P06239	{'LCK'}	ZellerG_2014	UniRef50_P0C0G6	['gap gapA plr M6_Spy0265' 'gapA1 gap gapA SACOL0838' nan]	p__Firmicutes	c__Clostridia	o__Clostridiales	f__Ruminococcaceae	g__Ruminococcaceae_unclassified	s__Eubacterium_siraeum
P06239	{'LCK'}	ZellerG_2014	UniRef50_P0C0G6	['gap gapA plr M6_Spy0265' 'gapA1 gap gapA SACOL0838' nan]	p__Firmicutes	c__Clostridia	o__Clostridiales	f__Ruminococcaceae	g__Ruminococcus	s__Ruminococcus_callidus
P06239	{'LCK'}	ZellerG_2014	UniRef50_P0C0G6	['gap gapA plr M6_Spy0265' 'gapA1 gap gapA SACOL0838' nan]	p__Firmicutes	c__Clostridia	o__Clostridiales	f__Lachnospiraceae	g__Roseburia	s__Roseburia_sp_CAG_303
P06239	{'LCK'}	ZellerG_2014	UniRef50_P0C0G6	['gap gapA plr M6_Spy0265' 'gapA1 gap gapA SACOL0838' nan]	p__Firmicutes	c__Clostridia	o__Clostridiales	f__Eubacteriaceae	g__Eubacterium	s__Eubacterium_sp_OM08_24
P06239	{'LCK'}	ZellerG_2014	UniRef50_P0C0G6	['gap gapA plr M6_Spy0265' 'gapA1 gap gapA SACOL0838' nan]	p__Firmicutes	c__Clostridia	o__Clostridiales	f__Lachnospiraceae	g__Coprococcus	s__Coprococcus_eutactus
P06239	{'LCK'}	ZellerG_2014	UniRef50_P0C0G6	['gap gapA plr M6_Spy0265' 'gapA1 gap gapA SACOL0838' nan]	p__Firmicutes	c__Clostridia	o__Clostridiales	f__Ruminococcaceae	g__Ruminococcus	s__Ruminococcus_sp_CAG_488
P06239	{'LCK'}	ZellerG_2014	UniRef50_P0C0G6	['gap gapA plr M6_Spy0265' 'gapA1 gap gapA SACOL0838' nan]	p__Firmicutes	c__Clostridia	o__Clostridiales	f__Ruminococcaceae	g__Ruminococcus	s__Ruminococcus_sp_CAG_563
P06239	{'LCK'}	ZellerG_2014	UniRef50_P0C0G6	['gap gapA plr M6_Spy0265' 'gapA1 gap gapA SACOL0838' nan]	p__Firmicutes	c__Clostridia	o__Clostridiales	f__Eubacteriaceae	g__Eubacterium	s__Eubacterium_sp_CAG_786
P06239	{'LCK'}	ZellerG_2014	UniRef50_P0C0G6	['gap gapA plr M6_Spy0265' 'gapA1 gap gapA SACOL0838' nan]	p__Firmicutes	c__Clostridia	o__Clostridiales	f__Clostridiaceae	g__Clostridium	s__Clostridium_sp_CAG_632
P06239	{'LCK'}	ZellerG_2014	UniRef50_P0C0G6	['gap gapA plr M6_Spy0265' 'gapA1 gap gapA SACOL0838' nan]	p__Firmicutes	c__Clostridia	o__Clostridiales	f__Ruminococcaceae	g__Ruminococcus	s__Ruminococcus_sp_CAG_579
P06239	{'LCK'}	ZellerG_2014	UniRef50_P0C0G6	['gap gapA plr M6_Spy0265' 'gapA1 gap gapA SACOL0838' nan]	p__Firmicutes	c__Clostridia	o__Clostridiales	f__Clostridiaceae	g__Clostridium	s__Clostridium_sp_CAG_590
P06239	{'LCK'}	ZellerG_2014	UniRef50_P0C0G6	['gap gapA plr M6_Spy0265' 'gapA1 gap gapA SACOL0838' nan]	p__Firmicutes	c__Clostridia	o__Clostridiales	f__Ruminococcaceae	g__Ruminococcus	s__Ruminococcus_sp_CAG_330
P06239	{'LCK'}	ZellerG_2014	UniRef50_P0C0G6	['gap gapA plr M6_Spy0265' 'gapA1 gap gapA SACOL0838' nan]	p__Firmicutes	c__Clostridia	o__Clostridiales	f__Lachnospiraceae	g__Lachnospiraceae_unclassified	s__Eubacterium_rectale
P06239	{'LCK'}	ZellerG_2014	UniRef50_P0C0G6	['gap gapA plr M6_Spy0265' 'gapA1 gap gapA SACOL0838' nan]	p__Firmicutes	c__Clostridia	o__Clostridiales	f__Eubacteriaceae	g__Eubacterium	s__Eubacterium_hallii_CAG_12
P06239	{'LCK'}	ZellerG_2014	UniRef50_P0C0G6	['gap gapA plr M6_Spy0265' 'gapA1 gap gapA SACOL0838' nan]	p__Firmicutes	c__Clostridia	o__Clostridiales	f__Lachnospiraceae	g__Roseburia	s__Roseburia_hominis
P06239	{'LCK'}	ZellerG_2014	UniRef50_P0C0G6	['gap gapA plr M6_Spy0265' 'gapA1 gap gapA SACOL0838' nan]	p__Firmicutes	c__Clostridia	o__Clostridiales	f__Lachnospiraceae	g__Roseburia	s__Roseburia_inulinivorans
P06239	{'LCK'}	ZellerG_2014	UniRef50_P0C0G6	['gap gapA plr M6_Spy0265' 'gapA1 gap gapA SACOL0838' nan]	p__Firmicutes	c__Clostridia	o__Clostridiales	f__Lachnospiraceae	g__Roseburia	s__Roseburia_inulinivorans_CAG_15
P06239	{'LCK'}	ZellerG_2014	UniRef50_P0C0G6	['gap gapA plr M6_Spy0265' 'gapA1 gap gapA SACOL0838' nan]	p__Firmicutes	c__Clostridia	o__Clostridiales	f__Lachnospiraceae	g__Roseburia	s__Roseburia_faecis
P06239	{'LCK'}	ZellerG_2014	UniRef50_P0C0G6	['gap gapA plr M6_Spy0265' 'gapA1 gap gapA SACOL0838' nan]	p__Firmicutes	c__Clostridia	o__Clostridiales	f__Eubacteriaceae	g__Eubacterium	s__Eubacterium_hallii
P06239	{'LCK'}	ZellerG_2014	UniRef50_P0C0G6	['gap gapA plr M6_Spy0265' 'gapA1 gap gapA SACOL0838' nan]	p__Firmicutes	c__Clostridia	o__Clostridiales	f__Lachnospiraceae	g__Roseburia	s__Roseburia_intestinalis_CAG_13
P06239	{'LCK'}	ZellerG_2014	UniRef50_P0C0G6	['gap gapA plr M6_Spy0265' 'gapA1 gap gapA SACOL0838' nan]	p__Firmicutes	c__Clostridia	o__Clostridiales	f__Lachnospiraceae	g__Roseburia	s__Roseburia_intestinalis
P06239	{'LCK'}	ZellerG_2014	UniRef50_P0C0G6	['gap gapA plr M6_Spy0265' 'gapA1 gap gapA SACOL0838' nan]	p__Firmicutes	c__Clostridia	o__Clostridiales	f__Lachnospiraceae	g__Blautia	s__Ruminococcus_torques
P06239	{'LCK'}	ZellerG_2014	UniRef50_P0C0G6	['gap gapA plr M6_Spy0265' 'gapA1 gap gapA SACOL0838' nan]	p__Firmicutes	c__Clostridia	o__Clostridiales	f__Lachnospiraceae	g__Butyrivibrio	s__Butyrivibrio_crossotus
P06239	{'LCK'}	ZellerG_2014	UniRef50_P0C0G6	['gap gapA plr M6_Spy0265' 'gapA1 gap gapA SACOL0838' nan]	p__Firmicutes	c__Clostridia	o__Clostridiales	f__Lachnospiraceae	g__Butyrivibrio	s__Butyrivibrio_crossotus_CAG_259
P06239	{'LCK'}	ZellerG_2014	UniRef50_P0C0G6	['gap gapA plr M6_Spy0265' 'gapA1 gap gapA SACOL0838' nan]	p__Firmicutes	c__Clostridia	o__Clostridiales	f__Clostridiaceae	g__Clostridium	s__Clostridium_sp_CAG_253
P06239	{'LCK'}	ZellerG_2014	UniRef50_P0C0G6	['gap gapA plr M6_Spy0265' 'gapA1 gap gapA SACOL0838' nan]	p__Firmicutes	c__Clostridia	o__Clostridiales	f__Eubacteriaceae	g__Eubacterium	s__Eubacterium_sp_An11
P06239	{'LCK'}	ZellerG_2014	UniRef50_P0C0G6	['gap gapA plr M6_Spy0265' 'gapA1 gap gapA SACOL0838' nan]	p__Firmicutes	c__Clostridia	o__Clostridiales	f__Clostridiaceae	g__Clostridium	s__Clostridium_sp_CAG_411
P06239	{'LCK'}	ZellerG_2014	UniRef50_P0C0G6	['gap gapA plr M6_Spy0265' 'gapA1 gap gapA SACOL0838' nan]	p__Proteobacteria	c__Gammaproteobacteria	o__Enterobacterales	f__Enterobacteriaceae	g__Klebsiella	s__Klebsiella_oxytoca
P06239	{'LCK'}	ZellerG_2014	UniRef50_P0C0G6	['gap gapA plr M6_Spy0265' 'gapA1 gap gapA SACOL0838' nan]	p__Firmicutes	c__Clostridia	o__Clostridiales	f__Lachnospiraceae	g__Fusicatenibacter	s__Fusicatenibacter_saccharivorans
P06239	{'LCK'}	ZellerG_2014	UniRef50_P0C0G6	['gap gapA plr M6_Spy0265' 'gapA1 gap gapA SACOL0838' nan]	p__Firmicutes	c__Clostridia	o__Clostridiales	f__Ruminococcaceae	g__Ruminococcus	s__Ruminococcus_bromii
P06239	{'LCK'}	ZellerG_2014	UniRef50_P0C0G6	['gap gapA plr M6_Spy0265' 'gapA1 gap gapA SACOL0838' nan]	p__Firmicutes	c__Clostridia	o__Clostridiales	f__Ruminococcaceae	g__Ruminococcus	s__Ruminococcus_sp_CAG_403
P06239	{'LCK'}	ZellerG_2014	UniRef50_P0C0G6	['gap gapA plr M6_Spy0265' 'gapA1 gap gapA SACOL0838' nan]	p__Firmicutes	c__Clostridia	o__Clostridiales	f__Lachnospiraceae	g__Lachnoclostridium	s__Clostridium_saccharolyticum
P06239	{'LCK'}	ZellerG_2014	UniRef50_P0C0G6	['gap gapA plr M6_Spy0265' 'gapA1 gap gapA SACOL0838' nan]	p__Firmicutes	c__Clostridia	o__Clostridiales	f__Clostridiaceae	g__Clostridium	s__Clostridium_sp_CAG_299
P06239	{'LCK'}	ZellerG_2014	UniRef50_P0C0G6	['gap gapA plr M6_Spy0265' 'gapA1 gap gapA SACOL0838' nan]	p__Firmicutes	c__Clostridia	o__Clostridiales	f__Lachnospiraceae	g__Anaerostipes	s__Anaerostipes_hadrus
P06239	{'LCK'}	ZellerG_2014	UniRef50_P0C0G6	['gap gapA plr M6_Spy0265' 'gapA1 gap gapA SACOL0838' nan]	p__Firmicutes	c__Clostridia	o__Clostridiales	f__Lachnospiraceae	g__Tyzzerella	s__Tyzzerella_nexilis
P06239	{'LCK'}	ZellerG_2014	UniRef50_P0C0G6	['gap gapA plr M6_Spy0265' 'gapA1 gap gapA SACOL0838' nan]	p__Firmicutes	c__Clostridia	o__Clostridiales	f__Eubacteriaceae	g__Eubacterium	s__Eubacterium_ramulus
P06239	{'LCK'}	ZellerG_2014	UniRef50_P0C0G6	['gap gapA plr M6_Spy0265' 'gapA1 gap gapA SACOL0838' nan]	p__Firmicutes	c__Clostridia	o__Clostridiales	f__Lachnospiraceae	g__Murimonas	s__Murimonas_intestini
P06239	{'LCK'}	ZellerG_2014	UniRef50_P0C0G6	['gap gapA plr M6_Spy0265' 'gapA1 gap gapA SACOL0838' nan]	p__Firmicutes	c__Firmicutes_unclassified	o__Firmicutes_unclassified	f__Firmicutes_unclassified	g__Firmicutes_unclassified	s__Firmicutes_bacterium_CAG_110
P06239	{'LCK'}	ZellerG_2014	UniRef50_P0C0G6	['gap gapA plr M6_Spy0265' 'gapA1 gap gapA SACOL0838' nan]	p__Firmicutes	c__Firmicutes_unclassified	o__Firmicutes_unclassified	f__Firmicutes_unclassified	g__Firmicutes_unclassified	s__Firmicutes_bacterium_CAG_170
P06239	{'LCK'}	ZellerG_2014	UniRef50_P0C0G6	['gap gapA plr M6_Spy0265' 'gapA1 gap gapA SACOL0838' nan]	p__Firmicutes	c__Clostridia	o__Clostridiales	f__Eubacteriaceae	g__Eubacterium	s__Eubacterium_eligens_CAG_72
P06239	{'LCK'}	ZellerG_2014	UniRef50_P0C0G6	['gap gapA plr M6_Spy0265' 'gapA1 gap gapA SACOL0838' nan]	p__Firmicutes	c__Clostridia	o__Clostridiales	f__Eubacteriaceae	g__Eubacterium	s__Eubacterium_eligens
P06239	{'LCK'}	ZellerG_2014	UniRef50_P0C0G6	['gap gapA plr M6_Spy0265' 'gapA1 gap gapA SACOL0838' nan]	p__Firmicutes	c__Clostridia	o__Clostridiales	f__Lachnospiraceae	g__Lachnospira	s__Lachnospira_pectinoschiza
P06239	{'LCK'}	ZellerG_2014	UniRef50_P0C0G6	['gap gapA plr M6_Spy0265' 'gapA1 gap gapA SACOL0838' nan]	p__Firmicutes	c__Firmicutes_unclassified	o__Firmicutes_unclassified	f__Firmicutes_unclassified	g__Firmicutes_unclassified	s__Firmicutes_bacterium_CAG_534
P06239	{'LCK'}	ZellerG_2014	UniRef50_P0C0G6	['gap gapA plr M6_Spy0265' 'gapA1 gap gapA SACOL0838' nan]	p__Firmicutes	c__Clostridia	o__Clostridiales	f__Clostridiaceae	g__Clostridium	s__Clostridium_disporicum
P06239	{'LCK'}	ZellerG_2014	UniRef50_P0C0G6	['gap gapA plr M6_Spy0265' 'gapA1 gap gapA SACOL0838' nan]	p__Firmicutes	c__Clostridia	o__Clostridiales	f__Clostridiaceae	g__Clostridium	s__Clostridium_celatum
P06239	{'LCK'}	ZellerG_2014	UniRef50_P0C0G6	['gap gapA plr M6_Spy0265' 'gapA1 gap gapA SACOL0838' nan]	p__Firmicutes	c__Clostridia	o__Clostridiales	f__Eubacteriaceae	g__Eubacterium	s__Eubacterium_sp_CAG_251
P06239	{'LCK'}	ZellerG_2014	UniRef50_P0C0G6	['gap gapA plr M6_Spy0265' 'gapA1 gap gapA SACOL0838' nan]	p__Firmicutes	c__Clostridia	o__Clostridiales	f__Ruminococcaceae	g__Anaerotruncus	s__Anaerotruncus_sp_CAG_528
P06239	{'LCK'}	ZellerG_2014	UniRef50_P0C0G6	['gap gapA plr M6_Spy0265' 'gapA1 gap gapA SACOL0838' nan]	p__Firmicutes	c__Firmicutes_unclassified	o__Firmicutes_unclassified	f__Firmicutes_unclassified	g__Firmicutes_unclassified	s__Firmicutes_bacterium_CAG_94
P06239	{'LCK'}	ZellerG_2014	UniRef50_P0C0G6	['gap gapA plr M6_Spy0265' 'gapA1 gap gapA SACOL0838' nan]	p__Firmicutes	c__Clostridia	o__Clostridiales	f__Lachnospiraceae	g__Dorea	s__Dorea_longicatena
P06239	{'LCK'}	ZellerG_2014	UniRef50_P0C0G6	['gap gapA plr M6_Spy0265' 'gapA1 gap gapA SACOL0838' nan]	p__Firmicutes	c__Clostridia	o__Clostridiales	f__Lachnospiraceae	g__Lachnoclostridium	s__Clostridium_bolteae
P06239	{'LCK'}	ZellerG_2014	UniRef50_P0C0G6	['gap gapA plr M6_Spy0265' 'gapA1 gap gapA SACOL0838' nan]	p__Firmicutes	c__Clostridia	o__Clostridiales	f__Lachnospiraceae	g__Lachnoclostridium	s__Clostridium_citroniae
P06239	{'LCK'}	ZellerG_2014	UniRef50_P0C0G6	['gap gapA plr M6_Spy0265' 'gapA1 gap gapA SACOL0838' nan]	p__Firmicutes	c__Clostridia	o__Clostridiales	f__Lachnospiraceae	g__Lachnoclostridium	s__Clostridium_asparagiforme
P06239	{'LCK'}	ZellerG_2014	UniRef50_P0C0G6	['gap gapA plr M6_Spy0265' 'gapA1 gap gapA SACOL0838' nan]	p__Firmicutes	c__Clostridia	o__Clostridiales	f__Clostridiaceae	g__Hungatella	s__Hungatella_hathewayi
P06239	{'LCK'}	ZellerG_2014	UniRef50_P0C0G6	['gap gapA plr M6_Spy0265' 'gapA1 gap gapA SACOL0838' nan]	p__Firmicutes	c__Clostridia	o__Clostridiales	f__Lachnospiraceae	g__Lachnoclostridium	s__Clostridium_lavalense
P06239	{'LCK'}	ZellerG_2014	UniRef50_P0C0G6	['gap gapA plr M6_Spy0265' 'gapA1 gap gapA SACOL0838' nan]	p__Firmicutes	c__Clostridia	o__Clostridiales	f__Lachnospiraceae	g__Lachnoclostridium	s__Clostridium_clostridioforme
P06239	{'LCK'}	ZellerG_2014	UniRef50_P0C0G6	['gap gapA plr M6_Spy0265' 'gapA1 gap gapA SACOL0838' nan]	p__Firmicutes	c__Clostridia	o__Clostridiales	f__Lachnospiraceae	g__Lachnoclostridium	s__Clostridium_aldenense
P06239	{'LCK'}	ZellerG_2014	UniRef50_P0C0G6	['gap gapA plr M6_Spy0265' 'gapA1 gap gapA SACOL0838' nan]	p__Firmicutes	c__Clostridia	o__Clostridiales	f__Clostridiales_unclassified	g__Clostridiales_unclassified	s__Clostridiales_bacterium_1_7_47FAA
P06239	{'LCK'}	ZellerG_2014	UniRef50_P0C0G6	['gap gapA plr M6_Spy0265' 'gapA1 gap gapA SACOL0838' nan]	p__Firmicutes	c__Clostridia	o__Clostridiales	f__Lachnospiraceae	g__Lachnoclostridium	s__Clostridium_saccharolyticum
P06239	{'LCK'}	ZellerG_2014	UniRef50_P0C0G6	['gap gapA plr M6_Spy0265' 'gapA1 gap gapA SACOL0838' nan]	p__Firmicutes	c__Clostridia	o__Clostridiales	f__Clostridiaceae	g__Clostridium	s__Clostridium_sp_chh4_2
P06239	{'LCK'}	ZellerG_2014	UniRef50_P0C0G6	['gap gapA plr M6_Spy0265' 'gapA1 gap gapA SACOL0838' nan]	p__Firmicutes	c__Clostridia	o__Clostridiales	f__Lachnospiraceae	g__Coprococcus	s__Coprococcus_catus
P06239	{'LCK'}	ZellerG_2014	UniRef50_P0C0G6	['gap gapA plr M6_Spy0265' 'gapA1 gap gapA SACOL0838' nan]	p__Firmicutes	c__Clostridia	o__Clostridiales	f__Eubacteriaceae	g__Eubacterium	s__Eubacterium_ventriosum
P06239	{'LCK'}	ZellerG_2014	UniRef50_P0C0G6	['gap gapA plr M6_Spy0265' 'gapA1 gap gapA SACOL0838' nan]	p__Firmicutes	c__Clostridia	o__Clostridiales	f__Ruminococcaceae	g__Ruthenibacterium	s__Ruthenibacterium_lactatiformans
P06239	{'LCK'}	ZellerG_2014	UniRef50_P0C0G6	['gap gapA plr M6_Spy0265' 'gapA1 gap gapA SACOL0838' nan]	p__Firmicutes	c__Clostridia	o__Clostridiales	f__Ruminococcaceae	g__Gemmiger	s__Gemmiger_sp_An194
P06239	{'LCK'}	ZellerG_2014	UniRef50_P0C0G6	['gap gapA plr M6_Spy0265' 'gapA1 gap gapA SACOL0838' nan]	p__Firmicutes	c__Clostridia	o__Clostridiales	f__Lachnospiraceae	g__Eisenbergiella	s__Eisenbergiella_massiliensis
P06239	{'LCK'}	ZellerG_2014	UniRef50_P0C0G6	['gap gapA plr M6_Spy0265' 'gapA1 gap gapA SACOL0838' nan]	p__Firmicutes	c__Clostridia	o__Clostridiales	f__Clostridiaceae	g__Clostridium	s__Clostridium_sp_CAG_58
P06239	{'LCK'}	ZellerG_2014	UniRef50_P0C0G6	['gap gapA plr M6_Spy0265' 'gapA1 gap gapA SACOL0838' nan]	p__Firmicutes	c__Clostridia	o__Clostridiales	f__Lachnospiraceae	g__Eisenbergiella	s__Eisenbergiella_tayi
P06239	{'LCK'}	ZellerG_2014	UniRef50_P0C0G6	['gap gapA plr M6_Spy0265' 'gapA1 gap gapA SACOL0838' nan]	p__Firmicutes	c__Clostridia	o__Clostridiales	f__Clostridiaceae	g__Clostridium	s__Clostridium_sp_CAG_510
P06239	{'LCK'}	ZellerG_2014	UniRef50_P0C0G6	['gap gapA plr M6_Spy0265' 'gapA1 gap gapA SACOL0838' nan]	p__Firmicutes	c__Clostridia	o__Clostridiales	f__Clostridiaceae	g__Clostridium	s__Clostridium_sp_CAG_964
P06239	{'LCK'}	ZellerG_2014	UniRef50_P0C0G6	['gap gapA plr M6_Spy0265' 'gapA1 gap gapA SACOL0838' nan]	p__Firmicutes	c__Erysipelotrichia	o__Erysipelotrichales	f__Erysipelotrichaceae	g__Erysipelatoclostridium	s__Erysipelatoclostridium_ramosum
P06239	{'LCK'}	ZellerG_2014	UniRef50_P0C0G6	['gap gapA plr M6_Spy0265' 'gapA1 gap gapA SACOL0838' nan]	p__Firmicutes	c__Erysipelotrichia	o__Erysipelotrichales	f__Erysipelotrichaceae	g__Massiliomicrobiota	s__Massiliomicrobiota_timonensis
P06239	{'LCK'}	ZellerG_2014	UniRef50_P0C0G6	['gap gapA plr M6_Spy0265' 'gapA1 gap gapA SACOL0838' nan]	p__Firmicutes	c__Erysipelotrichia	o__Erysipelotrichales	f__Erysipelotrichaceae	g__Coprobacillus	s__Coprobacillus_cateniformis
P06239	{'LCK'}	ZellerG_2014	UniRef50_P0C0G6	['gap gapA plr M6_Spy0265' 'gapA1 gap gapA SACOL0838' nan]	p__Firmicutes	c__Clostridia	o__Clostridiales	f__Lachnospiraceae	g__Lachnoclostridium	s__Lachnoclostridium_sp_An14
P06239	{'LCK'}	ZellerG_2014	UniRef50_P0C0G6	['gap gapA plr M6_Spy0265' 'gapA1 gap gapA SACOL0838' nan]	p__Firmicutes	c__Clostridia	o__Clostridiales	f__Clostridiaceae	g__Hungatella	s__Hungatella_hathewayi
P06239	{'LCK'}	ZellerG_2014	UniRef50_P0C0G6	['gap gapA plr M6_Spy0265' 'gapA1 gap gapA SACOL0838' nan]	p__Firmicutes	c__Clostridia	o__Clostridiales	f__Lachnospiraceae	g__Anaerostipes	s__Anaerostipes_caccae
P06239	{'LCK'}	ZellerG_2014	UniRef50_P0C0G6	['gap gapA plr M6_Spy0265' 'gapA1 gap gapA SACOL0838' nan]	p__Firmicutes	c__Clostridia	o__Clostridiales	f__Lachnospiraceae	g__Roseburia	s__Roseburia_sp_CAG_309
P06239	{'LCK'}	ZellerG_2014	UniRef50_P0C0G6	['gap gapA plr M6_Spy0265' 'gapA1 gap gapA SACOL0838' nan]	p__Firmicutes	c__Firmicutes_unclassified	o__Firmicutes_unclassified	f__Firmicutes_unclassified	g__Firmicutes_unclassified	s__Firmicutes_bacterium_CAG_238
P06239	{'LCK'}	ZellerG_2014	UniRef50_P0C0G6	['gap gapA plr M6_Spy0265' 'gapA1 gap gapA SACOL0838' nan]	p__Firmicutes	c__Clostridia	o__Clostridiales	f__Lachnospiraceae	g__Dorea	s__Dorea_sp_CAG_317
P06239	{'LCK'}	ZellerG_2014	UniRef50_P0C0G6	['gap gapA plr M6_Spy0265' 'gapA1 gap gapA SACOL0838' nan]	p__Firmicutes	c__Clostridia	o__Clostridiales	f__Lachnospiraceae	g__Dorea	s__Dorea_formicigenerans
P06239	{'LCK'}	ZellerG_2014	UniRef50_P0C0G6	['gap gapA plr M6_Spy0265' 'gapA1 gap gapA SACOL0838' nan]	p__Firmicutes	c__Clostridia	o__Clostridiales	f__Lachnospiraceae	g__Dorea	s__Dorea_formicigenerans_CAG_28
P06239	{'LCK'}	ZellerG_2014	UniRef50_P0C0G6	['gap gapA plr M6_Spy0265' 'gapA1 gap gapA SACOL0838' nan]	p__Firmicutes	c__Clostridia	o__Clostridiales	f__Lachnospiraceae	g__Lachnoclostridium	s__Clostridium_hylemonae
P06239	{'LCK'}	ZellerG_2014	UniRef50_P0C0G6	['gap gapA plr M6_Spy0265' 'gapA1 gap gapA SACOL0838' nan]	p__Firmicutes	c__Clostridia	o__Clostridiales	f__Lachnospiraceae	g__Lachnoclostridium	s__Lachnoclostridium_sp_An131
P06239	{'LCK'}	ZellerG_2014	UniRef50_P0C0G6	['gap gapA plr M6_Spy0265' 'gapA1 gap gapA SACOL0838' nan]	p__Firmicutes	c__Clostridia	o__Clostridiales	f__Clostridiales_unclassified	g__Clostridiales_unclassified	s__Bacteroides_pectinophilus
P06239	{'LCK'}	ZellerG_2014	UniRef50_P0C0G6	['gap gapA plr M6_Spy0265' 'gapA1 gap gapA SACOL0838' nan]	p__Firmicutes	c__Clostridia	o__Clostridiales	f__Lachnospiraceae	g__Lachnoclostridium	s__Lachnoclostridium_sp_An138
P06239	{'LCK'}	ZellerG_2014	UniRef50_P0C0G6	['gap gapA plr M6_Spy0265' 'gapA1 gap gapA SACOL0838' nan]	p__Firmicutes	c__Clostridia	o__Clostridiales	f__Lachnospiraceae	g__Lachnoclostridium	s__Clostridium_scindens
P06239	{'LCK'}	ZellerG_2014	UniRef50_P0C0G6	['gap gapA plr M6_Spy0265' 'gapA1 gap gapA SACOL0838' nan]	p__Firmicutes	c__Clostridia	o__Clostridiales	f__Ruminococcaceae	g__Ruminococcus	s__Ruminococcus_sp_CAG_624
P06239	{'LCK'}	ZellerG_2014	UniRef50_P0C0G6	['gap gapA plr M6_Spy0265' 'gapA1 gap gapA SACOL0838' nan]	p__Firmicutes	c__Clostridia	o__Clostridiales	f__Lachnospiraceae	g__Lachnoclostridium	s__Clostridium_symbiosum
P06239	{'LCK'}	ZellerG_2014	UniRef50_P0C0G6	['gap gapA plr M6_Spy0265' 'gapA1 gap gapA SACOL0838' nan]	p__Firmicutes	c__Erysipelotrichia	o__Erysipelotrichales	f__Erysipelotrichaceae	g__Holdemania	s__Holdemania_filiformis
P06239	{'LCK'}	ZellerG_2014	UniRef50_P0C0G6	['gap gapA plr M6_Spy0265' 'gapA1 gap gapA SACOL0838' nan]	p__Firmicutes	c__Clostridia	o__Clostridiales	f__Lachnospiraceae	g__Lachnospira	s__Lachnospira_pectinoschiza
P06239	{'LCK'}	ZellerG_2014	UniRef50_P0C0G6	['gap gapA plr M6_Spy0265' 'gapA1 gap gapA SACOL0838' nan]	p__Firmicutes	c__Clostridia	o__Clostridiales	f__Eubacteriaceae	g__Eubacterium	s__Eubacterium_sp_CAG_38
P06239	{'LCK'}	ZellerG_2014	UniRef50_P0C0G6	['gap gapA plr M6_Spy0265' 'gapA1 gap gapA SACOL0838' nan]	p__Firmicutes	c__Clostridia	o__Clostridiales	f__Clostridiaceae	g__Clostridium	s__Clostridium_sp_CAG_413
P06239	{'LCK'}	ZellerG_2014	UniRef50_P0C0G6	['gap gapA plr M6_Spy0265' 'gapA1 gap gapA SACOL0838' nan]	p__Spirochaetes	c__Spirochaetia	o__Spirochaetales	f__Spirochaetaceae	g__Treponema	s__Treponema_berlinense
P06239	{'LCK'}	ZellerG_2014	UniRef50_P0C0G6	['gap gapA plr M6_Spy0265' 'gapA1 gap gapA SACOL0838' nan]	p__Firmicutes	c__Clostridia	o__Clostridiales	f__Lachnospiraceae	g__Butyrivibrio	s__Butyrivibrio_sp_CAG_318
P06239	{'LCK'}	ZellerG_2014	UniRef50_P0C0G6	['gap gapA plr M6_Spy0265' 'gapA1 gap gapA SACOL0838' nan]	p__Firmicutes	c__Clostridia	o__Clostridiales	f__Lachnospiraceae	g__Lachnoclostridium	s__Lachnoclostridium_sp_An196
P06239	{'LCK'}	ZellerG_2014	UniRef50_P0C0G6	['gap gapA plr M6_Spy0265' 'gapA1 gap gapA SACOL0838' nan]	p__Firmicutes	c__Clostridia	o__Clostridiales	f__Clostridiales_unclassified	g__Monoglobus	s__Monoglobus_pectinilyticus
P06239	{'LCK'}	ZellerG_2014	UniRef50_P0C0G6	['gap gapA plr M6_Spy0265' 'gapA1 gap gapA SACOL0838' nan]	p__Firmicutes	c__Erysipelotrichia	o__Erysipelotrichales	f__Erysipelotrichaceae	g__Faecalitalea	s__Faecalitalea_cylindroides
P06239	{'LCK'}	ZellerG_2014	UniRef50_P0C0G6	['gap gapA plr M6_Spy0265' 'gapA1 gap gapA SACOL0838' nan]	p__Firmicutes	c__Erysipelotrichia	o__Erysipelotrichales	f__Erysipelotrichaceae	g__Holdemanella	s__Holdemanella_biformis
P06239	{'LCK'}	ZellerG_2014	UniRef50_P0C0G6	['gap gapA plr M6_Spy0265' 'gapA1 gap gapA SACOL0838' nan]	p__Firmicutes	c__Erysipelotrichia	o__Erysipelotrichales	f__Erysipelotrichaceae	g__Faecalicoccus	s__Faecalicoccus_pleomorphus
P06239	{'LCK'}	ZellerG_2014	UniRef50_P0C0G6	['gap gapA plr M6_Spy0265' 'gapA1 gap gapA SACOL0838' nan]	p__Firmicutes	c__Erysipelotrichia	o__Erysipelotrichales	f__Erysipelotrichaceae	g__Absiella	s__Absiella_dolichum
P06239	{'LCK'}	ZellerG_2014	UniRef50_P0C0G6	['gap gapA plr M6_Spy0265' 'gapA1 gap gapA SACOL0838' nan]	p__Firmicutes	c__Clostridia	o__Clostridiales	f__Lachnospiraceae	g__Stomatobaculum	s__Stomatobaculum_longum
P06239	{'LCK'}	ZellerG_2014	UniRef50_P0C0G6	['gap gapA plr M6_Spy0265' 'gapA1 gap gapA SACOL0838' nan]	p__Firmicutes	c__Clostridia	o__Clostridiales	f__Ruminococcaceae	g__Anaeromassilibacillus	s__Anaeromassilibacillus_sp_An172
P06239	{'LCK'}	ZellerG_2014	UniRef50_P0C0G6	['gap gapA plr M6_Spy0265' 'gapA1 gap gapA SACOL0838' nan]	p__Firmicutes	c__Clostridia	o__Clostridiales	f__Ruminococcaceae	g__Ruminococcus	s__Ruminococcus_bromii
P06239	{'LCK'}	ZellerG_2014	UniRef50_P0C0G6	['gap gapA plr M6_Spy0265' 'gapA1 gap gapA SACOL0838' nan]	p__Firmicutes	c__Clostridia	o__Clostridiales	f__Clostridiaceae	g__Clostridium	s__Clostridium_paraputrificum
P06239	{'LCK'}	ZellerG_2014	UniRef50_P0C0G6	['gap gapA plr M6_Spy0265' 'gapA1 gap gapA SACOL0838' nan]	p__Firmicutes	c__Erysipelotrichia	o__Erysipelotrichales	f__Erysipelotrichaceae	g__Dielma	s__Dielma_fastidiosa
P06239	{'LCK'}	ZellerG_2014	UniRef50_P0C0G6	['gap gapA plr M6_Spy0265' 'gapA1 gap gapA SACOL0838' nan]	p__Firmicutes	c__Negativicutes	o__Selenomonadales	f__Selenomonadaceae	g__Megamonas	s__Megamonas_funiformis_CAG_377
P06239	{'LCK'}	ZellerG_2014	UniRef50_P0C0G6	['gap gapA plr M6_Spy0265' 'gapA1 gap gapA SACOL0838' nan]	p__Firmicutes	c__Negativicutes	o__Selenomonadales	f__Selenomonadaceae	g__Megamonas	s__Megamonas_funiformis
P06239	{'LCK'}	ZellerG_2014	UniRef50_P0C0G6	['gap gapA plr M6_Spy0265' 'gapA1 gap gapA SACOL0838' nan]	p__Firmicutes	c__Negativicutes	o__Selenomonadales	f__Selenomonadaceae	g__Megamonas	s__Megamonas_hypermegale
P06239	{'LCK'}	ZellerG_2014	UniRef50_P0C0G6	['gap gapA plr M6_Spy0265' 'gapA1 gap gapA SACOL0838' nan]	p__Firmicutes	c__Negativicutes	o__Selenomonadales	f__Selenomonadaceae	g__Megamonas	s__Megamonas_rupellensis
P06239	{'LCK'}	ZellerG_2014	UniRef50_P0C0G6	['gap gapA plr M6_Spy0265' 'gapA1 gap gapA SACOL0838' nan]	p__Firmicutes	c__Bacilli	o__Lactobacillales	f__Streptococcaceae	g__Streptococcus	s__Streptococcus_thermophilus
P06239	{'LCK'}	ZellerG_2014	UniRef50_P0C0G6	['gap gapA plr M6_Spy0265' 'gapA1 gap gapA SACOL0838' nan]	p__Firmicutes	c__Bacilli	o__Lactobacillales	f__Streptococcaceae	g__Streptococcus	s__Streptococcus_salivarius_CAG_79
P06239	{'LCK'}	ZellerG_2014	UniRef50_P0C0G6	['gap gapA plr M6_Spy0265' 'gapA1 gap gapA SACOL0838' nan]	p__Firmicutes	c__Bacilli	o__Lactobacillales	f__Streptococcaceae	g__Streptococcus	s__Streptococcus_parasanguinis
P06239	{'LCK'}	ZellerG_2014	UniRef50_P0C0G6	['gap gapA plr M6_Spy0265' 'gapA1 gap gapA SACOL0838' nan]	p__Firmicutes	c__Bacilli	o__Lactobacillales	f__Streptococcaceae	g__Streptococcus	s__Streptococcus_australis
P06239	{'LCK'}	ZellerG_2014	UniRef50_P0C0G6	['gap gapA plr M6_Spy0265' 'gapA1 gap gapA SACOL0838' nan]	p__Firmicutes	c__Bacilli	o__Lactobacillales	f__Streptococcaceae	g__Streptococcus	s__Streptococcus_salivarius
P06239	{'LCK'}	ZellerG_2014	UniRef50_P0C0G6	['gap gapA plr M6_Spy0265' 'gapA1 gap gapA SACOL0838' nan]	p__Firmicutes	c__Bacilli	o__Lactobacillales	f__Streptococcaceae	g__Streptococcus	s__Streptococcus_vestibularis
P06239	{'LCK'}	ZellerG_2014	UniRef50_P0C0G6	['gap gapA plr M6_Spy0265' 'gapA1 gap gapA SACOL0838' nan]	p__Firmicutes	c__Bacilli	o__Lactobacillales	f__Streptococcaceae	g__Streptococcus	s__Streptococcus_sanguinis
P06239	{'LCK'}	ZellerG_2014	UniRef50_P0C0G6	['gap gapA plr M6_Spy0265' 'gapA1 gap gapA SACOL0838' nan]	p__Firmicutes	c__Bacilli	o__Lactobacillales	f__Streptococcaceae	g__Streptococcus	s__Streptococcus_gordonii
P06239	{'LCK'}	ZellerG_2014	UniRef50_P0C0G6	['gap gapA plr M6_Spy0265' 'gapA1 gap gapA SACOL0838' nan]	p__Firmicutes	c__Bacilli	o__Lactobacillales	f__Streptococcaceae	g__Streptococcus	s__Streptococcus_mitis
P06239	{'LCK'}	ZellerG_2014	UniRef50_P0C0G6	['gap gapA plr M6_Spy0265' 'gapA1 gap gapA SACOL0838' nan]	p__Firmicutes	c__Bacilli	o__Lactobacillales	f__Streptococcaceae	g__Streptococcus	s__Streptococcus_infantis
P06239	{'LCK'}	ZellerG_2014	UniRef50_P0C0G6	['gap gapA plr M6_Spy0265' 'gapA1 gap gapA SACOL0838' nan]	p__Firmicutes	c__Bacilli	o__Lactobacillales	f__Streptococcaceae	g__Streptococcus	s__Streptococcus_sp_A12
P06239	{'LCK'}	ZellerG_2014	UniRef50_P0C0G6	['gap gapA plr M6_Spy0265' 'gapA1 gap gapA SACOL0838' nan]	p__Firmicutes	c__Bacilli	o__Lactobacillales	f__Streptococcaceae	g__Streptococcus	s__Streptococcus_oralis
P06239	{'LCK'}	ZellerG_2014	UniRef50_P0C0G6	['gap gapA plr M6_Spy0265' 'gapA1 gap gapA SACOL0838' nan]	p__Firmicutes	c__Bacilli	o__Lactobacillales	f__Streptococcaceae	g__Streptococcus	s__Streptococcus_sp_F0442
P06239	{'LCK'}	ZellerG_2014	UniRef50_P0C0G6	['gap gapA plr M6_Spy0265' 'gapA1 gap gapA SACOL0838' nan]	p__Firmicutes	c__Bacilli	o__Lactobacillales	f__Streptococcaceae	g__Streptococcus	s__Streptococcus_mutans
P06239	{'LCK'}	ZellerG_2014	UniRef50_P0C0G6	['gap gapA plr M6_Spy0265' 'gapA1 gap gapA SACOL0838' nan]	p__Firmicutes	c__Bacilli	o__Lactobacillales	f__Streptococcaceae	g__Streptococcus	s__Streptococcus_milleri
P06239	{'LCK'}	ZellerG_2014	UniRef50_P0C0G6	['gap gapA plr M6_Spy0265' 'gapA1 gap gapA SACOL0838' nan]	p__Firmicutes	c__Bacilli	o__Lactobacillales	f__Streptococcaceae	g__Streptococcus	s__Streptococcus_equinus
P06239	{'LCK'}	ZellerG_2014	UniRef50_P0C0G6	['gap gapA plr M6_Spy0265' 'gapA1 gap gapA SACOL0838' nan]	p__Firmicutes	c__Bacilli	o__Lactobacillales	f__Streptococcaceae	g__Streptococcus	s__Streptococcus_cristatus
P06239	{'LCK'}	ZellerG_2014	UniRef50_P0C0G6	['gap gapA plr M6_Spy0265' 'gapA1 gap gapA SACOL0838' nan]	p__Firmicutes	c__Bacilli	o__Lactobacillales	f__Streptococcaceae	g__Streptococcus	s__Streptococcus_sinensis
P06239	{'LCK'}	ZellerG_2014	UniRef50_P0C0G6	['gap gapA plr M6_Spy0265' 'gapA1 gap gapA SACOL0838' nan]	p__Firmicutes	c__Bacilli	o__Lactobacillales	f__Streptococcaceae	g__Streptococcus	s__Streptococcus_pneumoniae
P06239	{'LCK'}	ZellerG_2014	UniRef50_P0C0G6	['gap gapA plr M6_Spy0265' 'gapA1 gap gapA SACOL0838' nan]	p__Firmicutes	c__Bacilli	o__Lactobacillales	f__Streptococcaceae	g__Streptococcus	s__Streptococcus_sp_HPH0090
P06239	{'LCK'}	ZellerG_2014	UniRef50_P0C0G6	['gap gapA plr M6_Spy0265' 'gapA1 gap gapA SACOL0838' nan]	p__Firmicutes	c__Bacilli	o__Lactobacillales	f__Streptococcaceae	g__Streptococcus	s__Streptococcus_viridans
P06239	{'LCK'}	ZellerG_2014	UniRef50_P0C0G6	['gap gapA plr M6_Spy0265' 'gapA1 gap gapA SACOL0838' nan]	p__Firmicutes	c__Bacilli	o__Lactobacillales	f__Streptococcaceae	g__Streptococcus	s__Streptococcus_massiliensis
P06239	{'LCK'}	ZellerG_2014	UniRef50_P0C0G6	['gap gapA plr M6_Spy0265' 'gapA1 gap gapA SACOL0838' nan]	p__Firmicutes	c__Tissierellia	o__Tissierellales	f__Peptoniphilaceae	g__Peptoniphilus	s__Peptoniphilus_lacrimalis
P06239	{'LCK'}	ZellerG_2014	UniRef50_P0C0G6	['gap gapA plr M6_Spy0265' 'gapA1 gap gapA SACOL0838' nan]	p__Firmicutes	c__Bacilli	o__Lactobacillales	f__Streptococcaceae	g__Streptococcus	s__Streptococcus_sp_HMSC034E03
P06239	{'LCK'}	ZellerG_2014	UniRef50_P0C0G6	['gap gapA plr M6_Spy0265' 'gapA1 gap gapA SACOL0838' nan]	p__Actinobacteria	c__Coriobacteriia	o__Coriobacteriales	f__Atopobiaceae	g__Atopobium	s__Atopobium_parvulum
P06239	{'LCK'}	ZellerG_2014	UniRef50_P0C0G6	['gap gapA plr M6_Spy0265' 'gapA1 gap gapA SACOL0838' nan]	p__Actinobacteria	c__Coriobacteriia	o__Coriobacteriales	f__Atopobiaceae	g__Olsenella	s__Olsenella_uli
P06239	{'LCK'}	ZellerG_2014	UniRef50_P0C0G6	['gap gapA plr M6_Spy0265' 'gapA1 gap gapA SACOL0838' nan]	p__Firmicutes	c__Firmicutes_unclassified	o__Firmicutes_unclassified	f__Firmicutes_unclassified	g__Firmicutes_unclassified	s__Firmicutes_bacterium_CAG_145
P06239	{'LCK'}	ZellerG_2014	UniRef50_P0C0G6	['gap gapA plr M6_Spy0265' 'gapA1 gap gapA SACOL0838' nan]	p__Firmicutes	c__Clostridia	o__Clostridiales	f__Eubacteriaceae	g__Eubacterium	s__Eubacterium_callanderi
P06239	{'LCK'}	ZellerG_2014	UniRef50_P0C0G6	['gap gapA plr M6_Spy0265' 'gapA1 gap gapA SACOL0838' nan]	p__Firmicutes	c__Clostridia	o__Clostridiales	f__Eubacteriaceae	g__Eubacterium	s__Eubacterium_limosum
P06239	{'LCK'}	ZellerG_2014	UniRef50_P0C0G6	['gap gapA plr M6_Spy0265' 'gapA1 gap gapA SACOL0838' nan]	p__Firmicutes	c__Erysipelotrichia	o__Erysipelotrichales	f__Erysipelotrichaceae	g__Erysipelatoclostridium	s__Clostridium_innocuum
P06239	{'LCK'}	ZellerG_2014	UniRef50_P0C0G6	['gap gapA plr M6_Spy0265' 'gapA1 gap gapA SACOL0838' nan]	p__Firmicutes	c__Clostridia	o__Clostridiales	f__Eubacteriaceae	g__Eubacterium	s__Eubacterium_sp_CAG_274
P06239	{'LCK'}	ZellerG_2014	UniRef50_P0C0G6	['gap gapA plr M6_Spy0265' 'gapA1 gap gapA SACOL0838' nan]	p__Firmicutes	c__Bacilli	o__Lactobacillales	f__Enterococcaceae	g__Enterococcus	s__Enterococcus_faecalis
P06239	{'LCK'}	ZellerG_2014	UniRef50_P0C0G6	['gap gapA plr M6_Spy0265' 'gapA1 gap gapA SACOL0838' nan]	p__Bacteroidetes	c__Bacteroidia	o__Bacteroidales	f__Prevotellaceae	g__Prevotella	s__Prevotella_oris
P06239	{'LCK'}	ZellerG_2014	UniRef50_P0C0G6	['gap gapA plr M6_Spy0265' 'gapA1 gap gapA SACOL0838' nan]	p__Bacteroidetes	c__Bacteroidia	o__Bacteroidales	f__Prevotellaceae	g__Prevotella	s__Prevotella_denticola
P06239	{'LCK'}	ZellerG_2014	UniRef50_P0C0G6	['gap gapA plr M6_Spy0265' 'gapA1 gap gapA SACOL0838' nan]	p__Bacteroidetes	c__Bacteroidia	o__Bacteroidales	f__Prevotellaceae	g__Prevotella	s__Prevotella_bivia
P06239	{'LCK'}	ZellerG_2014	UniRef50_P0C0G6	['gap gapA plr M6_Spy0265' 'gapA1 gap gapA SACOL0838' nan]	p__Bacteroidetes	c__Bacteroidia	o__Bacteroidales	f__Prevotellaceae	g__Prevotella	s__Prevotella_sp_AM42_24
P06239	{'LCK'}	ZellerG_2014	UniRef50_P0C0G6	['gap gapA plr M6_Spy0265' 'gapA1 gap gapA SACOL0838' nan]	p__Bacteroidetes	c__Bacteroidia	o__Bacteroidales	f__Prevotellaceae	g__Prevotella	s__Prevotella_sp_CAG_520
P06239	{'LCK'}	ZellerG_2014	UniRef50_P0C0G6	['gap gapA plr M6_Spy0265' 'gapA1 gap gapA SACOL0838' nan]	p__Bacteroidetes	c__Bacteroidia	o__Bacteroidales	f__Prevotellaceae	g__Prevotella	s__Prevotella_stercorea_CAG_629
P06239	{'LCK'}	ZellerG_2014	UniRef50_P0C0G6	['gap gapA plr M6_Spy0265' 'gapA1 gap gapA SACOL0838' nan]	p__Bacteroidetes	c__Bacteroidia	o__Bacteroidales	f__Prevotellaceae	g__Prevotella	s__Prevotella_stercorea
P06239	{'LCK'}	ZellerG_2014	UniRef50_P0C0G6	['gap gapA plr M6_Spy0265' 'gapA1 gap gapA SACOL0838' nan]	p__Firmicutes	c__Negativicutes	o__Selenomonadales	f__Selenomonadaceae	g__Selenomonas	s__Selenomonas_sputigena
P06239	{'LCK'}	ZellerG_2014	UniRef50_P0C0G6	['gap gapA plr M6_Spy0265' 'gapA1 gap gapA SACOL0838' nan]	p__Firmicutes	c__Bacilli	o__Lactobacillales	f__Streptococcaceae	g__Lactococcus	s__Lactococcus_lactis
P06239	{'LCK'}	ZellerG_2014	UniRef50_P0C0G6	['gap gapA plr M6_Spy0265' 'gapA1 gap gapA SACOL0838' nan]	p__Firmicutes	c__Bacilli	o__Lactobacillales	f__Streptococcaceae	g__Lactococcus	s__Lactococcus_garvieae
P06239	{'LCK'}	ZellerG_2014	UniRef50_P0C0G6	['gap gapA plr M6_Spy0265' 'gapA1 gap gapA SACOL0838' nan]	p__Firmicutes	c__Bacilli	o__Lactobacillales	f__Streptococcaceae	g__Lactococcus	s__Lactococcus_petauri
P06239	{'LCK'}	ZellerG_2014	UniRef50_P0C0G6	['gap gapA plr M6_Spy0265' 'gapA1 gap gapA SACOL0838' nan]	p__Firmicutes	c__Erysipelotrichia	o__Erysipelotrichales	f__Erysipelotrichaceae	g__Catenibacterium	s__Catenibacterium_mitsuokai
P06239	{'LCK'}	ZellerG_2014	UniRef50_P0C0G6	['gap gapA plr M6_Spy0265' 'gapA1 gap gapA SACOL0838' nan]	p__Firmicutes	c__Clostridia	o__Clostridiales	f__Lachnospiraceae	g__Roseburia	s__Roseburia_hominis
P06239	{'LCK'}	ZellerG_2014	UniRef50_P0C0G6	['gap gapA plr M6_Spy0265' 'gapA1 gap gapA SACOL0838' nan]	p__Firmicutes	c__Clostridia	o__Clostridiales	f__Clostridiales_Family_XIII_Incertae_Sedis	g__Mogibacterium	s__Mogibacterium_diversum
P06239	{'LCK'}	ZellerG_2014	UniRef50_P0C0G6	['gap gapA plr M6_Spy0265' 'gapA1 gap gapA SACOL0838' nan]	p__Firmicutes	c__Firmicutes_unclassified	o__Firmicutes_unclassified	f__Firmicutes_unclassified	g__Firmicutes_unclassified	s__Firmicutes_bacterium_CAG_791
P06239	{'LCK'}	ZellerG_2014	UniRef50_P0C0G6	['gap gapA plr M6_Spy0265' 'gapA1 gap gapA SACOL0838' nan]	p__Firmicutes	c__Bacilli	o__Lactobacillales	f__Streptococcaceae	g__Lactococcus	s__Lactococcus_lactis
P06239	{'LCK'}	ZellerG_2014	UniRef50_P0C0G6	['gap gapA plr M6_Spy0265' 'gapA1 gap gapA SACOL0838' nan]	p__Firmicutes	c__Clostridia	o__Clostridiales	f__Ruminococcaceae	g__Ruminococcaceae_unclassified	s__Ruminococcaceae_bacterium_D5
P06239	{'LCK'}	ZellerG_2014	UniRef50_P0C0G6	['gap gapA plr M6_Spy0265' 'gapA1 gap gapA SACOL0838' nan]	p__Firmicutes	c__Erysipelotrichia	o__Erysipelotrichales	f__Erysipelotrichaceae	g__Solobacterium	s__Solobacterium_moorei
P06239	{'LCK'}	ZellerG_2014	UniRef50_P0C0G6	['gap gapA plr M6_Spy0265' 'gapA1 gap gapA SACOL0838' nan]	p__Firmicutes	c__Negativicutes	o__Selenomonadales	f__Selenomonadaceae	g__Mitsuokella	s__Mitsuokella_jalaludinii
P06239	{'LCK'}	ZellerG_2014	UniRef50_P0C0G6	['gap gapA plr M6_Spy0265' 'gapA1 gap gapA SACOL0838' nan]	p__Firmicutes	c__Negativicutes	o__Selenomonadales	f__Selenomonadaceae	g__Mitsuokella	s__Mitsuokella_multacida
P06239	{'LCK'}	ZellerG_2014	UniRef50_P0C0G6	['gap gapA plr M6_Spy0265' 'gapA1 gap gapA SACOL0838' nan]	p__Firmicutes	c__Bacilli	o__Lactobacillales	f__Streptococcaceae	g__Streptococcus	s__Streptococcus_pasteurianus
P06239	{'LCK'}	ZellerG_2014	UniRef50_P0C0G6	['gap gapA plr M6_Spy0265' 'gapA1 gap gapA SACOL0838' nan]	p__Firmicutes	c__Bacilli	o__Lactobacillales	f__Streptococcaceae	g__Streptococcus	s__Streptococcus_downei
P06239	{'LCK'}	ZellerG_2014	UniRef50_P0C0G6	['gap gapA plr M6_Spy0265' 'gapA1 gap gapA SACOL0838' nan]	p__Firmicutes	c__Bacilli	o__Lactobacillales	f__Streptococcaceae	g__Streptococcus	s__Streptococcus_sobrinus
P06239	{'LCK'}	ZellerG_2014	UniRef50_P0C0G6	['gap gapA plr M6_Spy0265' 'gapA1 gap gapA SACOL0838' nan]	p__Firmicutes	c__Bacilli	o__Lactobacillales	f__Streptococcaceae	g__Streptococcus	s__Streptococcus_equinus
P06239	{'LCK'}	ZellerG_2014	UniRef50_P0C0G6	['gap gapA plr M6_Spy0265' 'gapA1 gap gapA SACOL0838' nan]	p__Firmicutes	c__Bacilli	o__Lactobacillales	f__Streptococcaceae	g__Streptococcus	s__Streptococcus_lutetiensis
P06239	{'LCK'}	ZellerG_2014	UniRef50_P0C0G6	['gap gapA plr M6_Spy0265' 'gapA1 gap gapA SACOL0838' nan]	p__Firmicutes	c__Clostridia	o__Clostridiales	f__Lachnospiraceae	g__Anaerosporobacter	s__Anaerosporobacter_mobilis
P06239	{'LCK'}	ZellerG_2014	UniRef50_P0C0G6	['gap gapA plr M6_Spy0265' 'gapA1 gap gapA SACOL0838' nan]	p__Firmicutes	c__Negativicutes	o__Selenomonadales	f__Selenomonadaceae	g__Schwartzia	s__Schwartzia_succinivorans
P06239	{'LCK'}	ZellerG_2014	UniRef50_P0C0G6	['gap gapA plr M6_Spy0265' 'gapA1 gap gapA SACOL0838' nan]	p__Bacteroidetes	c__Bacteroidia	o__Bacteroidales	f__Prevotellaceae	g__Prevotella	s__Prevotella_multisaccharivorax
P06239	{'LCK'}	ZellerG_2014	UniRef50_P0C0G6	['gap gapA plr M6_Spy0265' 'gapA1 gap gapA SACOL0838' nan]	p__Firmicutes	c__Bacilli	o__Lactobacillales	f__Aerococcaceae	g__Abiotrophia	s__Abiotrophia_sp_HMSC24B09
P06239	{'LCK'}	ZellerG_2014	UniRef50_P0C0G6	['gap gapA plr M6_Spy0265' 'gapA1 gap gapA SACOL0838' nan]	p__Firmicutes	c__Bacilli	o__Lactobacillales	f__Aerococcaceae	g__Abiotrophia	s__Abiotrophia_defectiva
P06239	{'LCK'}	ZellerG_2014	UniRef50_P0C0G6	['gap gapA plr M6_Spy0265' 'gapA1 gap gapA SACOL0838' nan]	p__Firmicutes	c__Bacilli	o__Lactobacillales	f__Carnobacteriaceae	g__Granulicatella	s__Granulicatella_adiacens
P06239	{'LCK'}	ZellerG_2014	UniRef50_P0C0G6	['gap gapA plr M6_Spy0265' 'gapA1 gap gapA SACOL0838' nan]	p__Firmicutes	c__Tissierellia	o__Tissierellales	f__Peptoniphilaceae	g__Anaerococcus	s__Anaerococcus_vaginalis
P06239	{'LCK'}	VogtmannE_2016	UniRef50_Q765B0	['fklB VME_16270' 'fklB XSR1_90091' nan]	p__Proteobacteria	c__Gammaproteobacteria	o__Pasteurellales	f__Pasteurellaceae	g__Haemophilus	s__Haemophilus_sp_HMSC71H05
P06239	{'LCK'}	VogtmannE_2016	UniRef50_Q765B0	['fklB VME_16270' 'fklB XSR1_90091' nan]	p__Proteobacteria	c__Gammaproteobacteria	o__Pasteurellales	f__Pasteurellaceae	g__Haemophilus	s__Haemophilus_parainfluenzae
P06239	{'LCK'}	VogtmannE_2016	UniRef50_Q765B0	['fklB VME_16270' 'fklB XSR1_90091' nan]	p__Proteobacteria	c__Gammaproteobacteria	o__Pasteurellales	f__Pasteurellaceae	g__Haemophilus	s__Haemophilus_pittmaniae
P06239	{'LCK'}	VogtmannE_2016	UniRef50_Q765B0	['fklB VME_16270' 'fklB XSR1_90091' nan]	p__Proteobacteria	c__Gammaproteobacteria	o__Enterobacterales	f__Enterobacteriaceae	g__Escherichia	s__Escherichia_coli
P06239	{'LCK'}	VogtmannE_2016	UniRef50_Q765B0	['fklB VME_16270' 'fklB XSR1_90091' nan]	p__Proteobacteria	c__Gammaproteobacteria	o__Enterobacterales	f__Enterobacteriaceae	g__Citrobacter	s__Citrobacter_portucalensis
P06239	{'LCK'}	VogtmannE_2016	UniRef50_Q765B0	['fklB VME_16270' 'fklB XSR1_90091' nan]	p__Proteobacteria	c__Gammaproteobacteria	o__Enterobacterales	f__Enterobacteriaceae	g__Citrobacter	s__Citrobacter_youngae
P06239	{'LCK'}	VogtmannE_2016	UniRef50_Q765B0	['fklB VME_16270' 'fklB XSR1_90091' nan]	p__Proteobacteria	c__Gammaproteobacteria	o__Enterobacterales	f__Enterobacteriaceae	g__Citrobacter	s__Citrobacter_braakii
P06239	{'LCK'}	VogtmannE_2016	UniRef50_Q765B0	['fklB VME_16270' 'fklB XSR1_90091' nan]	p__Proteobacteria	c__Gammaproteobacteria	o__Enterobacterales	f__Enterobacteriaceae	g__Citrobacter	s__Citrobacter_freundii
P06239	{'LCK'}	VogtmannE_2016	UniRef50_Q765B0	['fklB VME_16270' 'fklB XSR1_90091' nan]	p__Proteobacteria	c__Gammaproteobacteria	o__Enterobacterales	f__Enterobacteriaceae	g__Klebsiella	s__Klebsiella_aerogenes
P06239	{'LCK'}	VogtmannE_2016	UniRef50_Q765B0	['fklB VME_16270' 'fklB XSR1_90091' nan]	p__Proteobacteria	c__Gammaproteobacteria	o__Enterobacterales	f__Enterobacteriaceae	g__Kluyvera	s__Kluyvera_georgiana
P06239	{'LCK'}	VogtmannE_2016	UniRef50_Q765B0	['fklB VME_16270' 'fklB XSR1_90091' nan]	p__Proteobacteria	c__Gammaproteobacteria	o__Enterobacterales	f__Enterobacteriaceae	g__Escherichia	s__Escherichia_coli
P06239	{'LCK'}	VogtmannE_2016	UniRef50_Q765B0	['fklB VME_16270' 'fklB XSR1_90091' nan]	p__Proteobacteria	c__Gammaproteobacteria	o__Enterobacterales	f__Enterobacteriaceae	g__Klebsiella	s__Klebsiella_pneumoniae
P06239	{'LCK'}	VogtmannE_2016	UniRef50_Q765B0	['fklB VME_16270' 'fklB XSR1_90091' nan]	p__Proteobacteria	c__Gammaproteobacteria	o__Enterobacterales	f__Enterobacteriaceae	g__Kosakonia	s__Kosakonia_cowanii
P06239	{'LCK'}	VogtmannE_2016	UniRef50_Q765B0	['fklB VME_16270' 'fklB XSR1_90091' nan]	p__Proteobacteria	c__Gammaproteobacteria	o__Enterobacterales	f__Morganellaceae	g__Proteus	s__Proteus_mirabilis
P06239	{'LCK'}	VogtmannE_2016	UniRef50_Q765B0	['fklB VME_16270' 'fklB XSR1_90091' nan]	p__Proteobacteria	c__Gammaproteobacteria	o__Enterobacterales	f__Enterobacteriaceae	g__Klebsiella	s__Klebsiella_variicola_CAG_634
P06239	{'LCK'}	VogtmannE_2016	UniRef50_Q765B0	['fklB VME_16270' 'fklB XSR1_90091' nan]	p__Proteobacteria	c__Gammaproteobacteria	o__Enterobacterales	f__Enterobacteriaceae	g__Klebsiella	s__Klebsiella_pneumoniae
P06239	{'LCK'}	VogtmannE_2016	UniRef50_Q765B0	['fklB VME_16270' 'fklB XSR1_90091' nan]	p__Proteobacteria	c__Gammaproteobacteria	o__Enterobacterales	f__Enterobacteriaceae	g__Klebsiella	s__Klebsiella_variicola
P06239	{'LCK'}	VogtmannE_2016	UniRef50_Q765B0	['fklB VME_16270' 'fklB XSR1_90091' nan]	p__Proteobacteria	c__Gammaproteobacteria	o__Enterobacterales	f__Enterobacteriaceae	g__Escherichia	s__Escherichia_coli
P06239	{'LCK'}	VogtmannE_2016	UniRef50_Q765B0	['fklB VME_16270' 'fklB XSR1_90091' nan]	p__Proteobacteria	c__Gammaproteobacteria	o__Enterobacterales	f__Enterobacteriaceae	g__Klebsiella	s__Klebsiella_quasipneumoniae
P06239	{'LCK'}	VogtmannE_2016	UniRef50_Q765B0	['fklB VME_16270' 'fklB XSR1_90091' nan]	p__Proteobacteria	c__Gammaproteobacteria	o__Enterobacterales	f__Enterobacteriaceae	g__Klebsiella	s__Klebsiella_aerogenes
P06239	{'LCK'}	VogtmannE_2016	UniRef50_Q765B0	['fklB VME_16270' 'fklB XSR1_90091' nan]	p__Proteobacteria	c__Gammaproteobacteria	o__Enterobacterales	f__Enterobacteriaceae	g__Klebsiella	s__Klebsiella_pneumoniae
P06239	{'LCK'}	VogtmannE_2016	UniRef50_Q765B0	['fklB VME_16270' 'fklB XSR1_90091' nan]	p__Proteobacteria	c__Gammaproteobacteria	o__Enterobacterales	f__Enterobacteriaceae	g__Klebsiella	s__Klebsiella_variicola
P06239	{'LCK'}	VogtmannE_2016	UniRef50_Q765B0	['fklB VME_16270' 'fklB XSR1_90091' nan]	p__Proteobacteria	c__Gammaproteobacteria	o__Enterobacterales	f__Enterobacteriaceae	g__Klebsiella	s__Klebsiella_pneumoniae
P06239	{'LCK'}	VogtmannE_2016	UniRef50_Q765B0	['fklB VME_16270' 'fklB XSR1_90091' nan]	p__Proteobacteria	c__Gammaproteobacteria	o__Enterobacterales	f__Enterobacteriaceae	g__Klebsiella	s__Klebsiella_aerogenes
P06239	{'LCK'}	VogtmannE_2016	UniRef50_Q765B0	['fklB VME_16270' 'fklB XSR1_90091' nan]	p__Proteobacteria	c__Gammaproteobacteria	o__Pseudomonadales	f__Pseudomonadaceae	g__Pseudomonas	s__Pseudomonas_fragi
P06239	{'LCK'}	FranzosaEA_2019	UniRef50_Q765B0	['fklB VME_16270' 'fklB XSR1_90091' nan]	p__Proteobacteria	c__Gammaproteobacteria	o__Pasteurellales	f__Pasteurellaceae	g__Haemophilus	s__Haemophilus_parainfluenzae
P06239	{'LCK'}	FranzosaEA_2019	UniRef50_Q765B0	['fklB VME_16270' 'fklB XSR1_90091' nan]	p__Proteobacteria	c__Gammaproteobacteria	o__Pasteurellales	f__Pasteurellaceae	g__Haemophilus	s__Haemophilus_sp_HMSC71H05
P06239	{'LCK'}	FranzosaEA_2019	UniRef50_Q765B0	['fklB VME_16270' 'fklB XSR1_90091' nan]	p__Proteobacteria	c__Gammaproteobacteria	o__Pasteurellales	f__Pasteurellaceae	g__Haemophilus	s__Haemophilus_haemolyticus
P06239	{'LCK'}	FranzosaEA_2019	UniRef50_Q765B0	['fklB VME_16270' 'fklB XSR1_90091' nan]	p__Proteobacteria	c__Gammaproteobacteria	o__Enterobacterales	f__Enterobacteriaceae	g__Escherichia	s__Escherichia_coli
P06239	{'LCK'}	FranzosaEA_2019	UniRef50_Q765B0	['fklB VME_16270' 'fklB XSR1_90091' nan]	p__Proteobacteria	c__Gammaproteobacteria	o__Enterobacterales	f__Enterobacteriaceae	g__Citrobacter	s__Citrobacter_youngae
P06239	{'LCK'}	FranzosaEA_2019	UniRef50_Q765B0	['fklB VME_16270' 'fklB XSR1_90091' nan]	p__Proteobacteria	c__Gammaproteobacteria	o__Enterobacterales	f__Enterobacteriaceae	g__Citrobacter	s__Citrobacter_portucalensis
P06239	{'LCK'}	FranzosaEA_2019	UniRef50_Q765B0	['fklB VME_16270' 'fklB XSR1_90091' nan]	p__Proteobacteria	c__Gammaproteobacteria	o__Enterobacterales	f__Enterobacteriaceae	g__Citrobacter	s__Citrobacter_freundii
P06239	{'LCK'}	FranzosaEA_2019	UniRef50_Q765B0	['fklB VME_16270' 'fklB XSR1_90091' nan]	p__Proteobacteria	c__Gammaproteobacteria	o__Enterobacterales	f__Enterobacteriaceae	g__Escherichia	s__Escherichia_marmotae
P06239	{'LCK'}	FranzosaEA_2019	UniRef50_Q765B0	['fklB VME_16270' 'fklB XSR1_90091' nan]	p__Proteobacteria	c__Gammaproteobacteria	o__Enterobacterales	f__Enterobacteriaceae	g__Citrobacter	s__Citrobacter_amalonaticus
P06239	{'LCK'}	FranzosaEA_2019	UniRef50_Q765B0	['fklB VME_16270' 'fklB XSR1_90091' nan]	p__Proteobacteria	c__Gammaproteobacteria	o__Enterobacterales	f__Enterobacteriaceae	g__Klebsiella	s__Klebsiella_pneumoniae
P06239	{'LCK'}	FranzosaEA_2019	UniRef50_Q765B0	['fklB VME_16270' 'fklB XSR1_90091' nan]	p__Proteobacteria	c__Gammaproteobacteria	o__Enterobacterales	f__Enterobacteriaceae	g__Metakosakonia	s__Kluyvera_intestini
P06239	{'LCK'}	FranzosaEA_2019	UniRef50_Q765B0	['fklB VME_16270' 'fklB XSR1_90091' nan]	p__Proteobacteria	c__Gammaproteobacteria	o__Enterobacterales	f__Enterobacteriaceae	g__Kosakonia	s__Kosakonia_sp_S29
P06239	{'LCK'}	FranzosaEA_2019	UniRef50_Q765B0	['fklB VME_16270' 'fklB XSR1_90091' nan]	p__Proteobacteria	c__Gammaproteobacteria	o__Enterobacterales	f__Enterobacteriaceae	g__Enterobacter	s__Enterobacter_cloacae_complex
P06239	{'LCK'}	FranzosaEA_2019	UniRef50_Q765B0	['fklB VME_16270' 'fklB XSR1_90091' nan]	p__Proteobacteria	c__Gammaproteobacteria	o__Enterobacterales	f__Enterobacteriaceae	g__Kluyvera	s__Kluyvera_cryocrescens
P06239	{'LCK'}	FranzosaEA_2019	UniRef50_Q765B0	['fklB VME_16270' 'fklB XSR1_90091' nan]	p__Proteobacteria	c__Gammaproteobacteria	o__Enterobacterales	f__Enterobacteriaceae	g__Citrobacter	s__Citrobacter_braakii
P06239	{'LCK'}	FranzosaEA_2019	UniRef50_Q765B0	['fklB VME_16270' 'fklB XSR1_90091' nan]	p__Proteobacteria	c__Gammaproteobacteria	o__Enterobacterales	f__Enterobacteriaceae	g__Citrobacter	s__Citrobacter_europaeus
P06239	{'LCK'}	FranzosaEA_2019	UniRef50_Q765B0	['fklB VME_16270' 'fklB XSR1_90091' nan]	p__Proteobacteria	c__Gammaproteobacteria	o__Enterobacterales	f__Enterobacteriaceae	g__Citrobacter	s__Citrobacter_werkmanii
P06239	{'LCK'}	FranzosaEA_2019	UniRef50_Q765B0	['fklB VME_16270' 'fklB XSR1_90091' nan]	p__Proteobacteria	c__Gammaproteobacteria	o__Enterobacterales	f__Enterobacteriaceae	g__Escherichia	s__Escherichia_coli
P06239	{'LCK'}	FranzosaEA_2019	UniRef50_Q765B0	['fklB VME_16270' 'fklB XSR1_90091' nan]	p__Proteobacteria	c__Gammaproteobacteria	o__Enterobacterales	f__Enterobacteriaceae	g__Klebsiella	s__Klebsiella_pneumoniae
P06239	{'LCK'}	FranzosaEA_2019	UniRef50_Q765B0	['fklB VME_16270' 'fklB XSR1_90091' nan]	p__Proteobacteria	c__Gammaproteobacteria	o__Enterobacterales	f__Enterobacteriaceae	g__Citrobacter	s__Citrobacter_amalonaticus
P06239	{'LCK'}	FranzosaEA_2019	UniRef50_Q765B0	['fklB VME_16270' 'fklB XSR1_90091' nan]	p__Proteobacteria	c__Gammaproteobacteria	o__Enterobacterales	f__Enterobacteriaceae	g__Citrobacter	s__Citrobacter_farmeri
P06239	{'LCK'}	FranzosaEA_2019	UniRef50_Q765B0	['fklB VME_16270' 'fklB XSR1_90091' nan]	p__Proteobacteria	c__Gammaproteobacteria	o__Enterobacterales	f__Enterobacteriaceae	g__Enterobacter	s__Enterobacter_cloacae_complex
P06239	{'LCK'}	FranzosaEA_2019	UniRef50_Q765B0	['fklB VME_16270' 'fklB XSR1_90091' nan]	p__Proteobacteria	c__Gammaproteobacteria	o__Enterobacterales	f__Enterobacteriaceae	g__Klebsiella	s__Klebsiella_pneumoniae
P06239	{'LCK'}	FranzosaEA_2019	UniRef50_Q765B0	['fklB VME_16270' 'fklB XSR1_90091' nan]	p__Proteobacteria	c__Gammaproteobacteria	o__Enterobacterales	f__Enterobacteriaceae	g__Klebsiella	s__Klebsiella_quasipneumoniae
P06239	{'LCK'}	FranzosaEA_2019	UniRef50_Q765B0	['fklB VME_16270' 'fklB XSR1_90091' nan]	p__Proteobacteria	c__Gammaproteobacteria	o__Enterobacterales	f__Enterobacteriaceae	g__Klebsiella	s__Klebsiella_variicola
P06239	{'LCK'}	FranzosaEA_2019	UniRef50_Q765B0	['fklB VME_16270' 'fklB XSR1_90091' nan]	p__Proteobacteria	c__Gammaproteobacteria	o__Enterobacterales	f__Enterobacteriaceae	g__Escherichia	s__Escherichia_coli
P06239	{'LCK'}	FranzosaEA_2019	UniRef50_Q765B0	['fklB VME_16270' 'fklB XSR1_90091' nan]	p__Proteobacteria	c__Gammaproteobacteria	o__Enterobacterales	f__Enterobacteriaceae	g__Klebsiella	s__Klebsiella_variicola_CAG_634
P06239	{'LCK'}	FranzosaEA_2019	UniRef50_Q765B0	['fklB VME_16270' 'fklB XSR1_90091' nan]	p__Proteobacteria	c__Gammaproteobacteria	o__Enterobacterales	f__Enterobacteriaceae	g__Klebsiella	s__Klebsiella_oxytoca
P06239	{'LCK'}	FranzosaEA_2019	UniRef50_Q765B0	['fklB VME_16270' 'fklB XSR1_90091' nan]	p__Proteobacteria	c__Gammaproteobacteria	o__Enterobacterales	f__Enterobacteriaceae	g__Klebsiella	s__Klebsiella_variicola
P06239	{'LCK'}	FranzosaEA_2019	UniRef50_Q765B0	['fklB VME_16270' 'fklB XSR1_90091' nan]	p__Proteobacteria	c__Gammaproteobacteria	o__Enterobacterales	f__Enterobacteriaceae	g__Klebsiella	s__Klebsiella_michiganensis
P06239	{'LCK'}	FranzosaEA_2019	UniRef50_Q765B0	['fklB VME_16270' 'fklB XSR1_90091' nan]	p__Proteobacteria	c__Gammaproteobacteria	o__Enterobacterales	f__Enterobacteriaceae	g__Klebsiella	s__Klebsiella_pneumoniae
P06239	{'LCK'}	FranzosaEA_2019	UniRef50_Q765B0	['fklB VME_16270' 'fklB XSR1_90091' nan]	p__Proteobacteria	c__Gammaproteobacteria	o__Enterobacterales	f__Enterobacteriaceae	g__Klebsiella	s__Klebsiella_oxytoca
P06239	{'LCK'}	FranzosaEA_2019	UniRef50_Q765B0	['fklB VME_16270' 'fklB XSR1_90091' nan]	p__Proteobacteria	c__Gammaproteobacteria	o__Enterobacterales	f__Enterobacteriaceae	g__Klebsiella	s__Klebsiella_pneumoniae
P06239	{'LCK'}	FranzosaEA_2019	UniRef50_Q765B0	['fklB VME_16270' 'fklB XSR1_90091' nan]	p__Proteobacteria	c__Gammaproteobacteria	o__Enterobacterales	f__Morganellaceae	g__Proteus	s__Proteus_mirabilis
P06239	{'LCK'}	FranzosaEA_2019	UniRef50_Q765B0	['fklB VME_16270' 'fklB XSR1_90091' nan]	p__Proteobacteria	c__Gammaproteobacteria	o__Enterobacterales	f__Enterobacteriaceae	g__Klebsiella	s__Klebsiella_pneumoniae
P06239	{'LCK'}	FranzosaEA_2019	UniRef50_Q765B0	['fklB VME_16270' 'fklB XSR1_90091' nan]	p__Proteobacteria	c__Gammaproteobacteria	o__Enterobacterales	f__Morganellaceae	g__Proteus	s__Proteus_vulgaris
P06239	{'LCK'}	FranzosaEA_2019	UniRef50_Q765B0	['fklB VME_16270' 'fklB XSR1_90091' nan]	p__Proteobacteria	c__Gammaproteobacteria	o__Pasteurellales	f__Pasteurellaceae	g__Haemophilus	s__Haemophilus_pittmaniae
P06239	{'LCK'}	SchirmerM_2018	UniRef50_Q765B0	['fklB VME_16270' 'fklB XSR1_90091' nan]	p__Proteobacteria	c__Gammaproteobacteria	o__Enterobacterales	f__Enterobacteriaceae	g__Escherichia	s__Escherichia_coli
P06239	{'LCK'}	SchirmerM_2018	UniRef50_Q765B0	['fklB VME_16270' 'fklB XSR1_90091' nan]	p__Proteobacteria	c__Gammaproteobacteria	o__Enterobacterales	f__Enterobacteriaceae	g__Citrobacter	s__Citrobacter_braakii
P06239	{'LCK'}	SchirmerM_2018	UniRef50_Q765B0	['fklB VME_16270' 'fklB XSR1_90091' nan]	p__Proteobacteria	c__Gammaproteobacteria	o__Enterobacterales	f__Enterobacteriaceae	g__Citrobacter	s__Citrobacter_youngae
P06239	{'LCK'}	SchirmerM_2018	UniRef50_Q765B0	['fklB VME_16270' 'fklB XSR1_90091' nan]	p__Proteobacteria	c__Gammaproteobacteria	o__Enterobacterales	f__Enterobacteriaceae	g__Citrobacter	s__Citrobacter_freundii
P06239	{'LCK'}	SchirmerM_2018	UniRef50_Q765B0	['fklB VME_16270' 'fklB XSR1_90091' nan]	p__Proteobacteria	c__Gammaproteobacteria	o__Enterobacterales	f__Enterobacteriaceae	g__Leclercia	s__Leclercia_adecarboxylata
P06239	{'LCK'}	SchirmerM_2018	UniRef50_Q765B0	['fklB VME_16270' 'fklB XSR1_90091' nan]	p__Proteobacteria	c__Gammaproteobacteria	o__Enterobacterales	f__Enterobacteriaceae	g__Enterobacter	s__Enterobacter_mori
P06239	{'LCK'}	SchirmerM_2018	UniRef50_Q765B0	['fklB VME_16270' 'fklB XSR1_90091' nan]	p__Proteobacteria	c__Gammaproteobacteria	o__Enterobacterales	f__Enterobacteriaceae	g__Kluyvera	s__Kluyvera_ascorbata
P06239	{'LCK'}	SchirmerM_2018	UniRef50_Q765B0	['fklB VME_16270' 'fklB XSR1_90091' nan]	p__Proteobacteria	c__Gammaproteobacteria	o__Enterobacterales	f__Enterobacteriaceae	g__Klebsiella	s__Klebsiella_aerogenes
P06239	{'LCK'}	SchirmerM_2018	UniRef50_Q765B0	['fklB VME_16270' 'fklB XSR1_90091' nan]	p__Proteobacteria	c__Gammaproteobacteria	o__Enterobacterales	f__Enterobacteriaceae	g__Citrobacter	s__Citrobacter_amalonaticus
P06239	{'LCK'}	SchirmerM_2018	UniRef50_Q765B0	['fklB VME_16270' 'fklB XSR1_90091' nan]	p__Proteobacteria	c__Gammaproteobacteria	o__Enterobacterales	f__Enterobacteriaceae	g__Escherichia	s__Escherichia_albertii
P06239	{'LCK'}	SchirmerM_2018	UniRef50_Q765B0	['fklB VME_16270' 'fklB XSR1_90091' nan]	p__Firmicutes	c__Bacilli	o__Bacillales	f__Staphylococcaceae	g__Staphylococcus	s__Staphylococcus_epidermidis
P06239	{'LCK'}	SchirmerM_2018	UniRef50_Q765B0	['fklB VME_16270' 'fklB XSR1_90091' nan]	p__Proteobacteria	c__Gammaproteobacteria	o__Enterobacterales	f__Enterobacteriaceae	g__Klebsiella	s__Klebsiella_pneumoniae
P06239	{'LCK'}	SchirmerM_2018	UniRef50_Q765B0	['fklB VME_16270' 'fklB XSR1_90091' nan]	p__Proteobacteria	c__Gammaproteobacteria	o__Enterobacterales	f__Enterobacteriaceae	g__Klebsiella	s__Klebsiella_oxytoca
P06239	{'LCK'}	SchirmerM_2018	UniRef50_Q765B0	['fklB VME_16270' 'fklB XSR1_90091' nan]	p__Proteobacteria	c__Gammaproteobacteria	o__Enterobacterales	f__Enterobacteriaceae	g__Citrobacter	s__Citrobacter_portucalensis
P06239	{'LCK'}	SchirmerM_2018	UniRef50_Q765B0	['fklB VME_16270' 'fklB XSR1_90091' nan]	p__Proteobacteria	c__Gammaproteobacteria	o__Enterobacterales	f__Enterobacteriaceae	g__Citrobacter	s__Citrobacter_werkmanii
P06239	{'LCK'}	SchirmerM_2018	UniRef50_Q765B0	['fklB VME_16270' 'fklB XSR1_90091' nan]	p__Proteobacteria	c__Gammaproteobacteria	o__Enterobacterales	f__Enterobacteriaceae	g__Escherichia	s__Escherichia_marmotae
P06239	{'LCK'}	SchirmerM_2018	UniRef50_Q765B0	['fklB VME_16270' 'fklB XSR1_90091' nan]	p__Proteobacteria	c__Gammaproteobacteria	o__Enterobacterales	f__Enterobacteriaceae	g__Kluyvera	s__Kluyvera_cryocrescens
P06239	{'LCK'}	SchirmerM_2018	UniRef50_Q765B0	['fklB VME_16270' 'fklB XSR1_90091' nan]	p__Proteobacteria	c__Gammaproteobacteria	o__Enterobacterales	f__Enterobacteriaceae	g__Kosakonia	s__Kosakonia_sacchari
P06239	{'LCK'}	SchirmerM_2018	UniRef50_Q765B0	['fklB VME_16270' 'fklB XSR1_90091' nan]	p__Proteobacteria	c__Gammaproteobacteria	o__Enterobacterales	f__Enterobacteriaceae	g__Kluyvera	s__Kluyvera_georgiana
P06239	{'LCK'}	SchirmerM_2018	UniRef50_Q765B0	['fklB VME_16270' 'fklB XSR1_90091' nan]	p__Proteobacteria	c__Gammaproteobacteria	o__Enterobacterales	f__Enterobacteriaceae	g__Escherichia	s__Escherichia_coli
P06239	{'LCK'}	SchirmerM_2018	UniRef50_Q765B0	['fklB VME_16270' 'fklB XSR1_90091' nan]	p__Proteobacteria	c__Gammaproteobacteria	o__Enterobacterales	f__Enterobacteriaceae	g__Klebsiella	s__Klebsiella_pneumoniae
P06239	{'LCK'}	SchirmerM_2018	UniRef50_Q765B0	['fklB VME_16270' 'fklB XSR1_90091' nan]	p__Proteobacteria	c__Gammaproteobacteria	o__Enterobacterales	f__Enterobacteriaceae	g__Citrobacter	s__Citrobacter_amalonaticus
P06239	{'LCK'}	SchirmerM_2018	UniRef50_Q765B0	['fklB VME_16270' 'fklB XSR1_90091' nan]	p__Proteobacteria	c__Gammaproteobacteria	o__Enterobacterales	f__Enterobacteriaceae	g__Escherichia	s__Escherichia_albertii
P06239	{'LCK'}	SchirmerM_2018	UniRef50_Q765B0	['fklB VME_16270' 'fklB XSR1_90091' nan]	p__Proteobacteria	c__Gammaproteobacteria	o__Enterobacterales	f__Enterobacteriaceae	g__Citrobacter	s__Citrobacter_farmeri
P06239	{'LCK'}	SchirmerM_2018	UniRef50_Q765B0	['fklB VME_16270' 'fklB XSR1_90091' nan]	p__Proteobacteria	c__Gammaproteobacteria	o__Pasteurellales	f__Pasteurellaceae	g__Haemophilus	s__Haemophilus_parainfluenzae
P06239	{'LCK'}	SchirmerM_2018	UniRef50_Q765B0	['fklB VME_16270' 'fklB XSR1_90091' nan]	p__Proteobacteria	c__Gammaproteobacteria	o__Pasteurellales	f__Pasteurellaceae	g__Haemophilus	s__Haemophilus_sp_HMSC71H05
P06239	{'LCK'}	SchirmerM_2018	UniRef50_Q765B0	['fklB VME_16270' 'fklB XSR1_90091' nan]	p__Proteobacteria	c__Gammaproteobacteria	o__Pasteurellales	f__Pasteurellaceae	g__Haemophilus	s__Haemophilus_haemolyticus
P06239	{'LCK'}	SchirmerM_2018	UniRef50_Q765B0	['fklB VME_16270' 'fklB XSR1_90091' nan]	p__Proteobacteria	c__Gammaproteobacteria	o__Enterobacterales	f__Enterobacteriaceae	g__Klebsiella	s__Klebsiella_variicola_CAG_634
P06239	{'LCK'}	SchirmerM_2018	UniRef50_Q765B0	['fklB VME_16270' 'fklB XSR1_90091' nan]	p__Proteobacteria	c__Gammaproteobacteria	o__Enterobacterales	f__Enterobacteriaceae	g__Klebsiella	s__Klebsiella_variicola
P06239	{'LCK'}	SchirmerM_2018	UniRef50_Q765B0	['fklB VME_16270' 'fklB XSR1_90091' nan]	p__Proteobacteria	c__Gammaproteobacteria	o__Enterobacterales	f__Enterobacteriaceae	g__Klebsiella	s__Klebsiella_pneumoniae
P06239	{'LCK'}	SchirmerM_2018	UniRef50_Q765B0	['fklB VME_16270' 'fklB XSR1_90091' nan]	p__Proteobacteria	c__Gammaproteobacteria	o__Enterobacterales	f__Enterobacteriaceae	g__Klebsiella	s__Klebsiella_oxytoca
P06239	{'LCK'}	SchirmerM_2018	UniRef50_Q765B0	['fklB VME_16270' 'fklB XSR1_90091' nan]	p__Proteobacteria	c__Gammaproteobacteria	o__Enterobacterales	f__Enterobacteriaceae	g__Escherichia	s__Escherichia_coli
P06239	{'LCK'}	SchirmerM_2018	UniRef50_Q765B0	['fklB VME_16270' 'fklB XSR1_90091' nan]	p__Proteobacteria	c__Gammaproteobacteria	o__Enterobacterales	f__Enterobacteriaceae	g__Klebsiella	s__Klebsiella_quasipneumoniae
P06239	{'LCK'}	SchirmerM_2018	UniRef50_Q765B0	['fklB VME_16270' 'fklB XSR1_90091' nan]	p__Proteobacteria	c__Gammaproteobacteria	o__Enterobacterales	f__Enterobacteriaceae	g__Klebsiella	s__Klebsiella_aerogenes
P06239	{'LCK'}	SchirmerM_2018	UniRef50_Q765B0	['fklB VME_16270' 'fklB XSR1_90091' nan]	p__Proteobacteria	c__Gammaproteobacteria	o__Enterobacterales	f__Enterobacteriaceae	g__Klebsiella	s__Klebsiella_oxytoca
P06239	{'LCK'}	SchirmerM_2018	UniRef50_Q765B0	['fklB VME_16270' 'fklB XSR1_90091' nan]	p__Proteobacteria	c__Gammaproteobacteria	o__Enterobacterales	f__Enterobacteriaceae	g__Klebsiella	s__Klebsiella_pneumoniae
P06239	{'LCK'}	SchirmerM_2018	UniRef50_Q765B0	['fklB VME_16270' 'fklB XSR1_90091' nan]	p__Proteobacteria	c__Gammaproteobacteria	o__Enterobacterales	f__Enterobacteriaceae	g__Klebsiella	s__Klebsiella_variicola
P06239	{'LCK'}	SchirmerM_2018	UniRef50_Q765B0	['fklB VME_16270' 'fklB XSR1_90091' nan]	p__Proteobacteria	c__Gammaproteobacteria	o__Enterobacterales	f__Enterobacteriaceae	g__Raoultella	s__Raoultella_ornithinolytica
P06239	{'LCK'}	SchirmerM_2018	UniRef50_Q765B0	['fklB VME_16270' 'fklB XSR1_90091' nan]	p__Proteobacteria	c__Gammaproteobacteria	o__Enterobacterales	f__Enterobacteriaceae	g__Klebsiella	s__Klebsiella_michiganensis
P06239	{'LCK'}	SchirmerM_2018	UniRef50_Q765B0	['fklB VME_16270' 'fklB XSR1_90091' nan]	p__Proteobacteria	c__Gammaproteobacteria	o__Enterobacterales	f__Enterobacteriaceae	g__Klebsiella	s__Klebsiella_pneumoniae
P06239	{'LCK'}	SchirmerM_2018	UniRef50_Q765B0	['fklB VME_16270' 'fklB XSR1_90091' nan]	p__Proteobacteria	c__Gammaproteobacteria	o__Pasteurellales	f__Pasteurellaceae	g__Aggregatibacter	s__Aggregatibacter_segnis
P06239	{'LCK'}	SchirmerM_2018	UniRef50_Q765B0	['fklB VME_16270' 'fklB XSR1_90091' nan]	p__Proteobacteria	c__Gammaproteobacteria	o__Enterobacterales	f__Morganellaceae	g__Proteus	s__Proteus_mirabilis
P06239	{'LCK'}	SchirmerM_2018	UniRef50_Q765B0	['fklB VME_16270' 'fklB XSR1_90091' nan]	p__Proteobacteria	c__Gammaproteobacteria	o__Enterobacterales	f__Enterobacteriaceae	g__Klebsiella	s__Klebsiella_pneumoniae
P06239	{'LCK'}	SchirmerM_2018	UniRef50_Q765B0	['fklB VME_16270' 'fklB XSR1_90091' nan]	p__Proteobacteria	c__Gammaproteobacteria	o__Enterobacterales	f__Morganellaceae	g__Proteus	s__Proteus_vulgaris
P06239	{'LCK'}	SchirmerM_2018	UniRef50_Q765B0	['fklB VME_16270' 'fklB XSR1_90091' nan]	p__Proteobacteria	c__Gammaproteobacteria	o__Enterobacterales	f__Morganellaceae	g__Proteus	s__Proteus_penneri
P06239	{'LCK'}	SchirmerM_2018	UniRef50_Q765B0	['fklB VME_16270' 'fklB XSR1_90091' nan]	p__Proteobacteria	c__Gammaproteobacteria	o__Enterobacterales	f__Morganellaceae	g__Proteus	s__Proteus_hauseri
P06239	{'LCK'}	SchirmerM_2018	UniRef50_Q765B0	['fklB VME_16270' 'fklB XSR1_90091' nan]	p__Proteobacteria	c__Gammaproteobacteria	o__Pasteurellales	f__Pasteurellaceae	g__Haemophilus	s__Haemophilus_parahaemolyticus
P06239	{'LCK'}	SchirmerM_2018	UniRef50_Q765B0	['fklB VME_16270' 'fklB XSR1_90091' nan]	p__Proteobacteria	c__Gammaproteobacteria	o__Pasteurellales	f__Pasteurellaceae	g__Haemophilus	s__Haemophilus_paraphrohaemolyticus
P06239	{'LCK'}	SchirmerM_2018	UniRef50_Q765B0	['fklB VME_16270' 'fklB XSR1_90091' nan]	p__Proteobacteria	c__Gammaproteobacteria	o__Pasteurellales	f__Pasteurellaceae	g__Haemophilus	s__Haemophilus_sputorum
P06239	{'LCK'}	SchirmerM_2018	UniRef50_Q765B0	['fklB VME_16270' 'fklB XSR1_90091' nan]	p__Proteobacteria	c__Gammaproteobacteria	o__Enterobacterales	f__Enterobacteriaceae	g__Klebsiella	s__Klebsiella_aerogenes
P06239	{'LCK'}	SchirmerM_2018	UniRef50_Q765B0	['fklB VME_16270' 'fklB XSR1_90091' nan]	p__Proteobacteria	c__Gammaproteobacteria	o__Enterobacterales	f__Enterobacteriaceae	g__Klebsiella	s__Klebsiella_oxytoca
P06239	{'LCK'}	SchirmerM_2018	UniRef50_Q765B0	['fklB VME_16270' 'fklB XSR1_90091' nan]	p__Proteobacteria	c__Gammaproteobacteria	o__Enterobacterales	f__Enterobacteriaceae	g__Raoultella	s__Raoultella_ornithinolytica
P06239	{'LCK'}	SchirmerM_2018	UniRef50_Q765B0	['fklB VME_16270' 'fklB XSR1_90091' nan]	p__Proteobacteria	c__Gammaproteobacteria	o__Pasteurellales	f__Pasteurellaceae	g__Haemophilus	s__Haemophilus_pittmaniae
P06239	{'LCK'}	FengQ_2015	UniRef50_Q765B0	['fklB VME_16270' 'fklB XSR1_90091' nan]	p__Proteobacteria	c__Gammaproteobacteria	o__Pasteurellales	f__Pasteurellaceae	g__Haemophilus	s__Haemophilus_sp_HMSC71H05
P06239	{'LCK'}	FengQ_2015	UniRef50_Q765B0	['fklB VME_16270' 'fklB XSR1_90091' nan]	p__Proteobacteria	c__Gammaproteobacteria	o__Pasteurellales	f__Pasteurellaceae	g__Haemophilus	s__Haemophilus_parainfluenzae
P06239	{'LCK'}	FengQ_2015	UniRef50_Q765B0	['fklB VME_16270' 'fklB XSR1_90091' nan]	p__Proteobacteria	c__Gammaproteobacteria	o__Enterobacterales	f__Enterobacteriaceae	g__Escherichia	s__Escherichia_coli
P06239	{'LCK'}	FengQ_2015	UniRef50_Q765B0	['fklB VME_16270' 'fklB XSR1_90091' nan]	p__Proteobacteria	c__Gammaproteobacteria	o__Enterobacterales	f__Enterobacteriaceae	g__Klebsiella	s__Klebsiella_pneumoniae
P06239	{'LCK'}	FengQ_2015	UniRef50_Q765B0	['fklB VME_16270' 'fklB XSR1_90091' nan]	p__Firmicutes	c__Bacilli	o__Bacillales	f__Staphylococcaceae	g__Staphylococcus	s__Staphylococcus_succinus
P06239	{'LCK'}	FengQ_2015	UniRef50_Q765B0	['fklB VME_16270' 'fklB XSR1_90091' nan]	p__Proteobacteria	c__Gammaproteobacteria	o__Enterobacterales	f__Enterobacteriaceae	g__Citrobacter	s__Citrobacter_braakii
P06239	{'LCK'}	FengQ_2015	UniRef50_Q765B0	['fklB VME_16270' 'fklB XSR1_90091' nan]	p__Proteobacteria	c__Gammaproteobacteria	o__Enterobacterales	f__Enterobacteriaceae	g__Citrobacter	s__Citrobacter_freundii
P06239	{'LCK'}	FengQ_2015	UniRef50_Q765B0	['fklB VME_16270' 'fklB XSR1_90091' nan]	p__Proteobacteria	c__Gammaproteobacteria	o__Enterobacterales	f__Enterobacteriaceae	g__Citrobacter	s__Citrobacter_youngae
P06239	{'LCK'}	FengQ_2015	UniRef50_Q765B0	['fklB VME_16270' 'fklB XSR1_90091' nan]	p__Firmicutes	c__Bacilli	o__Bacillales	f__Staphylococcaceae	g__Staphylococcus	s__Staphylococcus_epidermidis
P06239	{'LCK'}	FengQ_2015	UniRef50_Q765B0	['fklB VME_16270' 'fklB XSR1_90091' nan]	p__Proteobacteria	c__Gammaproteobacteria	o__Enterobacterales	f__Enterobacteriaceae	g__Klebsiella	s__Klebsiella_oxytoca
P06239	{'LCK'}	FengQ_2015	UniRef50_Q765B0	['fklB VME_16270' 'fklB XSR1_90091' nan]	p__Proteobacteria	c__Gammaproteobacteria	o__Enterobacterales	f__Enterobacteriaceae	g__Citrobacter	s__Citrobacter_portucalensis
P06239	{'LCK'}	FengQ_2015	UniRef50_Q765B0	['fklB VME_16270' 'fklB XSR1_90091' nan]	p__Proteobacteria	c__Gammaproteobacteria	o__Enterobacterales	f__Enterobacteriaceae	g__Escherichia	s__Escherichia_marmotae
P06239	{'LCK'}	FengQ_2015	UniRef50_Q765B0	['fklB VME_16270' 'fklB XSR1_90091' nan]	p__Proteobacteria	c__Gammaproteobacteria	o__Enterobacterales	f__Enterobacteriaceae	g__Metakosakonia	s__Kluyvera_intestini
P06239	{'LCK'}	FengQ_2015	UniRef50_Q765B0	['fklB VME_16270' 'fklB XSR1_90091' nan]	p__Proteobacteria	c__Gammaproteobacteria	o__Enterobacterales	f__Enterobacteriaceae	g__Citrobacter	s__Citrobacter_werkmanii
P06239	{'LCK'}	FengQ_2015	UniRef50_Q765B0	['fklB VME_16270' 'fklB XSR1_90091' nan]	p__Proteobacteria	c__Gammaproteobacteria	o__Enterobacterales	f__Enterobacteriaceae	g__Citrobacter	s__Citrobacter_koseri
P06239	{'LCK'}	FengQ_2015	UniRef50_Q765B0	['fklB VME_16270' 'fklB XSR1_90091' nan]	p__Proteobacteria	c__Gammaproteobacteria	o__Enterobacterales	f__Enterobacteriaceae	g__Escherichia	s__Escherichia_coli
P06239	{'LCK'}	FengQ_2015	UniRef50_Q765B0	['fklB VME_16270' 'fklB XSR1_90091' nan]	p__Proteobacteria	c__Gammaproteobacteria	o__Enterobacterales	f__Enterobacteriaceae	g__Klebsiella	s__Klebsiella_pneumoniae
P06239	{'LCK'}	FengQ_2015	UniRef50_Q765B0	['fklB VME_16270' 'fklB XSR1_90091' nan]	p__Proteobacteria	c__Gammaproteobacteria	o__Enterobacterales	f__Enterobacteriaceae	g__Citrobacter	s__Citrobacter_koseri
P06239	{'LCK'}	FengQ_2015	UniRef50_Q765B0	['fklB VME_16270' 'fklB XSR1_90091' nan]	p__Proteobacteria	c__Gammaproteobacteria	o__Enterobacterales	f__Enterobacteriaceae	g__Cronobacter	s__Cronobacter_sakazakii
P06239	{'LCK'}	FengQ_2015	UniRef50_Q765B0	['fklB VME_16270' 'fklB XSR1_90091' nan]	p__Proteobacteria	c__Gammaproteobacteria	o__Enterobacterales	f__Enterobacteriaceae	g__Klebsiella	s__Klebsiella_michiganensis
P06239	{'LCK'}	FengQ_2015	UniRef50_Q765B0	['fklB VME_16270' 'fklB XSR1_90091' nan]	p__Proteobacteria	c__Gammaproteobacteria	o__Enterobacterales	f__Enterobacteriaceae	g__Raoultella	s__Raoultella_planticola
P06239	{'LCK'}	FengQ_2015	UniRef50_Q765B0	['fklB VME_16270' 'fklB XSR1_90091' nan]	p__Proteobacteria	c__Gammaproteobacteria	o__Enterobacterales	f__Enterobacteriaceae	g__Klebsiella	s__Klebsiella_oxytoca
P06239	{'LCK'}	FengQ_2015	UniRef50_Q765B0	['fklB VME_16270' 'fklB XSR1_90091' nan]	p__Proteobacteria	c__Gammaproteobacteria	o__Enterobacterales	f__Enterobacteriaceae	g__Raoultella	s__Raoultella_ornithinolytica
P06239	{'LCK'}	FengQ_2015	UniRef50_Q765B0	['fklB VME_16270' 'fklB XSR1_90091' nan]	p__Proteobacteria	c__Gammaproteobacteria	o__Enterobacterales	f__Enterobacteriaceae	g__Klebsiella	s__Klebsiella_pneumoniae
P06239	{'LCK'}	FengQ_2015	UniRef50_Q765B0	['fklB VME_16270' 'fklB XSR1_90091' nan]	p__Proteobacteria	c__Gammaproteobacteria	o__Enterobacterales	f__Enterobacteriaceae	g__Escherichia	s__Escherichia_coli
P06239	{'LCK'}	FengQ_2015	UniRef50_Q765B0	['fklB VME_16270' 'fklB XSR1_90091' nan]	p__Proteobacteria	c__Gammaproteobacteria	o__Enterobacterales	f__Enterobacteriaceae	g__Klebsiella	s__Klebsiella_variicola
P06239	{'LCK'}	FengQ_2015	UniRef50_Q765B0	['fklB VME_16270' 'fklB XSR1_90091' nan]	p__Proteobacteria	c__Gammaproteobacteria	o__Enterobacterales	f__Enterobacteriaceae	g__Klebsiella	s__Klebsiella_variicola_CAG_634
P06239	{'LCK'}	FengQ_2015	UniRef50_Q765B0	['fklB VME_16270' 'fklB XSR1_90091' nan]	p__Proteobacteria	c__Gammaproteobacteria	o__Enterobacterales	f__Enterobacteriaceae	g__Klebsiella	s__Klebsiella_quasipneumoniae
P06239	{'LCK'}	FengQ_2015	UniRef50_Q765B0	['fklB VME_16270' 'fklB XSR1_90091' nan]	p__Proteobacteria	c__Gammaproteobacteria	o__Enterobacterales	f__Enterobacteriaceae	g__Klebsiella	s__Klebsiella_oxytoca
P06239	{'LCK'}	FengQ_2015	UniRef50_Q765B0	['fklB VME_16270' 'fklB XSR1_90091' nan]	p__Proteobacteria	c__Gammaproteobacteria	o__Enterobacterales	f__Enterobacteriaceae	g__Klebsiella	s__Klebsiella_pneumoniae
P06239	{'LCK'}	FengQ_2015	UniRef50_Q765B0	['fklB VME_16270' 'fklB XSR1_90091' nan]	p__Proteobacteria	c__Gammaproteobacteria	o__Enterobacterales	f__Enterobacteriaceae	g__Klebsiella	s__Klebsiella_variicola
P06239	{'LCK'}	FengQ_2015	UniRef50_Q765B0	['fklB VME_16270' 'fklB XSR1_90091' nan]	p__Proteobacteria	c__Gammaproteobacteria	o__Enterobacterales	f__Enterobacteriaceae	g__Klebsiella	s__Klebsiella_michiganensis
P06239	{'LCK'}	FengQ_2015	UniRef50_Q765B0	['fklB VME_16270' 'fklB XSR1_90091' nan]	p__Proteobacteria	c__Gammaproteobacteria	o__Enterobacterales	f__Enterobacteriaceae	g__Klebsiella	s__Klebsiella_oxytoca
P06239	{'LCK'}	FengQ_2015	UniRef50_Q765B0	['fklB VME_16270' 'fklB XSR1_90091' nan]	p__Proteobacteria	c__Gammaproteobacteria	o__Enterobacterales	f__Enterobacteriaceae	g__Klebsiella	s__Klebsiella_pneumoniae
P06239	{'LCK'}	ZellerG_2014	UniRef50_Q765B0	['fklB VME_16270' 'fklB XSR1_90091' nan]	p__Proteobacteria	c__Gammaproteobacteria	o__Pseudomonadales	f__Pseudomonadaceae	g__Pseudomonas	s__Pseudomonas_fragi
P06239	{'LCK'}	ZellerG_2014	UniRef50_Q765B0	['fklB VME_16270' 'fklB XSR1_90091' nan]	p__Proteobacteria	c__Gammaproteobacteria	o__Pasteurellales	f__Pasteurellaceae	g__Haemophilus	s__Haemophilus_sp_HMSC71H05
P06239	{'LCK'}	ZellerG_2014	UniRef50_Q765B0	['fklB VME_16270' 'fklB XSR1_90091' nan]	p__Proteobacteria	c__Gammaproteobacteria	o__Pasteurellales	f__Pasteurellaceae	g__Haemophilus	s__Haemophilus_parainfluenzae
P06239	{'LCK'}	ZellerG_2014	UniRef50_Q765B0	['fklB VME_16270' 'fklB XSR1_90091' nan]	p__Proteobacteria	c__Gammaproteobacteria	o__Enterobacterales	f__Enterobacteriaceae	g__Escherichia	s__Escherichia_coli
P06239	{'LCK'}	ZellerG_2014	UniRef50_Q765B0	['fklB VME_16270' 'fklB XSR1_90091' nan]	p__Proteobacteria	c__Gammaproteobacteria	o__Enterobacterales	f__Enterobacteriaceae	g__Citrobacter	s__Citrobacter_freundii
P06239	{'LCK'}	ZellerG_2014	UniRef50_Q765B0	['fklB VME_16270' 'fklB XSR1_90091' nan]	p__Proteobacteria	c__Gammaproteobacteria	o__Enterobacterales	f__Enterobacteriaceae	g__Citrobacter	s__Citrobacter_youngae
P06239	{'LCK'}	ZellerG_2014	UniRef50_Q765B0	['fklB VME_16270' 'fklB XSR1_90091' nan]	p__Proteobacteria	c__Gammaproteobacteria	o__Enterobacterales	f__Enterobacteriaceae	g__Klebsiella	s__Klebsiella_pneumoniae
P06239	{'LCK'}	ZellerG_2014	UniRef50_Q765B0	['fklB VME_16270' 'fklB XSR1_90091' nan]	p__Proteobacteria	c__Gammaproteobacteria	o__Enterobacterales	f__Enterobacteriaceae	g__Citrobacter	s__Citrobacter_braakii
P06239	{'LCK'}	ZellerG_2014	UniRef50_Q765B0	['fklB VME_16270' 'fklB XSR1_90091' nan]	p__Proteobacteria	c__Gammaproteobacteria	o__Enterobacterales	f__Enterobacteriaceae	g__Escherichia	s__Escherichia_marmotae
P06239	{'LCK'}	ZellerG_2014	UniRef50_Q765B0	['fklB VME_16270' 'fklB XSR1_90091' nan]	p__Proteobacteria	c__Gammaproteobacteria	o__Enterobacterales	f__Enterobacteriaceae	g__Klebsiella	s__Klebsiella_oxytoca
P06239	{'LCK'}	ZellerG_2014	UniRef50_Q765B0	['fklB VME_16270' 'fklB XSR1_90091' nan]	p__Proteobacteria	c__Gammaproteobacteria	o__Enterobacterales	f__Enterobacteriaceae	g__Enterobacter	s__Enterobacter_mori
P06239	{'LCK'}	ZellerG_2014	UniRef50_Q765B0	['fklB VME_16270' 'fklB XSR1_90091' nan]	p__Proteobacteria	c__Gammaproteobacteria	o__Enterobacterales	f__Enterobacteriaceae	g__Escherichia	s__Escherichia_coli
P06239	{'LCK'}	ZellerG_2014	UniRef50_Q765B0	['fklB VME_16270' 'fklB XSR1_90091' nan]	p__Proteobacteria	c__Gammaproteobacteria	o__Enterobacterales	f__Enterobacteriaceae	g__Klebsiella	s__Klebsiella_pneumoniae
P06239	{'LCK'}	ZellerG_2014	UniRef50_Q765B0	['fklB VME_16270' 'fklB XSR1_90091' nan]	p__Proteobacteria	c__Gammaproteobacteria	o__Enterobacterales	f__Morganellaceae	g__Proteus	s__Proteus_mirabilis
P06239	{'LCK'}	ZellerG_2014	UniRef50_Q765B0	['fklB VME_16270' 'fklB XSR1_90091' nan]	p__Proteobacteria	c__Gammaproteobacteria	o__Enterobacterales	f__Enterobacteriaceae	g__Klebsiella	s__Klebsiella_pneumoniae
P06239	{'LCK'}	ZellerG_2014	UniRef50_Q765B0	['fklB VME_16270' 'fklB XSR1_90091' nan]	p__Proteobacteria	c__Gammaproteobacteria	o__Enterobacterales	f__Enterobacteriaceae	g__Escherichia	s__Escherichia_coli
P06239	{'LCK'}	ZellerG_2014	UniRef50_Q765B0	['fklB VME_16270' 'fklB XSR1_90091' nan]	p__Proteobacteria	c__Gammaproteobacteria	o__Enterobacterales	f__Enterobacteriaceae	g__Klebsiella	s__Klebsiella_quasipneumoniae
P06239	{'LCK'}	ZellerG_2014	UniRef50_Q765B0	['fklB VME_16270' 'fklB XSR1_90091' nan]	p__Proteobacteria	c__Gammaproteobacteria	o__Enterobacterales	f__Enterobacteriaceae	g__Klebsiella	s__Klebsiella_variicola
P06239	{'LCK'}	ZellerG_2014	UniRef50_Q765B0	['fklB VME_16270' 'fklB XSR1_90091' nan]	p__Proteobacteria	c__Gammaproteobacteria	o__Enterobacterales	f__Enterobacteriaceae	g__Klebsiella	s__Klebsiella_aerogenes
P06239	{'LCK'}	ZellerG_2014	UniRef50_Q765B0	['fklB VME_16270' 'fklB XSR1_90091' nan]	p__Proteobacteria	c__Gammaproteobacteria	o__Enterobacterales	f__Enterobacteriaceae	g__Klebsiella	s__Klebsiella_michiganensis
P06239	{'LCK'}	ZellerG_2014	UniRef50_Q765B0	['fklB VME_16270' 'fklB XSR1_90091' nan]	p__Proteobacteria	c__Gammaproteobacteria	o__Enterobacterales	f__Enterobacteriaceae	g__Klebsiella	s__Klebsiella_oxytoca
P06239	{'LCK'}	ZellerG_2014	UniRef50_Q765B0	['fklB VME_16270' 'fklB XSR1_90091' nan]	p__Proteobacteria	c__Gammaproteobacteria	o__Enterobacterales	f__Enterobacteriaceae	g__Raoultella	s__Raoultella_terrigena
P06239	{'LCK'}	ZellerG_2014	UniRef50_Q765B0	['fklB VME_16270' 'fklB XSR1_90091' nan]	p__Proteobacteria	c__Gammaproteobacteria	o__Enterobacterales	f__Enterobacteriaceae	g__Raoultella	s__Raoultella_planticola
P06239	{'LCK'}	ZellerG_2014	UniRef50_Q765B0	['fklB VME_16270' 'fklB XSR1_90091' nan]	p__Proteobacteria	c__Gammaproteobacteria	o__Enterobacterales	f__Enterobacteriaceae	g__Raoultella	s__Raoultella_ornithinolytica
P06239	{'LCK'}	ZellerG_2014	UniRef50_Q765B0	['fklB VME_16270' 'fklB XSR1_90091' nan]	p__Proteobacteria	c__Gammaproteobacteria	o__Pasteurellales	f__Pasteurellaceae	g__Haemophilus	s__Haemophilus_pittmaniae
P06239	{'LCK'}	VogtmannE_2016	UniRef50_Q8ZLN1	['aroE YE3884' 'aroE EcSMS35_3577' nan]	p__Proteobacteria	c__Gammaproteobacteria	o__Enterobacterales	f__Enterobacteriaceae	g__Escherichia	s__Escherichia_coli
P06239	{'LCK'}	VogtmannE_2016	UniRef50_Q8ZLN1	['aroE YE3884' 'aroE EcSMS35_3577' nan]	p__Proteobacteria	c__Gammaproteobacteria	o__Pseudomonadales	f__Moraxellaceae	g__Acinetobacter	s__Acinetobacter_pittii
P06239	{'LCK'}	VogtmannE_2016	UniRef50_Q8ZLN1	['aroE YE3884' 'aroE EcSMS35_3577' nan]	p__Proteobacteria	c__Gammaproteobacteria	o__Enterobacterales	f__Enterobacteriaceae	g__Klebsiella	s__Klebsiella_variicola
P06239	{'LCK'}	VogtmannE_2016	UniRef50_Q8ZLN1	['aroE YE3884' 'aroE EcSMS35_3577' nan]	p__Proteobacteria	c__Gammaproteobacteria	o__Enterobacterales	f__Enterobacteriaceae	g__Klebsiella	s__Klebsiella_variicola_CAG_634
P06239	{'LCK'}	VogtmannE_2016	UniRef50_Q8ZLN1	['aroE YE3884' 'aroE EcSMS35_3577' nan]	p__Proteobacteria	c__Gammaproteobacteria	o__Enterobacterales	f__Enterobacteriaceae	g__Klebsiella	s__Klebsiella_pneumoniae
P06239	{'LCK'}	VogtmannE_2016	UniRef50_Q8ZLN1	['aroE YE3884' 'aroE EcSMS35_3577' nan]	p__Proteobacteria	c__Gammaproteobacteria	o__Enterobacterales	f__Enterobacteriaceae	g__Escherichia	s__Escherichia_coli
P06239	{'LCK'}	VogtmannE_2016	UniRef50_Q8ZLN1	['aroE YE3884' 'aroE EcSMS35_3577' nan]	p__Proteobacteria	c__Gammaproteobacteria	o__Enterobacterales	f__Enterobacteriaceae	g__Klebsiella	s__Klebsiella_aerogenes
P06239	{'LCK'}	VogtmannE_2016	UniRef50_Q8ZLN1	['aroE YE3884' 'aroE EcSMS35_3577' nan]	p__Proteobacteria	c__Gammaproteobacteria	o__Enterobacterales	f__Enterobacteriaceae	g__Klebsiella	s__Klebsiella_quasipneumoniae
P06239	{'LCK'}	VogtmannE_2016	UniRef50_Q8ZLN1	['aroE YE3884' 'aroE EcSMS35_3577' nan]	p__Proteobacteria	c__Gammaproteobacteria	o__Enterobacterales	f__Enterobacteriaceae	g__Citrobacter	s__Citrobacter_portucalensis
P06239	{'LCK'}	VogtmannE_2016	UniRef50_Q8ZLN1	['aroE YE3884' 'aroE EcSMS35_3577' nan]	p__Proteobacteria	c__Gammaproteobacteria	o__Enterobacterales	f__Enterobacteriaceae	g__Escherichia	s__Escherichia_coli
P06239	{'LCK'}	VogtmannE_2016	UniRef50_Q8ZLN1	['aroE YE3884' 'aroE EcSMS35_3577' nan]	p__Proteobacteria	c__Gammaproteobacteria	o__Enterobacterales	f__Enterobacteriaceae	g__Citrobacter	s__Citrobacter_freundii
P06239	{'LCK'}	VogtmannE_2016	UniRef50_Q8ZLN1	['aroE YE3884' 'aroE EcSMS35_3577' nan]	p__Proteobacteria	c__Gammaproteobacteria	o__Enterobacterales	f__Enterobacteriaceae	g__Citrobacter	s__Citrobacter_braakii
P06239	{'LCK'}	VogtmannE_2016	UniRef50_Q8ZLN1	['aroE YE3884' 'aroE EcSMS35_3577' nan]	p__Proteobacteria	c__Gammaproteobacteria	o__Enterobacterales	f__Enterobacteriaceae	g__Klebsiella	s__Klebsiella_aerogenes
P06239	{'LCK'}	VogtmannE_2016	UniRef50_Q8ZLN1	['aroE YE3884' 'aroE EcSMS35_3577' nan]	p__Proteobacteria	c__Gammaproteobacteria	o__Enterobacterales	f__Enterobacteriaceae	g__Citrobacter	s__Citrobacter_freundii
P06239	{'LCK'}	VogtmannE_2016	UniRef50_Q8ZLN1	['aroE YE3884' 'aroE EcSMS35_3577' nan]	p__Proteobacteria	c__Gammaproteobacteria	o__Enterobacterales	f__Enterobacteriaceae	g__Kluyvera	s__Kluyvera_georgiana
P06239	{'LCK'}	VogtmannE_2016	UniRef50_Q8ZLN1	['aroE YE3884' 'aroE EcSMS35_3577' nan]	p__Proteobacteria	c__Gammaproteobacteria	o__Enterobacterales	f__Enterobacteriaceae	g__Kosakonia	s__Kosakonia_cowanii
P06239	{'LCK'}	FranzosaEA_2019	UniRef50_Q8ZLN1	['aroE YE3884' 'aroE EcSMS35_3577' nan]	p__Proteobacteria	c__Gammaproteobacteria	o__Enterobacterales	f__Enterobacteriaceae	g__Escherichia	s__Escherichia_coli
P06239	{'LCK'}	FranzosaEA_2019	UniRef50_Q8ZLN1	['aroE YE3884' 'aroE EcSMS35_3577' nan]	p__Proteobacteria	c__Gammaproteobacteria	o__Enterobacterales	f__Enterobacteriaceae	g__Klebsiella	s__Klebsiella_oxytoca
P06239	{'LCK'}	FranzosaEA_2019	UniRef50_Q8ZLN1	['aroE YE3884' 'aroE EcSMS35_3577' nan]	p__Proteobacteria	c__Gammaproteobacteria	o__Enterobacterales	f__Enterobacteriaceae	g__Klebsiella	s__Klebsiella_pneumoniae
P06239	{'LCK'}	FranzosaEA_2019	UniRef50_Q8ZLN1	['aroE YE3884' 'aroE EcSMS35_3577' nan]	p__Proteobacteria	c__Gammaproteobacteria	o__Enterobacterales	f__Enterobacteriaceae	g__Citrobacter	s__Citrobacter_portucalensis
P06239	{'LCK'}	FranzosaEA_2019	UniRef50_Q8ZLN1	['aroE YE3884' 'aroE EcSMS35_3577' nan]	p__Proteobacteria	c__Gammaproteobacteria	o__Enterobacterales	f__Enterobacteriaceae	g__Citrobacter	s__Citrobacter_freundii
P06239	{'LCK'}	FranzosaEA_2019	UniRef50_Q8ZLN1	['aroE YE3884' 'aroE EcSMS35_3577' nan]	p__Proteobacteria	c__Gammaproteobacteria	o__Enterobacterales	f__Enterobacteriaceae	g__Escherichia	s__Escherichia_coli
P06239	{'LCK'}	FranzosaEA_2019	UniRef50_Q8ZLN1	['aroE YE3884' 'aroE EcSMS35_3577' nan]	p__Proteobacteria	c__Gammaproteobacteria	o__Enterobacterales	f__Enterobacteriaceae	g__Citrobacter	s__Citrobacter_youngae
P06239	{'LCK'}	FranzosaEA_2019	UniRef50_Q8ZLN1	['aroE YE3884' 'aroE EcSMS35_3577' nan]	p__Proteobacteria	c__Gammaproteobacteria	o__Enterobacterales	f__Enterobacteriaceae	g__Escherichia	s__Escherichia_coli
P06239	{'LCK'}	FranzosaEA_2019	UniRef50_Q8ZLN1	['aroE YE3884' 'aroE EcSMS35_3577' nan]	p__Proteobacteria	c__Gammaproteobacteria	o__Enterobacterales	f__Enterobacteriaceae	g__Klebsiella	s__Klebsiella_quasipneumoniae
P06239	{'LCK'}	FranzosaEA_2019	UniRef50_Q8ZLN1	['aroE YE3884' 'aroE EcSMS35_3577' nan]	p__Proteobacteria	c__Gammaproteobacteria	o__Enterobacterales	f__Enterobacteriaceae	g__Klebsiella	s__Klebsiella_pneumoniae
P06239	{'LCK'}	FranzosaEA_2019	UniRef50_Q8ZLN1	['aroE YE3884' 'aroE EcSMS35_3577' nan]	p__Proteobacteria	c__Gammaproteobacteria	o__Enterobacterales	f__Enterobacteriaceae	g__Klebsiella	s__Klebsiella_variicola_CAG_634
P06239	{'LCK'}	FranzosaEA_2019	UniRef50_Q8ZLN1	['aroE YE3884' 'aroE EcSMS35_3577' nan]	p__Proteobacteria	c__Gammaproteobacteria	o__Enterobacterales	f__Enterobacteriaceae	g__Klebsiella	s__Klebsiella_variicola
P06239	{'LCK'}	FranzosaEA_2019	UniRef50_Q8ZLN1	['aroE YE3884' 'aroE EcSMS35_3577' nan]	p__Proteobacteria	c__Gammaproteobacteria	o__Enterobacterales	f__Enterobacteriaceae	g__Klebsiella	s__Klebsiella_oxytoca
P06239	{'LCK'}	FranzosaEA_2019	UniRef50_Q8ZLN1	['aroE YE3884' 'aroE EcSMS35_3577' nan]	p__Proteobacteria	c__Gammaproteobacteria	o__Enterobacterales	f__Enterobacteriaceae	g__Klebsiella	s__Klebsiella_michiganensis
P06239	{'LCK'}	FranzosaEA_2019	UniRef50_Q8ZLN1	['aroE YE3884' 'aroE EcSMS35_3577' nan]	p__Proteobacteria	c__Gammaproteobacteria	o__Enterobacterales	f__Enterobacteriaceae	g__Klebsiella	s__Klebsiella_oxytoca
P06239	{'LCK'}	FranzosaEA_2019	UniRef50_Q8ZLN1	['aroE YE3884' 'aroE EcSMS35_3577' nan]	p__Proteobacteria	c__Gammaproteobacteria	o__Enterobacterales	f__Enterobacteriaceae	g__Metakosakonia	s__Kluyvera_intestini
P06239	{'LCK'}	FranzosaEA_2019	UniRef50_Q8ZLN1	['aroE YE3884' 'aroE EcSMS35_3577' nan]	p__Proteobacteria	c__Gammaproteobacteria	o__Enterobacterales	f__Enterobacteriaceae	g__Kluyvera	s__Kluyvera_cryocrescens
P06239	{'LCK'}	SchirmerM_2018	UniRef50_Q8ZLN1	['aroE YE3884' 'aroE EcSMS35_3577' nan]	p__Proteobacteria	c__Gammaproteobacteria	o__Enterobacterales	f__Enterobacteriaceae	g__Escherichia	s__Escherichia_coli
P06239	{'LCK'}	SchirmerM_2018	UniRef50_Q8ZLN1	['aroE YE3884' 'aroE EcSMS35_3577' nan]	p__Proteobacteria	c__Gammaproteobacteria	o__Enterobacterales	f__Enterobacteriaceae	g__Klebsiella	s__Klebsiella_oxytoca
P06239	{'LCK'}	SchirmerM_2018	UniRef50_Q8ZLN1	['aroE YE3884' 'aroE EcSMS35_3577' nan]	p__Proteobacteria	c__Gammaproteobacteria	o__Enterobacterales	f__Enterobacteriaceae	g__Escherichia	s__Escherichia_albertii
P06239	{'LCK'}	SchirmerM_2018	UniRef50_Q8ZLN1	['aroE YE3884' 'aroE EcSMS35_3577' nan]	p__Proteobacteria	c__Gammaproteobacteria	o__Enterobacterales	f__Enterobacteriaceae	g__Klebsiella	s__Klebsiella_pneumoniae
P06239	{'LCK'}	SchirmerM_2018	UniRef50_Q8ZLN1	['aroE YE3884' 'aroE EcSMS35_3577' nan]	p__Proteobacteria	c__Gammaproteobacteria	o__Enterobacterales	f__Enterobacteriaceae	g__Escherichia	s__Escherichia_marmotae
P06239	{'LCK'}	SchirmerM_2018	UniRef50_Q8ZLN1	['aroE YE3884' 'aroE EcSMS35_3577' nan]	p__Proteobacteria	c__Gammaproteobacteria	o__Enterobacterales	f__Enterobacteriaceae	g__Klebsiella	s__Klebsiella_variicola
P06239	{'LCK'}	SchirmerM_2018	UniRef50_Q8ZLN1	['aroE YE3884' 'aroE EcSMS35_3577' nan]	p__Proteobacteria	c__Gammaproteobacteria	o__Enterobacterales	f__Enterobacteriaceae	g__Klebsiella	s__Klebsiella_variicola_CAG_634
P06239	{'LCK'}	SchirmerM_2018	UniRef50_Q8ZLN1	['aroE YE3884' 'aroE EcSMS35_3577' nan]	p__Proteobacteria	c__Gammaproteobacteria	o__Enterobacterales	f__Enterobacteriaceae	g__Klebsiella	s__Klebsiella_quasipneumoniae
P06239	{'LCK'}	SchirmerM_2018	UniRef50_Q8ZLN1	['aroE YE3884' 'aroE EcSMS35_3577' nan]	p__Proteobacteria	c__Gammaproteobacteria	o__Enterobacterales	f__Enterobacteriaceae	g__Escherichia	s__Escherichia_coli
P06239	{'LCK'}	SchirmerM_2018	UniRef50_Q8ZLN1	['aroE YE3884' 'aroE EcSMS35_3577' nan]	p__Proteobacteria	c__Gammaproteobacteria	o__Enterobacterales	f__Enterobacteriaceae	g__Klebsiella	s__Klebsiella_pneumoniae
P06239	{'LCK'}	SchirmerM_2018	UniRef50_Q8ZLN1	['aroE YE3884' 'aroE EcSMS35_3577' nan]	p__Proteobacteria	c__Gammaproteobacteria	o__Enterobacterales	f__Enterobacteriaceae	g__Klebsiella	s__Klebsiella_oxytoca
P06239	{'LCK'}	SchirmerM_2018	UniRef50_Q8ZLN1	['aroE YE3884' 'aroE EcSMS35_3577' nan]	p__Proteobacteria	c__Gammaproteobacteria	o__Enterobacterales	f__Enterobacteriaceae	g__Citrobacter	s__Citrobacter_braakii
P06239	{'LCK'}	SchirmerM_2018	UniRef50_Q8ZLN1	['aroE YE3884' 'aroE EcSMS35_3577' nan]	p__Proteobacteria	c__Gammaproteobacteria	o__Enterobacterales	f__Enterobacteriaceae	g__Citrobacter	s__Citrobacter_freundii
P06239	{'LCK'}	SchirmerM_2018	UniRef50_Q8ZLN1	['aroE YE3884' 'aroE EcSMS35_3577' nan]	p__Proteobacteria	c__Gammaproteobacteria	o__Enterobacterales	f__Enterobacteriaceae	g__Escherichia	s__Escherichia_coli
P06239	{'LCK'}	SchirmerM_2018	UniRef50_Q8ZLN1	['aroE YE3884' 'aroE EcSMS35_3577' nan]	p__Proteobacteria	c__Gammaproteobacteria	o__Enterobacterales	f__Enterobacteriaceae	g__Citrobacter	s__Citrobacter_youngae
P06239	{'LCK'}	SchirmerM_2018	UniRef50_Q8ZLN1	['aroE YE3884' 'aroE EcSMS35_3577' nan]	p__Proteobacteria	c__Gammaproteobacteria	o__Enterobacterales	f__Enterobacteriaceae	g__Citrobacter	s__Citrobacter_portucalensis
P06239	{'LCK'}	SchirmerM_2018	UniRef50_Q8ZLN1	['aroE YE3884' 'aroE EcSMS35_3577' nan]	p__Proteobacteria	c__Gammaproteobacteria	o__Enterobacterales	f__Enterobacteriaceae	g__Citrobacter	s__Citrobacter_amalonaticus
P06239	{'LCK'}	SchirmerM_2018	UniRef50_Q8ZLN1	['aroE YE3884' 'aroE EcSMS35_3577' nan]	p__Proteobacteria	c__Gammaproteobacteria	o__Enterobacterales	f__Enterobacteriaceae	g__Citrobacter	s__Citrobacter_europaeus
P06239	{'LCK'}	SchirmerM_2018	UniRef50_Q8ZLN1	['aroE YE3884' 'aroE EcSMS35_3577' nan]	p__Proteobacteria	c__Gammaproteobacteria	o__Enterobacterales	f__Enterobacteriaceae	g__Citrobacter	s__Citrobacter_freundii
P06239	{'LCK'}	SchirmerM_2018	UniRef50_Q8ZLN1	['aroE YE3884' 'aroE EcSMS35_3577' nan]	p__Proteobacteria	c__Gammaproteobacteria	o__Enterobacterales	f__Enterobacteriaceae	g__Citrobacter	s__Citrobacter_farmeri
P06239	{'LCK'}	SchirmerM_2018	UniRef50_Q8ZLN1	['aroE YE3884' 'aroE EcSMS35_3577' nan]	p__Proteobacteria	c__Gammaproteobacteria	o__Enterobacterales	f__Enterobacteriaceae	g__Klebsiella	s__Klebsiella_michiganensis
P06239	{'LCK'}	SchirmerM_2018	UniRef50_Q8ZLN1	['aroE YE3884' 'aroE EcSMS35_3577' nan]	p__Proteobacteria	c__Gammaproteobacteria	o__Enterobacterales	f__Enterobacteriaceae	g__Klebsiella	s__Klebsiella_oxytoca
P06239	{'LCK'}	SchirmerM_2018	UniRef50_Q8ZLN1	['aroE YE3884' 'aroE EcSMS35_3577' nan]	p__Proteobacteria	c__Gammaproteobacteria	o__Enterobacterales	f__Enterobacteriaceae	g__Kluyvera	s__Kluyvera_ascorbata
P06239	{'LCK'}	SchirmerM_2018	UniRef50_Q8ZLN1	['aroE YE3884' 'aroE EcSMS35_3577' nan]	p__Proteobacteria	c__Gammaproteobacteria	o__Enterobacterales	f__Enterobacteriaceae	g__Kluyvera	s__Kluyvera_cryocrescens
P06239	{'LCK'}	SchirmerM_2018	UniRef50_Q8ZLN1	['aroE YE3884' 'aroE EcSMS35_3577' nan]	p__Proteobacteria	c__Gammaproteobacteria	o__Enterobacterales	f__Enterobacteriaceae	g__Klebsiella	s__Klebsiella_aerogenes
P06239	{'LCK'}	FengQ_2015	UniRef50_Q8ZLN1	['aroE YE3884' 'aroE EcSMS35_3577' nan]	p__Proteobacteria	c__Gammaproteobacteria	o__Enterobacterales	f__Enterobacteriaceae	g__Escherichia	s__Escherichia_coli
P06239	{'LCK'}	FengQ_2015	UniRef50_Q8ZLN1	['aroE YE3884' 'aroE EcSMS35_3577' nan]	p__Proteobacteria	c__Gammaproteobacteria	o__Enterobacterales	f__Enterobacteriaceae	g__Klebsiella	s__Klebsiella_oxytoca
P06239	{'LCK'}	FengQ_2015	UniRef50_Q8ZLN1	['aroE YE3884' 'aroE EcSMS35_3577' nan]	p__Proteobacteria	c__Gammaproteobacteria	o__Enterobacterales	f__Enterobacteriaceae	g__Escherichia	s__Escherichia_marmotae
P06239	{'LCK'}	FengQ_2015	UniRef50_Q8ZLN1	['aroE YE3884' 'aroE EcSMS35_3577' nan]	p__Proteobacteria	c__Gammaproteobacteria	o__Enterobacterales	f__Enterobacteriaceae	g__Cronobacter	s__Cronobacter_sakazakii
P06239	{'LCK'}	FengQ_2015	UniRef50_Q8ZLN1	['aroE YE3884' 'aroE EcSMS35_3577' nan]	p__Proteobacteria	c__Gammaproteobacteria	o__Enterobacterales	f__Enterobacteriaceae	g__Escherichia	s__Escherichia_coli
P06239	{'LCK'}	FengQ_2015	UniRef50_Q8ZLN1	['aroE YE3884' 'aroE EcSMS35_3577' nan]	p__Proteobacteria	c__Gammaproteobacteria	o__Enterobacterales	f__Enterobacteriaceae	g__Klebsiella	s__Klebsiella_pneumoniae
P06239	{'LCK'}	FengQ_2015	UniRef50_Q8ZLN1	['aroE YE3884' 'aroE EcSMS35_3577' nan]	p__Proteobacteria	c__Gammaproteobacteria	o__Enterobacterales	f__Enterobacteriaceae	g__Klebsiella	s__Klebsiella_variicola
P06239	{'LCK'}	FengQ_2015	UniRef50_Q8ZLN1	['aroE YE3884' 'aroE EcSMS35_3577' nan]	p__Proteobacteria	c__Gammaproteobacteria	o__Enterobacterales	f__Enterobacteriaceae	g__Klebsiella	s__Klebsiella_variicola_CAG_634
P06239	{'LCK'}	FengQ_2015	UniRef50_Q8ZLN1	['aroE YE3884' 'aroE EcSMS35_3577' nan]	p__Proteobacteria	c__Gammaproteobacteria	o__Enterobacterales	f__Enterobacteriaceae	g__Klebsiella	s__Klebsiella_quasipneumoniae
P06239	{'LCK'}	FengQ_2015	UniRef50_Q8ZLN1	['aroE YE3884' 'aroE EcSMS35_3577' nan]	p__Proteobacteria	c__Gammaproteobacteria	o__Enterobacterales	f__Enterobacteriaceae	g__Klebsiella	s__Klebsiella_oxytoca
P06239	{'LCK'}	FengQ_2015	UniRef50_Q8ZLN1	['aroE YE3884' 'aroE EcSMS35_3577' nan]	p__Proteobacteria	c__Gammaproteobacteria	o__Enterobacterales	f__Enterobacteriaceae	g__Klebsiella	s__Klebsiella_michiganensis
P06239	{'LCK'}	FengQ_2015	UniRef50_Q8ZLN1	['aroE YE3884' 'aroE EcSMS35_3577' nan]	p__Proteobacteria	c__Gammaproteobacteria	o__Enterobacterales	f__Enterobacteriaceae	g__Klebsiella	s__Klebsiella_oxytoca
P06239	{'LCK'}	FengQ_2015	UniRef50_Q8ZLN1	['aroE YE3884' 'aroE EcSMS35_3577' nan]	p__Proteobacteria	c__Gammaproteobacteria	o__Enterobacterales	f__Enterobacteriaceae	g__Citrobacter	s__Citrobacter_freundii
P06239	{'LCK'}	FengQ_2015	UniRef50_Q8ZLN1	['aroE YE3884' 'aroE EcSMS35_3577' nan]	p__Proteobacteria	c__Gammaproteobacteria	o__Enterobacterales	f__Enterobacteriaceae	g__Citrobacter	s__Citrobacter_freundii
P06239	{'LCK'}	FengQ_2015	UniRef50_Q8ZLN1	['aroE YE3884' 'aroE EcSMS35_3577' nan]	p__Proteobacteria	c__Gammaproteobacteria	o__Enterobacterales	f__Enterobacteriaceae	g__Escherichia	s__Escherichia_coli
P06239	{'LCK'}	FengQ_2015	UniRef50_Q8ZLN1	['aroE YE3884' 'aroE EcSMS35_3577' nan]	p__Proteobacteria	c__Gammaproteobacteria	o__Enterobacterales	f__Enterobacteriaceae	g__Citrobacter	s__Citrobacter_braakii
P06239	{'LCK'}	FengQ_2015	UniRef50_Q8ZLN1	['aroE YE3884' 'aroE EcSMS35_3577' nan]	p__Proteobacteria	c__Gammaproteobacteria	o__Enterobacterales	f__Enterobacteriaceae	g__Citrobacter	s__Citrobacter_portucalensis
P06239	{'LCK'}	FengQ_2015	UniRef50_Q8ZLN1	['aroE YE3884' 'aroE EcSMS35_3577' nan]	p__Proteobacteria	c__Gammaproteobacteria	o__Enterobacterales	f__Enterobacteriaceae	g__Citrobacter	s__Citrobacter_youngae
P06239	{'LCK'}	FengQ_2015	UniRef50_Q8ZLN1	['aroE YE3884' 'aroE EcSMS35_3577' nan]	p__Proteobacteria	c__Gammaproteobacteria	o__Enterobacterales	f__Enterobacteriaceae	g__Raoultella	s__Raoultella_ornithinolytica
P06239	{'LCK'}	FengQ_2015	UniRef50_Q8ZLN1	['aroE YE3884' 'aroE EcSMS35_3577' nan]	p__Proteobacteria	c__Gammaproteobacteria	o__Enterobacterales	f__Enterobacteriaceae	g__Raoultella	s__Raoultella_planticola
P06239	{'LCK'}	FengQ_2015	UniRef50_Q8ZLN1	['aroE YE3884' 'aroE EcSMS35_3577' nan]	p__Proteobacteria	c__Gammaproteobacteria	o__Enterobacterales	f__Enterobacteriaceae	g__Klebsiella	s__Klebsiella_oxytoca
P06239	{'LCK'}	FengQ_2015	UniRef50_Q8ZLN1	['aroE YE3884' 'aroE EcSMS35_3577' nan]	p__Proteobacteria	c__Gammaproteobacteria	o__Enterobacterales	f__Enterobacteriaceae	g__Escherichia	s__Escherichia_coli
P06239	{'LCK'}	FengQ_2015	UniRef50_Q8ZLN1	['aroE YE3884' 'aroE EcSMS35_3577' nan]	p__Proteobacteria	c__Gammaproteobacteria	o__Enterobacterales	f__Enterobacteriaceae	g__Metakosakonia	s__Kluyvera_intestini
P06239	{'LCK'}	FengQ_2015	UniRef50_Q8ZLN1	['aroE YE3884' 'aroE EcSMS35_3577' nan]	p__Proteobacteria	c__Gammaproteobacteria	o__Enterobacterales	f__Enterobacteriaceae	g__Citrobacter	s__Citrobacter_koseri
P06239	{'LCK'}	ZellerG_2014	UniRef50_Q8ZLN1	['aroE YE3884' 'aroE EcSMS35_3577' nan]	p__Proteobacteria	c__Gammaproteobacteria	o__Enterobacterales	f__Enterobacteriaceae	g__Escherichia	s__Escherichia_coli
P06239	{'LCK'}	ZellerG_2014	UniRef50_Q8ZLN1	['aroE YE3884' 'aroE EcSMS35_3577' nan]	p__Proteobacteria	c__Gammaproteobacteria	o__Enterobacterales	f__Enterobacteriaceae	g__Klebsiella	s__Klebsiella_oxytoca
P06239	{'LCK'}	ZellerG_2014	UniRef50_Q8ZLN1	['aroE YE3884' 'aroE EcSMS35_3577' nan]	p__Proteobacteria	c__Gammaproteobacteria	o__Enterobacterales	f__Enterobacteriaceae	g__Escherichia	s__Escherichia_marmotae
P06239	{'LCK'}	ZellerG_2014	UniRef50_Q8ZLN1	['aroE YE3884' 'aroE EcSMS35_3577' nan]	p__Proteobacteria	c__Gammaproteobacteria	o__Enterobacterales	f__Enterobacteriaceae	g__Citrobacter	s__Citrobacter_freundii
P06239	{'LCK'}	ZellerG_2014	UniRef50_Q8ZLN1	['aroE YE3884' 'aroE EcSMS35_3577' nan]	p__Proteobacteria	c__Gammaproteobacteria	o__Enterobacterales	f__Enterobacteriaceae	g__Escherichia	s__Escherichia_coli
P06239	{'LCK'}	ZellerG_2014	UniRef50_Q8ZLN1	['aroE YE3884' 'aroE EcSMS35_3577' nan]	p__Proteobacteria	c__Gammaproteobacteria	o__Enterobacterales	f__Enterobacteriaceae	g__Citrobacter	s__Citrobacter_braakii
P06239	{'LCK'}	ZellerG_2014	UniRef50_Q8ZLN1	['aroE YE3884' 'aroE EcSMS35_3577' nan]	p__Proteobacteria	c__Gammaproteobacteria	o__Enterobacterales	f__Enterobacteriaceae	g__Citrobacter	s__Citrobacter_youngae
P06239	{'LCK'}	ZellerG_2014	UniRef50_Q8ZLN1	['aroE YE3884' 'aroE EcSMS35_3577' nan]	p__Proteobacteria	c__Gammaproteobacteria	o__Enterobacterales	f__Enterobacteriaceae	g__Citrobacter	s__Citrobacter_freundii
P06239	{'LCK'}	ZellerG_2014	UniRef50_Q8ZLN1	['aroE YE3884' 'aroE EcSMS35_3577' nan]	p__Proteobacteria	c__Gammaproteobacteria	o__Enterobacterales	f__Enterobacteriaceae	g__Escherichia	s__Escherichia_coli
P06239	{'LCK'}	ZellerG_2014	UniRef50_Q8ZLN1	['aroE YE3884' 'aroE EcSMS35_3577' nan]	p__Proteobacteria	c__Gammaproteobacteria	o__Enterobacterales	f__Enterobacteriaceae	g__Klebsiella	s__Klebsiella_pneumoniae
P06239	{'LCK'}	ZellerG_2014	UniRef50_Q8ZLN1	['aroE YE3884' 'aroE EcSMS35_3577' nan]	p__Proteobacteria	c__Gammaproteobacteria	o__Enterobacterales	f__Enterobacteriaceae	g__Klebsiella	s__Klebsiella_variicola_CAG_634
P06239	{'LCK'}	ZellerG_2014	UniRef50_Q8ZLN1	['aroE YE3884' 'aroE EcSMS35_3577' nan]	p__Proteobacteria	c__Gammaproteobacteria	o__Enterobacterales	f__Enterobacteriaceae	g__Klebsiella	s__Klebsiella_michiganensis
P06239	{'LCK'}	ZellerG_2014	UniRef50_Q8ZLN1	['aroE YE3884' 'aroE EcSMS35_3577' nan]	p__Proteobacteria	c__Gammaproteobacteria	o__Enterobacterales	f__Enterobacteriaceae	g__Klebsiella	s__Klebsiella_oxytoca
P06239	{'LCK'}	ZellerG_2014	UniRef50_Q8ZLN1	['aroE YE3884' 'aroE EcSMS35_3577' nan]	p__Proteobacteria	c__Gammaproteobacteria	o__Enterobacterales	f__Enterobacteriaceae	g__Klebsiella	s__Klebsiella_aerogenes
P06239	{'LCK'}	ZellerG_2014	UniRef50_Q8ZLN1	['aroE YE3884' 'aroE EcSMS35_3577' nan]	p__Proteobacteria	c__Gammaproteobacteria	o__Enterobacterales	f__Enterobacteriaceae	g__Raoultella	s__Raoultella_ornithinolytica
P06239	{'LCK'}	ZellerG_2014	UniRef50_Q8ZLN1	['aroE YE3884' 'aroE EcSMS35_3577' nan]	p__Proteobacteria	c__Gammaproteobacteria	o__Enterobacterales	f__Enterobacteriaceae	g__Raoultella	s__Raoultella_planticola
P51451	{'BLK'}	YuJ_2015	UniRef50_Q8ZGK8	['uxuA YPK_2778' 'uxuA Tola_2884' nan]	p__Proteobacteria	c__Gammaproteobacteria	o__Enterobacterales	f__Enterobacteriaceae	g__Klebsiella	s__Klebsiella_pneumoniae
P51451	{'BLK'}	YuJ_2015	UniRef50_Q8ZGK8	['uxuA YPK_2778' 'uxuA Tola_2884' nan]	p__Proteobacteria	c__Gammaproteobacteria	o__Enterobacterales	f__Enterobacteriaceae	g__Escherichia	s__Escherichia_coli
P51451	{'BLK'}	YuJ_2015	UniRef50_Q8ZGK8	['uxuA YPK_2778' 'uxuA Tola_2884' nan]	p__Proteobacteria	c__Gammaproteobacteria	o__Enterobacterales	f__Enterobacteriaceae	g__Citrobacter	s__Citrobacter_freundii
P51451	{'BLK'}	YuJ_2015	UniRef50_Q8ZGK8	['uxuA YPK_2778' 'uxuA Tola_2884' nan]	p__Proteobacteria	c__Gammaproteobacteria	o__Enterobacterales	f__Enterobacteriaceae	g__Citrobacter	s__Citrobacter_portucalensis
P51451	{'BLK'}	YuJ_2015	UniRef50_Q8ZGK8	['uxuA YPK_2778' 'uxuA Tola_2884' nan]	p__Proteobacteria	c__Gammaproteobacteria	o__Enterobacterales	f__Enterobacteriaceae	g__Citrobacter	s__Citrobacter_youngae
P51451	{'BLK'}	YuJ_2015	UniRef50_Q8ZGK8	['uxuA YPK_2778' 'uxuA Tola_2884' nan]	p__Proteobacteria	c__Gammaproteobacteria	o__Enterobacterales	f__Enterobacteriaceae	g__Citrobacter	s__Citrobacter_braakii
P51451	{'BLK'}	YuJ_2015	UniRef50_Q8ZGK8	['uxuA YPK_2778' 'uxuA Tola_2884' nan]	p__Proteobacteria	c__Gammaproteobacteria	o__Enterobacterales	f__Enterobacteriaceae	g__Klebsiella	s__Klebsiella_michiganensis
P51451	{'BLK'}	YuJ_2015	UniRef50_Q8ZGK8	['uxuA YPK_2778' 'uxuA Tola_2884' nan]	p__Proteobacteria	c__Gammaproteobacteria	o__Enterobacterales	f__Enterobacteriaceae	g__Klebsiella	s__Klebsiella_oxytoca
P51451	{'BLK'}	YuJ_2015	UniRef50_Q8ZGK8	['uxuA YPK_2778' 'uxuA Tola_2884' nan]	p__Proteobacteria	c__Gammaproteobacteria	o__Enterobacterales	f__Enterobacteriaceae	g__Citrobacter	s__Citrobacter_werkmanii
P51451	{'BLK'}	YuJ_2015	UniRef50_Q8ZGK8	['uxuA YPK_2778' 'uxuA Tola_2884' nan]	p__Proteobacteria	c__Gammaproteobacteria	o__Enterobacterales	f__Enterobacteriaceae	g__Citrobacter	s__Citrobacter_europaeus
P51451	{'BLK'}	YuJ_2015	UniRef50_Q8ZGK8	['uxuA YPK_2778' 'uxuA Tola_2884' nan]	p__Proteobacteria	c__Gammaproteobacteria	o__Enterobacterales	f__Enterobacteriaceae	g__Escherichia	s__Escherichia_coli
P51451	{'BLK'}	YuJ_2015	UniRef50_Q8ZGK8	['uxuA YPK_2778' 'uxuA Tola_2884' nan]	p__Proteobacteria	c__Gammaproteobacteria	o__Enterobacterales	f__Enterobacteriaceae	g__Escherichia	s__Escherichia_coli
P51451	{'BLK'}	YuJ_2015	UniRef50_Q8ZGK8	['uxuA YPK_2778' 'uxuA Tola_2884' nan]	p__Bacteroidetes	c__Bacteroidia	o__Bacteroidales	f__Bacteroidaceae	g__Bacteroides	s__Bacteroides_massiliensis
P51451	{'BLK'}	YuJ_2015	UniRef50_Q8ZGK8	['uxuA YPK_2778' 'uxuA Tola_2884' nan]	p__Bacteroidetes	c__Bacteroidia	o__Bacteroidales	f__Bacteroidaceae	g__Bacteroides	s__Bacteroides_plebeius_CAG_211
P51451	{'BLK'}	YuJ_2015	UniRef50_Q8ZGK8	['uxuA YPK_2778' 'uxuA Tola_2884' nan]	p__Bacteroidetes	c__Bacteroidia	o__Bacteroidales	f__Bacteroidaceae	g__Bacteroides	s__Bacteroides_plebeius
P51451	{'BLK'}	YuJ_2015	UniRef50_Q8ZGK8	['uxuA YPK_2778' 'uxuA Tola_2884' nan]	p__Proteobacteria	c__Gammaproteobacteria	o__Enterobacterales	f__Enterobacteriaceae	g__Citrobacter	s__Citrobacter_portucalensis
P51451	{'BLK'}	YuJ_2015	UniRef50_Q8ZGK8	['uxuA YPK_2778' 'uxuA Tola_2884' nan]	p__Proteobacteria	c__Gammaproteobacteria	o__Enterobacterales	f__Enterobacteriaceae	g__Citrobacter	s__Citrobacter_freundii
P51451	{'BLK'}	YuJ_2015	UniRef50_Q8ZGK8	['uxuA YPK_2778' 'uxuA Tola_2884' nan]	p__Proteobacteria	c__Gammaproteobacteria	o__Enterobacterales	f__Enterobacteriaceae	g__Citrobacter	s__Citrobacter_braakii
P51451	{'BLK'}	YuJ_2015	UniRef50_Q8ZGK8	['uxuA YPK_2778' 'uxuA Tola_2884' nan]	p__Proteobacteria	c__Gammaproteobacteria	o__Enterobacterales	f__Enterobacteriaceae	g__Kluyvera	s__Kluyvera_ascorbata
P51451	{'BLK'}	YuJ_2015	UniRef50_Q8ZGK8	['uxuA YPK_2778' 'uxuA Tola_2884' nan]	p__Proteobacteria	c__Gammaproteobacteria	o__Enterobacterales	f__Enterobacteriaceae	g__Escherichia	s__Escherichia_coli
P51451	{'BLK'}	YuJ_2015	UniRef50_Q8ZGK8	['uxuA YPK_2778' 'uxuA Tola_2884' nan]	p__Proteobacteria	c__Gammaproteobacteria	o__Enterobacterales	f__Enterobacteriaceae	g__Citrobacter	s__Citrobacter_youngae
P51451	{'BLK'}	YuJ_2015	UniRef50_Q8ZGK8	['uxuA YPK_2778' 'uxuA Tola_2884' nan]	p__Proteobacteria	c__Gammaproteobacteria	o__Enterobacterales	f__Enterobacteriaceae	g__Citrobacter	s__Citrobacter_koseri
P51451	{'BLK'}	YuJ_2015	UniRef50_Q8ZGK8	['uxuA YPK_2778' 'uxuA Tola_2884' nan]	p__Proteobacteria	c__Gammaproteobacteria	o__Enterobacterales	f__Enterobacteriaceae	g__Citrobacter	s__Citrobacter_werkmanii
P51451	{'BLK'}	YuJ_2015	UniRef50_Q8ZGK8	['uxuA YPK_2778' 'uxuA Tola_2884' nan]	p__Proteobacteria	c__Gammaproteobacteria	o__Enterobacterales	f__Enterobacteriaceae	g__Citrobacter	s__Citrobacter_freundii
P51451	{'BLK'}	YuJ_2015	UniRef50_Q8ZGK8	['uxuA YPK_2778' 'uxuA Tola_2884' nan]	p__Proteobacteria	c__Gammaproteobacteria	o__Enterobacterales	f__Enterobacteriaceae	g__Citrobacter	s__Citrobacter_koseri
P51451	{'BLK'}	YuJ_2015	UniRef50_Q8ZGK8	['uxuA YPK_2778' 'uxuA Tola_2884' nan]	p__Proteobacteria	c__Gammaproteobacteria	o__Enterobacterales	f__Enterobacteriaceae	g__Citrobacter	s__Citrobacter_koseri
P51451	{'BLK'}	YuJ_2015	UniRef50_Q8ZGK8	['uxuA YPK_2778' 'uxuA Tola_2884' nan]	p__Proteobacteria	c__Gammaproteobacteria	o__Enterobacterales	f__Hafniaceae	g__Hafnia	s__Hafnia_alvei
P51451	{'BLK'}	YuJ_2015	UniRef50_Q8ZGK8	['uxuA YPK_2778' 'uxuA Tola_2884' nan]	p__Proteobacteria	c__Gammaproteobacteria	o__Enterobacterales	f__Hafniaceae	g__Hafnia	s__Hafnia_paralvei
P51451	{'BLK'}	YuJ_2015	UniRef50_Q8ZGK8	['uxuA YPK_2778' 'uxuA Tola_2884' nan]	p__Proteobacteria	c__Gammaproteobacteria	o__Enterobacterales	f__Yersiniaceae	g__Serratia	s__Serratia_liquefaciens
P51451	{'BLK'}	YuJ_2015	UniRef50_Q8ZGK8	['uxuA YPK_2778' 'uxuA Tola_2884' nan]	p__Proteobacteria	c__Gammaproteobacteria	o__Enterobacterales	f__Enterobacteriaceae	g__Klebsiella	s__Klebsiella_pneumoniae
P51451	{'BLK'}	YuJ_2015	UniRef50_Q8ZGK8	['uxuA YPK_2778' 'uxuA Tola_2884' nan]	p__Proteobacteria	c__Gammaproteobacteria	o__Enterobacterales	f__Morganellaceae	g__Morganella	s__Morganella_morganii
P51451	{'BLK'}	YuJ_2015	UniRef50_Q8ZGK8	['uxuA YPK_2778' 'uxuA Tola_2884' nan]	p__Proteobacteria	c__Gammaproteobacteria	o__Enterobacterales	f__Hafniaceae	g__Edwardsiella	s__Edwardsiella_tarda
P01889	{'HLA-B HLAB'}	FranzosaEA_2019	UniRef50_A0A0H2YN01	['HV084_25475' 'HV269_27150' nan]	p__Proteobacteria	c__Gammaproteobacteria	o__Enterobacterales	f__Enterobacteriaceae	g__Klebsiella	s__Klebsiella_quasipneumoniae
P01889	{'HLA-B HLAB'}	FranzosaEA_2019	UniRef50_A0A0H2YN01	['HV084_25475' 'HV269_27150' nan]	p__Proteobacteria	c__Gammaproteobacteria	o__Enterobacterales	f__Enterobacteriaceae	g__Klebsiella	s__Klebsiella_variicola
P01889	{'HLA-B HLAB'}	FranzosaEA_2019	UniRef50_A0A0H2YN01	['HV084_25475' 'HV269_27150' nan]	p__Proteobacteria	c__Gammaproteobacteria	o__Enterobacterales	f__Enterobacteriaceae	g__Klebsiella	s__Klebsiella_oxytoca
P01889	{'HLA-B HLAB'}	FranzosaEA_2019	UniRef50_A0A0H2YN01	['HV084_25475' 'HV269_27150' nan]	p__Proteobacteria	c__Gammaproteobacteria	o__Enterobacterales	f__Enterobacteriaceae	g__Klebsiella	s__Klebsiella_pneumoniae
P01889	{'HLA-B HLAB'}	FranzosaEA_2019	UniRef50_A0A0H2YN01	['HV084_25475' 'HV269_27150' nan]	p__Proteobacteria	c__Gammaproteobacteria	o__Enterobacterales	f__Enterobacteriaceae	g__Escherichia	s__Escherichia_coli
P01889	{'HLA-B HLAB'}	ZellerG_2014	UniRef50_A0A0H2YN01	['HV084_25475' 'HV269_27150' nan]	p__Proteobacteria	c__Gammaproteobacteria	o__Enterobacterales	f__Enterobacteriaceae	g__Klebsiella	s__Klebsiella_pneumoniae
P01889	{'HLA-B HLAB'}	ZellerG_2014	UniRef50_A0A0H2YN01	['HV084_25475' 'HV269_27150' nan]	p__Proteobacteria	c__Gammaproteobacteria	o__Enterobacterales	f__Enterobacteriaceae	g__Klebsiella	s__Klebsiella_quasipneumoniae
P01889	{'HLA-B HLAB'}	ZellerG_2014	UniRef50_A0A0H2YN01	['HV084_25475' 'HV269_27150' nan]	p__Proteobacteria	c__Gammaproteobacteria	o__Enterobacterales	f__Enterobacteriaceae	g__Escherichia	s__Escherichia_coli
P01889	{'HLA-B HLAB'}	FranzosaEA_2019	UniRef50_A0A448K6Z2	['DOL88_03480' 'DPV99_00370' nan]	p__Proteobacteria	c__Gammaproteobacteria	o__Enterobacterales	f__Enterobacteriaceae	g__Klebsiella	s__Klebsiella_variicola
P01889	{'HLA-B HLAB'}	FranzosaEA_2019	UniRef50_A0A448K6Z2	['DOL88_03480' 'DPV99_00370' nan]	p__Proteobacteria	c__Gammaproteobacteria	o__Enterobacterales	f__Enterobacteriaceae	g__Klebsiella	s__Klebsiella_quasipneumoniae
P01889	{'HLA-B HLAB'}	FranzosaEA_2019	UniRef50_A0A448K6Z2	['DOL88_03480' 'DPV99_00370' nan]	p__Proteobacteria	c__Gammaproteobacteria	o__Enterobacterales	f__Enterobacteriaceae	g__Escherichia	s__Escherichia_coli
P01889	{'HLA-B HLAB'}	FranzosaEA_2019	UniRef50_A0A448K6Z2	['DOL88_03480' 'DPV99_00370' nan]	p__Proteobacteria	c__Gammaproteobacteria	o__Enterobacterales	f__Enterobacteriaceae	g__Klebsiella	s__Klebsiella_pneumoniae
P01889	{'HLA-B HLAB'}	FranzosaEA_2019	UniRef50_A0A448K6Z2	['DOL88_03480' 'DPV99_00370' nan]	p__Proteobacteria	c__Gammaproteobacteria	o__Enterobacterales	f__Enterobacteriaceae	g__Klebsiella	s__Klebsiella_michiganensis
P01889	{'HLA-B HLAB'}	FranzosaEA_2019	UniRef50_A0A448K6Z2	['DOL88_03480' 'DPV99_00370' nan]	p__Proteobacteria	c__Gammaproteobacteria	o__Enterobacterales	f__Enterobacteriaceae	g__Klebsiella	s__Klebsiella_variicola_CAG_634
P01889	{'HLA-B HLAB'}	FranzosaEA_2019	UniRef50_A0A448K6Z2	['DOL88_03480' 'DPV99_00370' nan]	p__Proteobacteria	c__Gammaproteobacteria	o__Enterobacterales	f__Enterobacteriaceae	g__Klebsiella	s__Klebsiella_oxytoca
P01889	{'HLA-B HLAB'}	FranzosaEA_2019	UniRef50_A0A448K6Z2	['DOL88_03480' 'DPV99_00370' nan]	p__Proteobacteria	c__Gammaproteobacteria	o__Enterobacterales	f__Enterobacteriaceae	g__Klebsiella	s__Klebsiella_michiganensis
P01889	{'HLA-B HLAB'}	FranzosaEA_2019	UniRef50_A0A448K6Z2	['DOL88_03480' 'DPV99_00370' nan]	p__Proteobacteria	c__Gammaproteobacteria	o__Enterobacterales	f__Enterobacteriaceae	g__Klebsiella	s__Klebsiella_michiganensis
P01889	{'HLA-B HLAB'}	FranzosaEA_2019	UniRef50_A0A448K6Z2	['DOL88_03480' 'DPV99_00370' nan]	p__Proteobacteria	c__Gammaproteobacteria	o__Enterobacterales	f__Enterobacteriaceae	g__Klebsiella	s__Klebsiella_oxytoca
P01889	{'HLA-B HLAB'}	ZellerG_2014	UniRef50_A0A448K6Z2	['DOL88_03480' 'DPV99_00370' nan]	p__Proteobacteria	c__Gammaproteobacteria	o__Enterobacterales	f__Enterobacteriaceae	g__Klebsiella	s__Klebsiella_michiganensis
P01889	{'HLA-B HLAB'}	ZellerG_2014	UniRef50_A0A448K6Z2	['DOL88_03480' 'DPV99_00370' nan]	p__Proteobacteria	c__Gammaproteobacteria	o__Enterobacterales	f__Enterobacteriaceae	g__Klebsiella	s__Klebsiella_oxytoca
P01889	{'HLA-B HLAB'}	ZellerG_2014	UniRef50_A0A448K6Z2	['DOL88_03480' 'DPV99_00370' nan]	p__Proteobacteria	c__Gammaproteobacteria	o__Enterobacterales	f__Enterobacteriaceae	g__Escherichia	s__Escherichia_coli
P01889	{'HLA-B HLAB'}	ZellerG_2014	UniRef50_A0A448K6Z2	['DOL88_03480' 'DPV99_00370' nan]	p__Proteobacteria	c__Gammaproteobacteria	o__Enterobacterales	f__Enterobacteriaceae	g__Klebsiella	s__Klebsiella_pneumoniae
P01889	{'HLA-B HLAB'}	ZellerG_2014	UniRef50_A0A448K6Z2	['DOL88_03480' 'DPV99_00370' nan]	p__Proteobacteria	c__Gammaproteobacteria	o__Enterobacterales	f__Enterobacteriaceae	g__Klebsiella	s__Klebsiella_variicola_CAG_634
P01889	{'HLA-B HLAB'}	ZellerG_2014	UniRef50_A0A448K6Z2	['DOL88_03480' 'DPV99_00370' nan]	p__Proteobacteria	c__Gammaproteobacteria	o__Enterobacterales	f__Enterobacteriaceae	g__Klebsiella	s__Klebsiella_quasipneumoniae
P01889	{'HLA-B HLAB'}	ZellerG_2014	UniRef50_A0A448K6Z2	['DOL88_03480' 'DPV99_00370' nan]	p__Proteobacteria	c__Gammaproteobacteria	o__Enterobacterales	f__Enterobacteriaceae	g__Klebsiella	s__Klebsiella_variicola
P01889	{'HLA-B HLAB'}	ZellerG_2014	UniRef50_A0A448K6Z2	['DOL88_03480' 'DPV99_00370' nan]	p__Proteobacteria	c__Gammaproteobacteria	o__Enterobacterales	f__Enterobacteriaceae	g__Klebsiella	s__Klebsiella_michiganensis
P01889	{'HLA-B HLAB'}	ZellerG_2014	UniRef50_A0A448K6Z2	['DOL88_03480' 'DPV99_00370' nan]	p__Proteobacteria	c__Gammaproteobacteria	o__Enterobacterales	f__Enterobacteriaceae	g__Klebsiella	s__Klebsiella_oxytoca
P01889	{'HLA-B HLAB'}	ZellerG_2014	UniRef50_A0A448K6Z2	['DOL88_03480' 'DPV99_00370' nan]	p__Proteobacteria	c__Gammaproteobacteria	o__Enterobacterales	f__Enterobacteriaceae	g__Raoultella	s__Raoultella_ornithinolytica
P01889	{'HLA-B HLAB'}	ZellerG_2014	UniRef50_A0A448K6Z2	['DOL88_03480' 'DPV99_00370' nan]	p__Proteobacteria	c__Gammaproteobacteria	o__Enterobacterales	f__Enterobacteriaceae	g__Raoultella	s__Raoultella_planticola
P01889	{'HLA-B HLAB'}	ZellerG_2014	UniRef50_J8AQ56	['SAMN02799616_04514' 'DN390_09215' nan]	p__Firmicutes	c__Clostridia	o__Clostridiales	f__Ruminococcaceae	g__Harryflintia	s__Harryflintia_acetispora
P01889	{'HLA-B HLAB'}	FranzosaEA_2019	UniRef50_O32034	['trhP1 yrrO BSU27340' 'SAMN05878482_101721' nan]	p__Firmicutes	c__Erysipelotrichia	o__Erysipelotrichales	f__Erysipelotrichaceae	g__Turicibacter	s__Turicibacter_sanguinis
P01889	{'HLA-B HLAB'}	FranzosaEA_2019	UniRef50_O32034	['trhP1 yrrO BSU27340' 'SAMN05878482_101721' nan]	p__Firmicutes	c__Bacilli	o__Bacillales	f__Bacillales_unclassified	g__Gemella	s__Gemella_morbillorum
P01889	{'HLA-B HLAB'}	FranzosaEA_2019	UniRef50_O32034	['trhP1 yrrO BSU27340' 'SAMN05878482_101721' nan]	p__Firmicutes	c__Bacilli	o__Bacillales	f__Staphylococcaceae	g__Staphylococcus	s__Staphylococcus_epidermidis
P01889	{'HLA-B HLAB'}	FranzosaEA_2019	UniRef50_O32034	['trhP1 yrrO BSU27340' 'SAMN05878482_101721' nan]	p__Firmicutes	c__Bacilli	o__Lactobacillales	f__Enterococcaceae	g__Enterococcus	s__Enterococcus_canintestini
P01889	{'HLA-B HLAB'}	ZellerG_2014	UniRef50_O32034	['trhP1 yrrO BSU27340' 'SAMN05878482_101721' nan]	p__Firmicutes	c__Erysipelotrichia	o__Erysipelotrichales	f__Erysipelotrichaceae	g__Turicibacter	s__Turicibacter_sanguinis
P01889	{'HLA-B HLAB'}	ZellerG_2014	UniRef50_O32034	['trhP1 yrrO BSU27340' 'SAMN05878482_101721' nan]	p__Firmicutes	c__Bacilli	o__Lactobacillales	f__Carnobacteriaceae	g__Granulicatella	s__Granulicatella_adiacens
P01889	{'HLA-B HLAB'}	FranzosaEA_2019	UniRef50_P39342	['yjgR b4263 JW4220' 'EcE24377A_4836' nan]	p__Firmicutes	c__Bacilli	o__Lactobacillales	f__Streptococcaceae	g__Streptococcus	s__Streptococcus_sp_A12
P01889	{'HLA-B HLAB'}	FranzosaEA_2019	UniRef50_P39342	['yjgR b4263 JW4220' 'EcE24377A_4836' nan]	p__Firmicutes	c__Bacilli	o__Lactobacillales	f__Streptococcaceae	g__Streptococcus	s__Streptococcus_australis
P01889	{'HLA-B HLAB'}	FranzosaEA_2019	UniRef50_P39342	['yjgR b4263 JW4220' 'EcE24377A_4836' nan]	p__Firmicutes	c__Bacilli	o__Lactobacillales	f__Streptococcaceae	g__Streptococcus	s__Streptococcus_parasanguinis
P01889	{'HLA-B HLAB'}	FranzosaEA_2019	UniRef50_P39342	['yjgR b4263 JW4220' 'EcE24377A_4836' nan]	p__Firmicutes	c__Bacilli	o__Lactobacillales	f__Streptococcaceae	g__Streptococcus	s__Streptococcus_sp_F0442
P01889	{'HLA-B HLAB'}	FranzosaEA_2019	UniRef50_P39342	['yjgR b4263 JW4220' 'EcE24377A_4836' nan]	p__Proteobacteria	c__Gammaproteobacteria	o__Enterobacterales	f__Enterobacteriaceae	g__Escherichia	s__Escherichia_coli
P01889	{'HLA-B HLAB'}	FranzosaEA_2019	UniRef50_P39342	['yjgR b4263 JW4220' 'EcE24377A_4836' nan]	p__Proteobacteria	c__Gammaproteobacteria	o__Enterobacterales	f__Enterobacteriaceae	g__Citrobacter	s__Citrobacter_freundii
P01889	{'HLA-B HLAB'}	FranzosaEA_2019	UniRef50_P39342	['yjgR b4263 JW4220' 'EcE24377A_4836' nan]	p__Proteobacteria	c__Gammaproteobacteria	o__Enterobacterales	f__Enterobacteriaceae	g__Citrobacter	s__Citrobacter_portucalensis
P01889	{'HLA-B HLAB'}	FranzosaEA_2019	UniRef50_P39342	['yjgR b4263 JW4220' 'EcE24377A_4836' nan]	p__Proteobacteria	c__Gammaproteobacteria	o__Enterobacterales	f__Enterobacteriaceae	g__Citrobacter	s__Citrobacter_youngae
P01889	{'HLA-B HLAB'}	FranzosaEA_2019	UniRef50_P39342	['yjgR b4263 JW4220' 'EcE24377A_4836' nan]	p__Proteobacteria	c__Gammaproteobacteria	o__Enterobacterales	f__Enterobacteriaceae	g__Citrobacter	s__Citrobacter_werkmanii
P01889	{'HLA-B HLAB'}	FranzosaEA_2019	UniRef50_P39342	['yjgR b4263 JW4220' 'EcE24377A_4836' nan]	p__Proteobacteria	c__Gammaproteobacteria	o__Enterobacterales	f__Enterobacteriaceae	g__Klebsiella	s__Klebsiella_pneumoniae
[truncated: 189 more rows]
