# Supplementary material for: Host-microbiome protein-protein interactions capture disease-relevant pathways
Source: Genome Biol. 2022 Mar 4;23:72. doi: 10.1186/s13059-022-02643-9 (PMC8895870; doi:10.1186/s13059-022-02643-9)
Supplement: Supplementary file 8 — Additional file 8: Table S7. Cocrystal structures representing interactions in our dataset. All pairs of detected bacterial proteins and human proteins in the nine metagenomic datasets that have BLASTp matches to two different chains within the same PDB cocrystal structure (totaling 8 bacterial protein clusters and 10 human proteins). This list includes structures with at least one chain exclusive to each bacterial and human proteins. [file 13059_2022_2643_MOESM8_ESM.csv]

PDB	Human Protein	Bacterial Gene Cluster	PDB chains matching human protein	PDB chains matching bacterial proteins	All chain pairs are exclusive
1p0s	P00742	UniRef50_Q1R9K8	{'H'}	{'E'}	TRUE
1sa0	P04350	UniRef50_P68363	{'B'}	{'A'}	TRUE
1sa0	P07437	UniRef50_P68363	{'B'}	{'A'}	TRUE
1u35	P68431	UniRef50_P84040	{'A', 'E'}	{'F', 'B'}	TRUE
2cv5	P68431	UniRef50_P84040	{'A', 'E'}	{'F', 'B'}	TRUE
3kls	P01031	UniRef50_Q2G2Y0	{'A', 'B'}	{'X', 'Y'}	TRUE
3lvl	Q9H1K1	UniRef50_Q89A19	{'A'}	{'B'}	TRUE
3prx	P01031	UniRef50_Q2G2Y0	{'C', 'A'}	{'X', 'Y'}	TRUE
3u4l	P07737	UniRef50_P60709	{'P'}	{'A'}	TRUE
5usr	Q9HD34	UniRef50_P0A6B3	{'F', 'D', 'B', 'H'}	{'J', 'K', 'I', 'L'}	TRUE
5usr	Q9Y697	UniRef50_P0A6B3	{'A'}	{'I'}	TRUE
6gn0	P31946	UniRef50_Q9I788	{'D', 'A', 'B', 'C'}	{'F', 'G', 'E', 'H'}	TRUE
6gn8	P31946	UniRef50_Q9I788	{'A', 'B'}	{'C'}	TRUE
6gnn	P31946	UniRef50_Q9I788	{'A'}	{'C'}	TRUE
