# Supplementary material for: Host-microbiome protein-protein interactions capture disease-relevant pathways
Source: Genome Biol. 2022 Mar 4;23:72. doi: 10.1186/s13059-022-02643-9 (PMC8895870; doi:10.1186/s13059-022-02643-9)
Supplement: Supplementary file 9 — Additional file 9: Table S8. Experimental protein-protein interactions that were used for mapping to microbiomes. [file 13059_2022_2643_MOESM9_ESM.xlsx]

## Sheet: Sheet1
Experimental_Interaction	db	publications
[{'P03427', 'A0A024R0Q3'}]	HPIdb;IntAct	{'28611246'}
[{'P03427', 'A0A024R382'}]	HPIdb;IntAct	{'28611246'}
[{'E9PKA7', 'P03468'}]	HPIdb	{'26789921'}
[{'Q5NEQ5', 'Q06138'}]	IntAct	{'26714771'}
[{'P03433', 'A0A087X159'}]	HPIdb	{'20064372'}
[{'P9WIA1', 'Q571K4'}]	BioGrid	{'25642820'}
[{'P06929', 'A0A0C4DG91'}]	HPIdb	{'22898364'}
[{'Q83BP6', 'P50636'}]	HPIdb;IntAct	{'29176882'}
[{'A0A0C4DGG9', 'P06465'}]	HPIdb	{'22898364'}
[{'P06465', 'A0A0C4DGQ5'}]	HPIdb	{'22898364'}
[{'P06929', 'A0A0C4DGQ5'}]	HPIdb	{'22898364'}
[{'Q601L9', 'P06867'}]	HPIdb;IntAct	{'25293691'}
[{'P0A6Z0', 'A0A0G4PYZ0'}, {'P0A6Y8', 'A0A0G4PYZ0'}]	IntAct	{'17357109'}
[{'P03427', 'C9J2P2'}]	HPIdb;IntAct	{'30833792'}
[{'A0A0U1RRE5', 'A0A3N4B688'}]	IntAct	{'20711500'}
[{'A0A1V1IGJ9', 'P0A6Z0'}, {'P0A6Y8', 'A0A1V1IGJ9'}]	IntAct	{'17357109'}
[{'Q5NET8', 'A0A384DVV8'}]	HPIdb;IntAct	{'20711500'}
[{'A0A3B3IRW5', 'P12848'}]	HPIdb	{'19637933'}
[{'P03433', 'A0A3B3IS55'}]	HPIdb	{'20064372'}
[{'P03433', 'A0A3B3ISM6'}]	HPIdb	{'20064372'}
[{'P03433', 'A0A3B3IT92'}]	HPIdb	{'17932485'}
[{'P03433', 'J3KQ69'}]	HPIdb	{'17932485'}
[{'A0A2U2GXX7', 'Q9TQE4'}]	HPIdb;IntAct	{'20711500'}
[{'A0A3N4BJ32', 'A0AV96'}]	HPIdb;IntAct	{'20711500'}
[{'P03433', 'A0AV96'}]	HPIdb	{'26789921'}
[{'P03496', 'A0AV96'}]	HPIdb	{'26789921'}
[{'Q81JW1', 'A0AV96'}]	HPIdb;IntAct	{'20711500'}
[{'A0FGR8', 'Q56061'}]	Manual	{'31611645'}
[{'A0FGR8', 'Q8ZMM8'}]	Manual	{'31611645'}
[{'Q5NGX7', 'A0JLQ5'}]	HPIdb;IntAct	{'20711500'}
[{'Q5NFY7', 'A0JNV7'}]	HPIdb;IntAct	{'20711500'}
[{'A0JNW5', 'Q8ZAF0'}]	HPIdb;IntAct	{'20711500'}
[{'Q5NHI7', 'A0M8X1'}]	HPIdb;IntAct	{'20711500'}
[{'P03427', 'A0MZ66'}]	HPIdb;IntAct	{'28611246'}
[{'Q81VT8', 'A0PJ79'}]	HPIdb;IntAct	{'20711500'}
[{'A0PJ79', 'Q81UJ9'}]	HPIdb;IntAct	{'20711500'}
[{'Q8CZQ3', 'A0PJ79'}]	HPIdb;IntAct	{'20711500'}
[{'A0A6L7HKA9', 'A0PJD3'}]	HPIdb;IntAct	{'20711500'}
[{'A0PJD3', 'Q81WU4'}]	HPIdb;IntAct	{'20711500'}
[{'A1A4Z1', 'Q81P27'}]	HPIdb;IntAct	{'20711500'}
[{'A1L0T0', 'P03468'}]	HPIdb	{'26789921'}
[{'P03496', 'A1L0T0'}]	HPIdb	{'26789921'}
[{'O84826', 'A1L188'}]	IntAct	{'26118995'}
[{'A1L390', 'A0A0F6B423'}]	Manual	{'34237247'}
[{'A1L443', 'P15682'}]	HPIdb	{'25464832'}
[{'Q8XAJ5', 'A2A2Y4'}]	HPIdb;IntAct	{'25519916'}
[{'Q8ZC18', 'A2A3L6'}]	HPIdb;IntAct	{'20711500'}
[{'Q8D194', 'A2IDD5'}]	HPIdb;IntAct	{'20711500'}
[{'A2RRP1', 'Q5NIJ3'}]	HPIdb;IntAct	{'20711500'}
[{'Q5NGF9', 'A2RU30'}]	HPIdb;IntAct	{'20711500'}
[{'A0A3N4B4F6', 'A2RUS2'}]	HPIdb;IntAct	{'20711500'}
[{'A0A0H2W3W7', 'A2RUS2'}]	HPIdb;IntAct	{'20711500'}
[{'Q8D1J6', 'A2RUS2'}]	HPIdb;IntAct	{'20711500'}
[{'A0A0H2WCL3', 'A3KN83'}]	Manual	{'23800426'}
[{'Q8D0V0', 'A3KN83'}]	HPIdb;IntAct	{'20711500'}
[{'A4D0V7', 'A0A6L7HGS2'}]	HPIdb;IntAct	{'20711500'}
[{'A4D1V7', 'A0A380PNP6'}]	HPIdb;IntAct	{'20711500'}
[{'A4FU69', 'Q5NEC5'}]	IntAct	{'26714771'}
[{'Q8D0G3', 'A5D8V6'}]	HPIdb;IntAct	{'20711500'}
[{'A0A2P0H9B7', 'A5D8Y4'}]	HPIdb;IntAct	{'20711500'}
[{'A5D8Y4', 'A0A6L7GZX4'}]	HPIdb;IntAct	{'20711500'}
[{'A5D8Y4', 'A0A6L8P747'}]	HPIdb;IntAct	{'20711500'}
[{'Q5NEM9', 'A5PLL7'}]	IntAct	{'26714771'}
[{'Q8CKW7', 'A5PLN9'}]	HPIdb;IntAct	{'20711500'}
[{'Q83B01', 'A5PLN9'}]	HPIdb;IntAct	{'29176882'}
[{'A0A0H2W345', 'A5YKK6'}]	HPIdb;IntAct	{'20711500'}
[{'Q8CZZ7', 'A5YKK6'}]	HPIdb;IntAct	{'20711500'}
[{'Q5NGF1', 'A5YKK6'}]	HPIdb;IntAct	{'20711500'}
[{'A0A2U2GXT2', 'A5YKK6'}]	HPIdb;IntAct	{'20711500'}
[{'Q8ZFX5', 'A5YKK6'}]	HPIdb;IntAct	{'20711500'}
[{'P03427', 'A5YP36'}]	HPIdb;IntAct	{'28611246'}
[{'A0A384LL56', 'A6H8Y1'}]	HPIdb;IntAct	{'20711500'}
[{'A0A2U2H2G1', 'A6NC98'}]	HPIdb;IntAct	{'20711500'}
[{'Q5NI33', 'A6NC98'}]	HPIdb;IntAct	{'20711500'}
[{'P03496', 'A6ND22'}]	HPIdb	{'26789921'}
[{'A6NEC2', 'P06821'}]	HPIdb;IntAct	{'28169297'}
[{'Q5NHH2', 'A6NEK1'}]	IntAct	{'26714771'}
[{'A6NH11', 'A0A6L8PKS7'}]	HPIdb;IntAct	{'20711500'}
[{'Q81LD0', 'A6NHN6'}]	HPIdb;IntAct	{'20711500'}
[{'A6NHR9', 'Q7ARD3'}]	HPIdb;IntAct	{'20711500'}
[{'A6NHR9', 'Q5NID2'}]	HPIdb;IntAct	{'20711500'}
[{'A6NHR9', 'Q8ZEC9'}]	HPIdb;IntAct	{'20711500'}
[{'A6NHR9', 'P15682'}]	HPIdb	{'25464832'}
[{'A6NHR9', 'P05777'}]	HPIdb	{'25464832'}
[{'P03427', 'A6NI56'}]	HPIdb;IntAct	{'28611246'}
[{'A6NJA2', 'P06821'}]	HPIdb	{'26789921'}
[{'A0A0H3L6J6', 'A6NJG2'}]	IntAct	{'30118682'}
[{'P03427', 'A6NK53'}]	HPIdb;IntAct	{'28611246'}
[{'A6NM11', 'A0A0H2W0J0'}]	HPIdb;IntAct	{'20711500'}
[{'A6NM11', 'A0A6L7H5N1'}]	HPIdb;IntAct	{'20711500'}
[{'A6NM11', 'A0A2S9PFM0'}]	HPIdb;IntAct	{'20711500'}
[{'A0A3N4B8Z3', 'A6NM11'}]	HPIdb;IntAct	{'20711500'}
[{'A6NMS7', 'A0A6L8PAV6'}]	HPIdb;IntAct	{'20711500'}
[{'A6PVS8', 'P06465'}]	HPIdb	{'22898364'}
[{'Q5NET6', 'A7E1X5'}]	HPIdb;IntAct	{'20711500'}
[{'A7E2V4', 'A0A6L8PMI4'}]	HPIdb;IntAct	{'20711500'}
[{'Q81QB6', 'A7E2V4'}]	HPIdb;IntAct	{'20711500'}
[{'Q7CIS2', 'A7E2V4'}]	HPIdb;IntAct	{'20711500'}
[{'A7E2V4', 'Q5NHN4'}]	HPIdb;IntAct	{'20711500'}
[{'A7E2V7', 'A0A6L7H0X9'}]	HPIdb;IntAct	{'20711500'}
[{'A0A6L7HL57', 'A7KAX9'}]	HPIdb;IntAct	{'20711500'}
[{'A7MCY6', 'Q0WD22'}]	HPIdb;IntAct	{'21911467'}
[{'A0A6L7H060', 'A8K0D8'}]	HPIdb;IntAct	{'20711500'}
[{'A0A6L8PEJ3', 'A8K0D8'}]	HPIdb;IntAct	{'20711500'}
[{'A8K0D8', 'A0A3N4B6L4'}]	HPIdb;IntAct	{'20711500'}
[{'A0A6L8PBE1', 'A8K0D8'}]	HPIdb;IntAct	{'20711500'}
[{'Q5NHN8', 'A8K2F4'}]	HPIdb;IntAct	{'20711500'}
[{'Q8BML9', 'Q83B01'}]	HPIdb;IntAct	{'29176882'}
[{'A8K3J5', 'Q5NIA8'}]	HPIdb;IntAct	{'20711500'}
[{'Q5NEC0', 'A8K451'}]	HPIdb;IntAct	{'20711500'}
[{'A8K451', 'A0A4Y1WDN0'}]	HPIdb;IntAct	{'20711500'}
[{'Q9X334', 'A8K4F0'}]	HPIdb;IntAct	{'20711500'}
[{'A8K6U0', 'A0A6L7HS72'}]	HPIdb;IntAct	{'20711500'}
[{'A8K7A4', 'Q5NGV7'}]	HPIdb;IntAct	{'20711500'}
[{'A8K7T4', 'A0A384KEI8'}]	HPIdb;IntAct	{'20711500'}
[{'Q8CKI8', 'A8K7X3'}]	HPIdb;IntAct	{'20711500'}
[{'Q6P8X1', 'Q5NES6'}]	IntAct	{'26714771'}
[{'A8K8P3', 'A0A6L7HHZ0'}]	HPIdb;IntAct	{'20711500'}
[{'A8K8P3', 'Q5NGW2'}]	HPIdb;IntAct	{'20711500'}
[{'P03427', 'A8K8P3'}]	HPIdb;IntAct	{'28611246'}
[{'A8K8P3', 'A0A6H3AKA7'}]	HPIdb;IntAct	{'20711500'}
[{'A8K979', 'P03427'}]	HPIdb;IntAct	{'28611246'}
[{'A8K9Y5', 'Q5NGV3'}]	HPIdb;IntAct	{'20711500'}
[{'A8K9Y5', 'Q81TW1'}]	HPIdb;IntAct	{'20711500'}
[{'A8K9Y5', 'A0A380PDB4'}]	HPIdb;IntAct	{'20711500'}
[{'A8K9Y5', 'Q81JG1'}]	HPIdb;IntAct	{'20711500'}
[{'A8KAD5', 'A0A6L8PEE3'}]	HPIdb;IntAct	{'20711500'}
[{'A8KAD5', 'A0A6L8PW84'}]	HPIdb;IntAct	{'20711500'}
[{'Q5NIP5', 'A8KAD5'}]	HPIdb;IntAct	{'20711500'}
[{'Q5NEC5', 'A8MPX8'}]	IntAct	{'26714771'}
[{'A8MQB8', 'P03433'}]	HPIdb	{'26789921'}
[{'Q5NIP6', 'A8MW92'}]	HPIdb;IntAct	{'20711500'}
[{'P03427', 'A8MW92'}]	HPIdb;IntAct	{'28611246'}
[{'A9UHW6', 'A0A384KVQ9'}]	HPIdb;IntAct	{'21911467'}
[{'A0A5P8YHJ0', 'B0I1T2'}]	HPIdb;IntAct	{'20711500'}
[{'A0A5P8YB67', 'B0I1T2'}]	HPIdb;IntAct	{'20711500'}
[{'P69722', 'B0QYD3'}]	HPIdb	{'17977970'}
[{'P03496', 'B0QYN7'}]	HPIdb	{'20064372'}
[{'P03427', 'B0YJC5'}]	HPIdb;IntAct	{'28611246'}
[{'Q83A33', 'Q9R1P0'}]	HPIdb;IntAct	{'29176882'}
[{'P03427', 'Q96I65'}]	HPIdb;IntAct	{'28611246'}
[{'B3GQS7', 'P03427'}]	HPIdb;IntAct	{'28611246'}
[{'Q5NEC5', 'Q6XLQ8'}]	IntAct	{'26714771'}
[{'B3KS98', 'P06929'}]	HPIdb	{'22898364'}
[{'B4DDG7', 'P03468'}]	HPIdb	{'26789921'}
[{'B4DIT7', 'P03468'}]	HPIdb	{'26789921'}
[{'B4DIT7', 'P06821'}]	HPIdb	{'26789921'}
[{'P03508', 'B4DLC0'}]	HPIdb	{'26789921'}
[{'B4DLN1', 'P03468'}]	HPIdb	{'26789921'}
[{'P03496', 'B4DLN1'}]	HPIdb	{'26789921'}
[{'B4DLR8', 'P03496'}]	HPIdb	{'26789921'}
[{'P06821', 'B4DPJ8'}]	HPIdb	{'26789921'}
[{'B4DQA8', 'P03468'}]	HPIdb	{'26789921'}
[{'B4DUC8', 'P03496'}]	HPIdb	{'20064372'}
[{'A0A2P0HHU3', 'O43203'}]	HPIdb;IntAct	{'20711500'}
[{'B4DZG7', 'P03468'}]	HPIdb	{'26789921'}
[{'Q5NEM9', 'B4E2M5'}]	IntAct	{'26714771'}
[{'B4E3T4', 'P06821'}]	HPIdb	{'20064372'}
[{'B5BUJ7', 'D3QNI8'}]	HPIdb;IntAct	{'21113130'}
[{'P04688', 'Q6QLM7'}]	HPIdb;IntAct	{'18794845'}
[{'P0CG08', 'O84733'}]	IntAct	{'26118995'}
[{'Q83A33', 'Q9WUA2'}]	HPIdb;IntAct	{'29176882'}
[{'P03427', 'B7ZM21'}]	HPIdb;IntAct	{'28611246'}
[{'P03427', 'B7ZM74'}]	HPIdb;IntAct	{'28611246'}
[{'P03427', 'B7ZMM1'}]	HPIdb;IntAct	{'28611246'}
[{'O35493', 'Q83BF4'}]	HPIdb;IntAct	{'29176882'}
[{'C9J384', 'P03433'}]	HPIdb	{'26789921'}
[{'C9J384', 'P03508'}]	HPIdb	{'26789921'}
[{'C9J3L8', 'P03468'}]	HPIdb	{'26789921'}
[{'C9JAW5', 'P03468'}]	HPIdb	{'26789921'}
[{'P03496', 'C9JAW5'}]	HPIdb	{'26789921'}
[{'P06929', 'C9JUH5'}]	HPIdb	{'22898364'}
[{'P03433', 'C9JV02'}]	HPIdb	{'26789921'}
[{'P06929', 'C9JYJ0'}]	HPIdb	{'22898364'}
[{'P03427', 'D3DTH7'}]	HPIdb;IntAct	{'28611246'}
[{'P05777', 'D6REE5'}]	HPIdb	{'10799781'}
[{'P06821', 'D6RFH4'}]	HPIdb	{'26789921'}
[{'P03496', 'D6RJ07'}]	HPIdb	{'20064372'}
[{'P0A6Z0', 'D7RIG0'}, {'P0A6Y8', 'D7RIG0'}]	IntAct	{'17357109'}
[{'Q83A11', 'Q61937'}]	HPIdb;IntAct	{'29176882'}
[{'P06821', 'E5RHG8'}]	HPIdb	{'26789921'}
[{'E5RHT6', 'P06821'}]	HPIdb	{'26789921'}
[{'P03433', 'E7EQR4'}]	HPIdb	{'26789921'}
[{'E7ETS9', 'P03468'}]	HPIdb	{'26789921'}
[{'E7ETU5', 'P03496'}]	HPIdb	{'26789921'}
[{'E7EU96', 'P06821'}]	HPIdb	{'26789921'}
[{'E9PC52', 'P06821'}]	HPIdb	{'26789921'}
[{'E9PDE8', 'P06821'}]	HPIdb	{'26789921'}
[{'P06465', 'E9PF18'}]	HPIdb	{'22898364'}
[{'P03496', 'E9PH18'}]	HPIdb	{'26789921'}
[{'P03433', 'E9PH82'}]	HPIdb	{'26789921'}
[{'E9PHA6', 'P03496'}]	HPIdb	{'26789921'}
[{'P03496', 'E9PKG1'}]	HPIdb	{'26789921'}
[{'P03508', 'E9PKG1'}]	HPIdb	{'26789921'}
[{'P03496', 'E9PKV2'}]	HPIdb	{'26789921'}
[{'P03508', 'E9PKV2'}]	HPIdb	{'26789921'}
[{'P03508', 'E9PLL6'}]	HPIdb	{'26789921'}
[{'P03427', 'E9PMD8'}]	HPIdb;IntAct	{'30833792'}
[{'E9PMI6', 'P03508'}]	HPIdb	{'26789921'}
[{'E9PPV6', 'D2TK72'}]	HPIdb;IntAct	{'27822540'}
[{'E9PQ57', 'P03496'}]	HPIdb	{'17267598'}
[{'F2Z2B9', 'P03468'}]	HPIdb	{'26789921'}
[{'P03433', 'F2Z2I2'}]	HPIdb	{'26789921'}
[{'F2Z2I2', 'P03468'}]	HPIdb	{'26789921'}
[{'F5GX77', 'P06821'}]	HPIdb	{'26789921'}
[{'P03427', 'F5H0Y3'}]	HPIdb;IntAct	{'30833792'}
[{'P03468', 'F5H324'}]	HPIdb	{'26789921'}
[{'F5H5U2', 'P03508'}]	HPIdb	{'26789921'}
[{'F6RFD5', 'P06821'}]	HPIdb	{'26789921'}
[{'F7VJQ1', 'A0A0H2XDM6'}]	Manual	{'23800426'}
[{'F8VPD4', 'P03468'}]	HPIdb	{'26789921'}
[{'P03496', 'F8VPD4'}]	HPIdb	{'26789921'}
[{'P06821', 'F8VPD4'}]	HPIdb	{'26789921'}
[{'P06821', 'F8VZX2'}]	HPIdb	{'26789921'}
[{'F8W776', 'P03468'}]	HPIdb	{'26789921'}
[{'P03496', 'F8W881'}]	HPIdb	{'26789921'}
[{'P06465', 'F8W9E7'}]	HPIdb	{'22898364'}
[{'P03468', 'F8WCD0'}]	HPIdb	{'26789921'}
[{'F8W1R7', 'P03468'}]	HPIdb	{'26789921'}
[{'G3V3B0', 'P03496'}]	HPIdb	{'26789921'}
[{'G3V3B0', 'P03508'}]	HPIdb	{'26789921'}
[{'A0A5P8YAL1', 'Q96I30'}]	HPIdb;IntAct	{'20711500'}
[{'P03508', 'G5E9W3'}]	HPIdb	{'26789921'}
[{'P03433', 'G5E9W7'}]	HPIdb	{'26789921'}
[{'G5E9W7', 'P03496'}]	HPIdb	{'26789921'}
[{'G5E9W7', 'P03508'}]	HPIdb	{'26789921'}
[{'H0Y4B0', 'A0A6L7HHZ0'}]	HPIdb;IntAct	{'20711500'}
[{'A0A6L7HE73', 'H0Y4B0'}]	HPIdb;IntAct	{'20711500'}
[{'H0Y4R1', 'P06821'}]	HPIdb	{'26789921'}
[{'H0Y512', 'P03468'}]	HPIdb	{'26789921'}
[{'H0Y6T8', 'P06465'}]	HPIdb	{'22898364'}
[{'P03433', 'H0YA96'}]	HPIdb	{'26789921'}
[{'P03496', 'H0YA96'}]	HPIdb	{'26789921'}
[{'P03427', 'H0YBB4'}]	HPIdb;IntAct	{'30833792'}
[{'P03433', 'H0YJ40'}]	HPIdb	{'26789921'}
[{'H0YJ40', 'P03468'}]	HPIdb	{'26789921'}
[{'P03496', 'H0YJ40'}]	HPIdb	{'26789921'}
[{'Q5SZE2', 'P03468'}]	HPIdb	{'26789921'}
[{'H3BN98', 'P03468'}]	HPIdb	{'26789921'}
[{'A0A0H2VZE7', 'H3BNU4'}]	IntAct	{'20711500'}
[{'H3BNU4', 'Q8D045'}]	IntAct	{'20711500'}
[{'H3BNU4', 'Q8CKV8'}]	IntAct	{'20711500'}
[{'H3BR27', 'P03468'}]	HPIdb	{'26789921'}
[{'D2TK72', 'H3BR70'}]	HPIdb;IntAct	{'27822540'}
[{'P03427', 'H3BS86'}]	HPIdb;IntAct	{'30833792'}
[{'H3BSJ9', 'D2TK72'}]	HPIdb;IntAct	{'27822540'}
[{'H7BYD0', 'P03468'}]	HPIdb	{'26789921'}
[{'H7BYF7', 'P03468'}]	HPIdb	{'26789921'}
[{'P06821', 'H7C3P6'}]	HPIdb	{'26789921'}
[{'H7C5E2', 'P03433'}]	HPIdb	{'20064372'}
[{'P06929', 'I3L0L0'}]	HPIdb	{'22898364'}
[{'P03427', 'I3L318'}]	HPIdb;IntAct	{'30833792'}
[{'P03427', 'I3L318'}]	HPIdb;IntAct	{'30833792'}
[{'P03427', 'I3L318'}]	HPIdb;IntAct	{'30833792'}
[{'P03433', 'I3L4A1'}]	HPIdb	{'20064372'}
[{'P04688', 'Q6QLM7'}]	HPIdb;IntAct	{'18794845'}
[{'P06821', 'J3KT10'}]	HPIdb	{'26789921'}
[{'J3KTA4', 'P03496'}]	HPIdb	{'26789921'}
[{'P06821', 'J3QT28'}]	HPIdb	{'26789921'}
[{'Q9HCA8', 'A0A2S9PLH1'}]	HPIdb;IntAct	{'20711500'}
[{'Q9HCA8', 'A0A6L7HNZ8'}]	HPIdb;IntAct	{'20711500'}
[{'K7EJR3', 'P03468'}]	HPIdb	{'26789921'}
[{'K7EJR3', 'P06821'}]	HPIdb	{'26789921'}
[{'P03427', 'V9GY61'}]	HPIdb;IntAct	{'30833792'}
[{'P03433', 'K7EK07'}]	HPIdb	{'26789921'}
[{'P03496', 'K7EK07'}]	HPIdb	{'26789921'}
[{'K7EK07', 'P03508'}]	HPIdb	{'26789921'}
[{'Q9HCA8', 'A0A2S9PLH1'}]	HPIdb;IntAct	{'20711500'}
[{'Q9HCA8', 'A0A6L7HNZ8'}]	HPIdb;IntAct	{'20711500'}
[{'P03433', 'K7EQ03'}]	HPIdb	{'26789921'}
[{'P03496', 'K7EQ03'}]	HPIdb	{'26789921'}
[{'K7ES69', 'P06821'}]	HPIdb	{'26789921'}
[{'M0QZM1', 'D2TRA0'}]	HPIdb;IntAct	{'27822540'}
[{'A0A6L7HFV2', 'O00116'}]	HPIdb;IntAct	{'20711500'}
[{'O00116', 'P06821'}]	HPIdb	{'26789921'}
[{'O00116', 'P12520'}]	HPIdb;IntAct	{'22190034'}
[{'A0A0F6B1Q8', 'O00116'}]	Manual	{'34237247'}
[{'M4NKV9', 'O00144'}]	IntAct	{'29748286'}
[{'P03468', 'O00148'}]	HPIdb	{'26789921'}
[{'P03496', 'O00148'}]	HPIdb	{'26789921'}
[{'P06821', 'O00148'}]	HPIdb	{'26789921'}
[{'Q8D044', 'O00148'}]	HPIdb;IntAct	{'20711500'}
[{'O00151', 'A0A6L7HQ21'}]	HPIdb;IntAct	{'20711500'}
[{'O00151', 'A0A6L8P2X1'}]	HPIdb;IntAct	{'20711500'}
[{'A0A5P8YGH0', 'O00151'}]	HPIdb;IntAct	{'20711500'}
[{'O00154', 'A0A5P8YE16'}]	HPIdb;IntAct	{'20711500'}
[{'D0ZVG2', 'O00159'}]	Manual	{'34237247'}
[{'O00159', 'P15682'}]	HPIdb	{'25464832'}
[{'P03496', 'O00159'}]	HPIdb;IntAct	{'22810585'}
[{'P06821', 'O00159'}]	HPIdb	{'26789921'}
[{'O00160', 'D0ZPH9'}]	Manual	{'34237247'}
[{'O84951', 'O00161'}]	Manual	{'31611645'}
[{'Q56061', 'O00161'}]	Manual	{'31611645'}
[{'Q8ZMM8', 'O00161'}]	Manual	{'31611645'}
[{'Q8ZQC8', 'O00161'}]	Manual	{'31611645'}
[{'O00165', 'Q5NFJ2'}]	HPIdb;IntAct	{'20711500'}
[{'O00165', 'A0A5P8YFI0'}]	HPIdb;IntAct	{'20711500'}
[{'O00165', 'A0A0J1KLZ7'}]	HPIdb;IntAct	{'20711500'}
[{'A0A6L7HH25', 'O00165'}]	HPIdb;IntAct	{'20711500'}
[{'O00165', 'Q7ARD3'}]	HPIdb;IntAct	{'20711500'}
[{'O00165', 'A0A0F7R9R7'}]	HPIdb;IntAct	{'20711500'}
[{'O00165', 'A0A6L7H2Q9'}]	HPIdb;IntAct	{'20711500'}
[{'O00165', 'A0A6L7H5N1'}]	HPIdb;IntAct	{'20711500'}
[{'O00165', 'A0A6L7HHZ0'}]	HPIdb;IntAct	{'20711500'}
[{'O00165', 'A0A6H3AND8'}]	HPIdb;IntAct	{'20711500'}
[{'O00165', 'Q8CLE0'}]	HPIdb;IntAct	{'20711500'}
[{'O00165', 'Q8CKN6'}]	HPIdb;IntAct	{'20711500'}
[{'O00165', 'A0A6L7HRI8'}]	HPIdb;IntAct	{'20711500'}
[{'O00165', 'A0A0H2YE71'}, {'O00165', 'A0A6B3T555'}]	HPIdb;IntAct	{'20711500'}
[{'O00165', 'Q81VT8'}]	HPIdb;IntAct	{'20711500'}
[{'O00165', 'Q5NE99'}]	HPIdb;IntAct	{'20711500'}
[{'O00165', 'Q7CG77'}]	HPIdb;IntAct	{'20711500'}
[{'O00165', 'A0A6H3ACS9'}]	HPIdb;IntAct	{'20711500'}
[{'O00165', 'A0A4Y1WB04'}]	HPIdb;IntAct	{'20711500'}
[{'O00165', 'P03427'}]	HPIdb;IntAct	{'30833792'}
[{'O00165', 'P06821'}]	HPIdb;IntAct	{'28169297'}
[{'O00165', 'A0A3N4AYP8'}]	HPIdb;IntAct	{'20711500'}
[{'A0A380PL54', 'O00165'}]	HPIdb;IntAct	{'20711500'}
[{'O00165', 'A0A380PD11'}]	HPIdb;IntAct	{'20711500'}
[{'O00165', 'Q8ZIY3'}]	HPIdb;IntAct	{'20711500'}
[{'O00165', 'P69722'}]	HPIdb	{'16227293'}
[{'O00165', 'A0A2P0H993'}]	HPIdb;IntAct	{'20711500'}
[{'O00165', 'A0A5P8YBY1'}]	HPIdb;IntAct	{'20711500'}
[{'O00165', 'A0A380PNP6'}]	HPIdb;IntAct	{'20711500'}
[{'Q8CZR2', 'O00165'}]	HPIdb;IntAct	{'20711500'}
[{'O00165', 'Q81WU4'}]	HPIdb;IntAct	{'20711500'}
[{'O00165', 'Q8D014'}]	HPIdb;IntAct	{'20711500'}
[{'O00165', 'P69961'}]	HPIdb;IntAct	{'20711500'}
[{'O00165', 'A0A380PFG3'}]	HPIdb;IntAct	{'20711500'}
[{'A0A0E1P173', 'O00165'}, {'O00165', 'A0A6B3T3E6'}]	HPIdb;IntAct	{'20711500'}
[{'O00165', 'Q81KV7'}]	HPIdb;IntAct	{'20711500'}
[{'O00165', 'A0A6L8PU14'}]	HPIdb;IntAct	{'20711500'}
[{'O00165', 'Q81M67'}]	HPIdb;IntAct	{'20711500'}
[{'O00165', 'Q8ZCH3'}]	HPIdb;IntAct	{'20711500'}
[{'O00165', 'Q8ZDX4'}]	HPIdb;IntAct	{'20711500'}
[{'O00165', 'Q8ZHF4'}]	HPIdb;IntAct	{'20711500'}
[{'O00165', 'Q81SR4'}]	HPIdb;IntAct	{'20711500'}
[{'O00165', 'Q8ZBU3'}]	HPIdb;IntAct	{'20711500'}
[{'O00182', 'Q8CZH4'}]	HPIdb;IntAct	{'20711500'}
[{'Q7ARD3', 'O00182'}]	HPIdb;IntAct	{'20711500'}
[{'A0A2U2H4E7', 'O00182'}]	HPIdb;IntAct	{'20711500'}
[{'O00182', 'A0A6L8NZ90'}]	HPIdb;IntAct	{'20711500'}
[{'A0A5P8YHJ8', 'O00182'}]	HPIdb;IntAct	{'20711500'}
[{'A0A5P8YJR8', 'O00182'}]	HPIdb;IntAct	{'20711500'}
[{'Q5NGC3', 'O00182'}]	HPIdb;IntAct	{'20711500'}
[{'O00182', 'A0A0F7RE60'}]	HPIdb;IntAct	{'20711500'}
[{'Q8ZGW9', 'O00182'}]	HPIdb;IntAct	{'20711500'}
[{'Q81S70', 'O00182'}]	HPIdb;IntAct	{'20711500'}
[{'Q8CZY7', 'O00182'}]	HPIdb;IntAct	{'20711500'}
[{'Q8D0P1', 'O00182'}]	HPIdb;IntAct	{'20711500'}
[{'Q5NGV7', 'O00186'}]	HPIdb;IntAct	{'20711500'}
[{'A0A2S9PFE9', 'O00193'}]	HPIdb;IntAct	{'20711500'}
[{'O00193', 'Q7ARN6'}]	HPIdb;IntAct	{'20711500'}
[{'Q5ZSQ7', 'O00194'}]	Manual	{'25739981'}
[{'O00194', 'Q5WXW8'}]	Manual	{'25739981'}
[{'O00203', 'A0A0H3LA42'}]	IntAct	{'30118682'}
[{'O00203', 'Q0WAW4'}]	HPIdb;IntAct	{'20711500'}
[{'O00206', 'Q8ZJ10'}]	HPIdb;IntAct	{'20711500'}
[{'Q56061', 'O00213'}]	Manual	{'31611645'}
[{'O00214', 'Q62B10'}]	Manual	{'23800426'}
[{'P03427', 'O00231'}]	HPIdb	{'25464832'}
[{'P03496', 'O00231'}]	HPIdb	{'26789921'}
[{'P05777', 'O00231'}]	HPIdb	{'25464832'}
[{'P06821', 'O00231'}]	HPIdb	{'26789921'}
[{'O00232', 'A0A380SBC9'}]	HPIdb;IntAct	{'20711500'}
[{'O00232', 'A0A2P0HLN8'}]	HPIdb;IntAct	{'20711500'}
[{'P03427', 'O00232'}]	HPIdb	{'25464832'}
[{'O00232', 'P15682'}]	HPIdb	{'25464832'}
[{'O00232', 'P03496'}]	HPIdb	{'26789921'}
[{'O00232', 'P05777'}]	HPIdb	{'25464832'}
[{'O00232', 'P06821'}]	HPIdb	{'26789921'}
[{'A0A6L7H1G2', 'O00233'}]	HPIdb;IntAct	{'20711500'}
[{'A0A3P1U2X5', 'O00237'}]	HPIdb;IntAct	{'20711500'}
[{'O00264', 'P03468'}]	HPIdb	{'26789921'}
[{'P05777', 'O00264'}]	HPIdb	{'25464832'}
[{'O00264', 'P06821'}]	HPIdb;IntAct	{'28169297'}
[{'O00264', 'A0A0H3LG06'}]	IntAct	{'30118682'}
[{'O84819', 'O00267'}]	IntAct	{'26118995'}
[{'A0A6L7HPS8', 'O00267'}]	HPIdb;IntAct	{'20711500'}
[{'P03427', 'O00267'}]	HPIdb;IntAct	{'30833792'}
[{'P03433', 'O00267'}]	HPIdb	{'26789921'}
[{'P03508', 'O00267'}]	HPIdb	{'26789921'}
[{'O00273', 'A0A6L8P9C4'}]	HPIdb;IntAct	{'20711500'}
[{'A0A3N4BEU0', 'O00299'}]	HPIdb;IntAct	{'20711500'}
[{'O00299', 'A0A0F7REA8'}]	HPIdb;IntAct	{'20711500'}
[{'Q8CZM8', 'O00299'}]	HPIdb;IntAct	{'20711500'}
[{'O00299', 'Q5NID2'}]	HPIdb;IntAct	{'20711500'}
[{'A0A3P1U0S6', 'O00299'}]	HPIdb;IntAct	{'20711500'}
[{'Q81U22', 'O00299'}]	HPIdb;IntAct	{'20711500'}
[{'Q83D60', 'O00299'}]	HPIdb;IntAct	{'29176882'}
[{'O00299', 'A0A6L8P1I7'}]	HPIdb;IntAct	{'20711500'}
[{'O00303', 'P15682'}]	HPIdb	{'25464832'}
[{'O00303', 'P05777'}]	HPIdb	{'25464832'}
[{'P06929', 'O00303'}]	HPIdb;IntAct	{'22898364'}
[{'O00308', 'P03118'}]	HPIdb;IntAct	{'22761572'}
[{'P08191', 'O00322'}]	HPIdb;IntAct	{'28228557'}
[{'A0A0H2WHG6', 'O00330'}]	Manual	{'23800426'}
[{'O00339', 'P06465'}]	HPIdb	{'22898364'}
[{'O00339', 'O68704'}]	HPIdb;IntAct	{'21911467'}
[{'A0A0H2XDA5', 'O00399'}]	Manual	{'23800426'}
[{'Q83A33', 'O00399'}]	HPIdb;IntAct	{'29176882'}
[{'O00399', 'O84166'}]	IntAct	{'26118995'}
[{'Q83D60', 'O00399'}]	HPIdb;IntAct	{'29176882'}
[{'Q62M26', 'O00399'}]	Manual	{'23800426'}
[{'O84952', 'O00400'}]	Manual	{'31611645'}
[{'B7UM99', 'O00401'}]	IntAct	{'15296718'}
[{'P0DJ89', 'O00401'}, {'P0DJ88', 'O00401'}]	HPIdb;IntAct	{'22921828', '18650809'}
[{'O00401', 'Q8X482'}]	IntAct	{'15296718', '15527496'}
[{'O00408', 'Q7ARD3'}]	HPIdb;IntAct	{'20711500'}
[{'O00408', 'Q6KNA9'}]	HPIdb;IntAct	{'20711500'}
[{'Q7ARD3', 'O00410'}]	HPIdb;IntAct	{'20711500'}
[{'O84388', 'O00410'}]	IntAct	{'26118995'}
[{'P15682', 'O00410'}]	HPIdb	{'25464832'}
[{'P03468', 'O00410'}]	HPIdb;IntAct	{'26789921', '28169297'}
[{'P05777', 'O00410'}]	HPIdb	{'25464832'}
[{'P06821', 'O00410'}]	HPIdb;IntAct	{'28169297'}
[{'A0A0H3LD76', 'O00410'}]	IntAct	{'30118682'}
[{'A0A0H2XDA5', 'O00422'}]	Manual	{'23800426'}
[{'O00422', 'A0A0H2XDM6'}]	Manual	{'23800426'}
[{'Q5NH45', 'O00422'}]	IntAct	{'26714771'}
[{'Q5NGY2', 'O00422'}]	HPIdb;IntAct	{'20711500'}
[{'O00422', 'P15682'}]	HPIdb	{'25464832'}
[{'O00425', 'P03496'}]	HPIdb;IntAct	{'22810585'}
[{'Q84JW1', 'O00429'}]	BioGrid	{'20826455'}
[{'O00429', 'Q8ZMM8'}]	Manual	{'31611645'}
[{'Q8D0H2', 'O00443'}]	HPIdb;IntAct	{'20711500'}
[{'Q5NGV3', 'O00459'}]	HPIdb;IntAct	{'20711500'}
[{'P03496', 'O00459'}]	HPIdb;IntAct	{'22810585', '23853584', '16963558', '28169297'}
[{'O00461', 'Q7BQ98'}]	HPIdb;IntAct	{'22267811'}
[{'Q9APZ2', 'O00463'}]	HPIdb;IntAct	{'20711500'}
[{'Q83D60', 'O00469'}]	HPIdb;IntAct	{'29176882'}
[{'O00470', 'Q8D1Q5'}]	HPIdb;IntAct	{'20711500'}
[{'A0A0H2WD43', 'O00472'}]	Manual	{'23800426'}
[{'O00478', 'Q6KNA9'}]	HPIdb;IntAct	{'20711500'}
[{'Q8CZY0', 'O00479'}]	HPIdb;IntAct	{'20711500'}
[{'Q5NHS4', 'O00481'}]	HPIdb;IntAct	{'20711500'}
[{'O00483', 'P03468'}]	HPIdb	{'26789921'}
[{'P03496', 'O00483'}]	HPIdb	{'26789921'}
[{'O00483', 'P06821'}]	HPIdb	{'26789921'}
[{'P03427', 'O00487'}]	HPIdb	{'25464832'}
[{'P03496', 'O00487'}]	HPIdb	{'26789921'}
[{'P05777', 'O00487'}]	HPIdb	{'25464832'}
[{'O00487', 'P06821'}]	HPIdb	{'26789921'}
[{'O00499', 'A0A0F6B423'}]	Manual	{'34237247'}
[{'P03427', 'O00505'}]	HPIdb;IntAct	{'25464832', '28611246', '23816991', '30833792'}
[{'P03433', 'O00505'}]	HPIdb;IntAct	{'26789921', '20064372'}
[{'O00505', 'P15682'}]	HPIdb	{'25464832'}
[{'P03496', 'O00505'}]	HPIdb;IntAct	{'20064372'}
[{'Q83DF6', 'O00505'}]	HPIdb;IntAct	{'29176882'}
[{'Q62M26', 'O00505'}]	Manual	{'23800426'}
[{'A0A3N4AWI2', 'O00507'}]	HPIdb;IntAct	{'20711500'}
[{'Q8ZBZ9', 'O00519'}]	HPIdb;IntAct	{'20711500'}
[{'O00522', 'Q81LD0'}]	HPIdb;IntAct	{'20711500'}
[{'O00522', 'A0A6L8PU59'}]	HPIdb;IntAct	{'20711500'}
[{'O00555', 'P69980'}]	HPIdb;IntAct	{'20711500'}
[{'Q5NHP5', 'O00560'}]	HPIdb;IntAct	{'20711500'}
[{'A0A2U2H4E7', 'O00560'}]	HPIdb;IntAct	{'20711500'}
[{'A0A5P8YE67', 'O00560'}]	HPIdb;IntAct	{'20711500'}
[{'A0A5P8YCG4', 'O00560'}]	HPIdb;IntAct	{'20711500'}
[{'A0A6L7H5N1', 'O00560'}]	HPIdb;IntAct	{'20711500'}
[{'Q7CGT6', 'O00560'}]	HPIdb;IntAct	{'20711500'}
[{'A0A6L7HE73', 'O00560'}]	HPIdb;IntAct	{'20711500'}
[{'Q5NI40', 'O00560'}]	HPIdb;IntAct	{'20711500'}
[{'A0A3N4BL48', 'O00560'}]	HPIdb;IntAct	{'20711500'}
[{'Q81Z36', 'O00560'}]	HPIdb;IntAct	{'20711500'}
[{'A0A0H2WA24', 'O00560'}]	HPIdb;IntAct	{'20711500'}
[{'A0A384KL32', 'O00560'}]	HPIdb;IntAct	{'20711500'}
[{'Q8ZGY3', 'O00560'}]	HPIdb;IntAct	{'20711500'}
[{'Q81L10', 'O00560'}]	HPIdb;IntAct	{'20711500'}
[{'P58526', 'O00560'}]	HPIdb;IntAct	{'20711500'}
[{'A0A0F7RFX5', 'O00560'}]	HPIdb;IntAct	{'20711500'}
[{'O00560', 'Q5NFA1'}]	HPIdb;IntAct	{'20711500'}
[{'A0A2P0HDF0', 'O00560'}, {'D1MPV2', 'O00560'}]	HPIdb;IntAct	{'20711500'}
[{'Q5NGY2', 'O00560'}]	HPIdb;IntAct	{'20711500'}
[{'A0A6L7GZL8', 'O00560'}]	HPIdb;IntAct	{'20711500'}
[{'A0A6L8NXF0', 'O00560'}]	HPIdb;IntAct	{'20711500'}
[{'Q8D078', 'O00560'}]	HPIdb;IntAct	{'20711500'}
[{'Q6VGT1', 'O00560'}]	HPIdb;IntAct	{'22810586'}
[{'Q5NF75', 'O00560'}]	HPIdb;IntAct	{'20711500'}
[{'Q7CGI0', 'O00560'}]	HPIdb;IntAct	{'20711500'}
[{'Q5NI89', 'O00560'}]	HPIdb;IntAct	{'20711500'}
[{'A0A6L7HEE0', 'O00560'}]	HPIdb;IntAct	{'20711500'}
[{'P46359', 'O00560'}]	HPIdb;IntAct	{'20711500'}
[{'A0A6H3AEK5', 'O00560'}]	HPIdb;IntAct	{'20711500'}
[{'A0A6L8PXD8', 'O00560'}]	HPIdb;IntAct	{'20711500'}
[{'A0A6L8NVB0', 'O00560'}]	HPIdb;IntAct	{'20711500'}
[{'A0A5P8YGB3', 'O00560'}]	HPIdb;IntAct	{'20711500'}
[{'Q8CZM5', 'O00560'}]	HPIdb;IntAct	{'20711500'}
[{'O68759', 'O00560'}]	HPIdb;IntAct	{'20711500'}
[{'Q8ZDF8', 'O00560'}]	HPIdb;IntAct	{'20711500'}
[{'Q0WJQ7', 'O00560'}]	HPIdb;IntAct	{'20711500'}
[{'Q8ZEU8', 'O00560'}]	HPIdb;IntAct	{'20711500'}
[{'A0A6L7HL61', 'O00560'}]	HPIdb;IntAct	{'20711500'}
[{'Q8ZGH1', 'O00560'}]	HPIdb;IntAct	{'20711500'}
[{'Q81KT8', 'O00560'}]	HPIdb;IntAct	{'20711500'}
[{'A0A3Q0PRJ6', 'O00560'}]	HPIdb;IntAct	{'20711500'}
[{'Q8ZGW9', 'O00562'}]	HPIdb;IntAct	{'20711500'}
[{'P03433', 'O00567'}]	HPIdb	{'26789921'}
[{'P03496', 'O00567'}]	HPIdb	{'26789921'}
[{'O00571', 'A0A6L8PM02'}]	HPIdb;IntAct	{'20711500'}
[{'O00571', 'A0A0H2WH45'}]	Manual	{'23800426'}
[{'O00571', 'Q8CLV1'}]	HPIdb;IntAct	{'20711500'}
[{'O00571', 'C7H4X2'}]	Manual	{'31503404'}
[{'O00571', 'P03427'}]	HPIdb;IntAct	{'25464832', '28611246', '23816991'}
[{'O00571', 'P15682'}]	HPIdb	{'25464832'}
[{'O00571', 'P05777'}]	HPIdb	{'25464832'}
[{'A0A6L7HC45', 'O00571'}]	HPIdb;IntAct	{'20711500'}
[{'O00571', 'Q62M26'}]	Manual	{'23800426'}
[{'O00584', 'Q5NGV3'}]	HPIdb;IntAct	{'20711500'}
[{'O00584', 'A0A5P8YKP4'}]	HPIdb;IntAct	{'20711500'}
[{'A0A6L8PYW1', 'O00584'}]	HPIdb;IntAct	{'20711500'}
[{'O00585', 'A0A0F7RLF6'}]	HPIdb;IntAct	{'20711500'}
[{'O00592', 'Q5ZSD5'}]	HPIdb;IntAct	{'17360363'}
[{'O00592', 'Q8Z6A7'}]	HPIdb;IntAct	{'23842500'}
[{'O00602', 'P9WQP3'}]	IntAct	{'27141819'}
[{'P9WQP1', 'O00602'}, {'O00602', 'P9WQP0'}]	IntAct	{'27141819'}
[{'O00602', 'Q2G1P8'}]	Manual	{'27302108'}
[{'Q8CZZ7', 'O00622'}]	HPIdb;IntAct	{'20711500'}
[{'Q5NF53', 'O00622'}]	HPIdb;IntAct	{'20711500'}
[{'Q8D1P8', 'O00629'}]	HPIdb;IntAct	{'20711500'}
[{'P03427', 'O00629'}]	HPIdb;IntAct	{'25464832', '30833792'}
[{'P03433', 'O00629'}]	HPIdb	{'26789921'}
[{'O00629', 'P15682'}]	HPIdb	{'25464832'}
[{'O00716', 'P06465'}]	HPIdb;IntAct	{'16249186'}
[{'A0A0H3LBL5', 'O00743'}]	IntAct	{'30118682'}
[{'P03427', 'O00743'}]	HPIdb	{'25464832'}
[{'O00743', 'P03508'}]	HPIdb	{'26789921'}
[{'O00743', 'P05777'}]	HPIdb	{'25464832'}
[{'O00748', 'P58680'}]	HPIdb;IntAct	{'20711500'}
[{'P06929', 'O00762'}]	HPIdb;IntAct	{'22898364'}
[{'O00767', 'D0ZIB5'}]	Manual	{'34237247'}
[{'O00767', 'P03468'}]	HPIdb	{'26789921'}
[{'P03496', 'O00767'}]	HPIdb	{'26789921'}
[{'P05777', 'O00767'}]	HPIdb	{'25464832'}
[{'A0A0H2YGU6', 'O14494'}, {'A0A6B3T6Y5', 'O14494'}]	HPIdb;IntAct	{'20711500'}
[{'P03508', 'O14503'}]	HPIdb	{'20064372'}
[{'O14519', 'P05777'}]	HPIdb	{'25464832'}
[{'O14520', 'A0A0H2WCL3'}]	Manual	{'23800426'}
[{'A0A6H3AKG3', 'O14524'}]	HPIdb;IntAct	{'20711500'}
[{'O14526', 'A0A3N4BEU0'}]	HPIdb;IntAct	{'20711500'}
[{'P31522', 'O14545'}]	HPIdb;IntAct	{'21911467'}
[{'O14558', 'Q81KT8'}]	HPIdb;IntAct	{'20711500'}
[{'O14578', 'P03496'}]	HPIdb;IntAct	{'28169297'}
[{'O14578', 'P12848'}]	HPIdb	{'19637933'}
[{'A0A2S9PLF4', 'O14579'}]	HPIdb;IntAct	{'20711500'}
[{'A0A6L8PE10', 'O14595'}]	HPIdb;IntAct	{'20711500'}
[{'Q5NH45', 'O14595'}]	HPIdb;IntAct	{'20711500'}
[{'O14595', 'A0A6L8PBV5'}]	HPIdb;IntAct	{'20711500'}
[{'Q81P26', 'O14595'}]	HPIdb;IntAct	{'20711500'}
[{'O14617', 'A0A380PJ37'}]	HPIdb;IntAct	{'20711500'}
[{'O84008', 'O14617'}]	IntAct	{'26118995'}
[{'O14617', 'P03118'}]	HPIdb;IntAct	{'22761572'}
[{'A0A2U2H1F8', 'O14625'}]	HPIdb;IntAct	{'20711500'}
[{'P03433', 'O14639'}]	HPIdb;IntAct	{'20064372'}
[{'O14641', 'Q5NEY1'}]	HPIdb;IntAct	{'20711500'}
[{'O14641', 'A0A0F7R9R7'}]	HPIdb;IntAct	{'20711500'}
[{'O14641', 'Q5NHD9'}]	HPIdb;IntAct	{'20711500'}
[{'O14641', 'Q5NIP6'}]	HPIdb;IntAct	{'20711500'}
[{'O14641', 'P03427'}]	IntAct	{'23816991'}
[{'O14641', 'P03508'}]	HPIdb	{'20064372'}
[{'O14641', 'P06821'}]	HPIdb;IntAct	{'20064372'}
[{'O14641', 'Q12439'}]	BioGrid;HPIdb;IntAct	{'27107014'}
[{'O84951', 'O14654'}]	Manual	{'31611645'}
[{'P03496', 'O14654'}]	HPIdb;IntAct	{'22810585'}
[{'Q56061', 'O14654'}]	Manual	{'31611645'}
[{'O14654', 'Q8ZMM8'}]	Manual	{'31611645'}
[{'A0A3N4AWI2', 'O14662'}]	HPIdb;IntAct	{'20711500'}
[{'Q8ZAA1', 'O14672'}]	HPIdb;IntAct	{'20711500'}
[{'P09616', 'O14672'}]	HPIdb;IntAct	{'20624979'}
[{'O14684', 'P03468'}]	HPIdb	{'26789921'}
[{'A0A6L8PQC3', 'O14686'}]	HPIdb;IntAct	{'20711500'}
[{'A0A3N4B378', 'O14686'}]	HPIdb;IntAct	{'20711500'}
[{'P03427', 'O14709'}]	HPIdb;IntAct	{'28611246'}
[{'O14732', 'Q8CKM5'}]	HPIdb;IntAct	{'20711500'}
[{'A0A0H3NF77', 'O14733'}]	Manual	{'22213674'}
[{'O14735', 'P03118'}]	HPIdb;IntAct	{'22761572'}
[{'O14735', 'P05777'}]	HPIdb	{'25464832'}
[{'O14735', 'P06821'}]	HPIdb;IntAct	{'28169297'}
[{'O68769', 'O14737'}]	HPIdb;IntAct	{'20711500'}
[{'P03427', 'O14744'}]	HPIdb;IntAct	{'25464832', '28611246'}
[{'P03433', 'O14744'}]	HPIdb	{'26789921'}
[{'O14744', 'P15682'}]	HPIdb	{'25464832'}
[{'P03496', 'O14744'}]	HPIdb	{'26789921'}
[{'O14744', 'P03508'}]	HPIdb	{'26789921'}
[{'O14744', 'P05777'}]	HPIdb	{'25464832'}
[{'O14745', 'B7UIL3'}]	IntAct	{'20618342'}
[{'Q5NG24', 'O14770'}]	HPIdb;IntAct	{'20711500'}
[{'A0A6L8PX73', 'O14773'}]	HPIdb;IntAct	{'20711500'}
[{'A0A5P8YGH4', 'O14773'}]	HPIdb;IntAct	{'20711500'}
[{'A0A6L7HGM4', 'O14773'}]	HPIdb;IntAct	{'20711500'}
[{'O14773', 'A0A3P1UEK7'}]	HPIdb;IntAct	{'20711500'}
[{'A0A5P8YCT6', 'O14773'}]	HPIdb;IntAct	{'20711500'}
[{'A0A5P8YEB4', 'O14773'}]	HPIdb;IntAct	{'20711500'}
[{'O14773', 'A0A380PGZ4'}]	HPIdb;IntAct	{'20711500'}
[{'Q5NIP6', 'O14773'}]	HPIdb;IntAct	{'20711500'}
[{'A0A6L8PSZ0', 'O14773'}]	HPIdb;IntAct	{'20711500'}
[{'P40127', 'O14773'}]	HPIdb;IntAct	{'20711500'}
[{'P05777', 'O14773'}]	HPIdb	{'25464832'}
[{'P06929', 'O14773'}]	IntAct	{'22898364'}
[{'O14773', 'A0A6L7GZX4'}]	HPIdb;IntAct	{'20711500'}
[{'O14773', 'A0A3N4B0C2'}]	HPIdb;IntAct	{'20711500'}
[{'O14773', 'Q0WAP0'}]	HPIdb;IntAct	{'20711500'}
[{'Q8ZA85', 'O14773'}]	HPIdb;IntAct	{'20711500'}
[{'A0A6L7HA16', 'O14776'}]	HPIdb;IntAct	{'20711500'}
[{'A0A3N4AZU4', 'O14786'}]	HPIdb;IntAct	{'20711500'}
[{'Q5NES6', 'O14786'}]	IntAct	{'26714771'}
[{'Q83DE4', 'O14786'}]	HPIdb;IntAct	{'29176882'}
[{'O14795', 'Q81VX3'}]	HPIdb;IntAct	{'20711500'}
[{'O14802', 'P69959'}]	HPIdb;IntAct	{'20711500'}
[{'O14818', 'Q8D1L3'}]	HPIdb;IntAct	{'20711500'}
[{'O14818', 'Q83A11'}]	HPIdb;IntAct	{'29176882'}
[{'O14818', 'Q83BF4'}]	HPIdb;IntAct	{'29176882'}
[{'O14818', 'A0A0F6B1Q8'}]	Manual	{'34237247'}
[{'O14827', 'Q5NIJ1'}]	HPIdb;IntAct	{'20711500'}
[{'O84569', 'O14828'}]	IntAct	{'26118995'}
[{'O14828', 'P03468'}]	HPIdb	{'26789921'}
[{'O14828', 'P06821'}]	HPIdb;IntAct	{'28169297'}
[{'O14836', 'A0A5P8YAM6'}]	HPIdb;IntAct	{'20711500'}
[{'Q5NGJ5', 'O14867'}]	IntAct	{'26714771'}
[{'O14879', 'Q8CZK5'}]	HPIdb;IntAct	{'20711500'}
[{'O14879', 'Q8D0D4'}]	HPIdb;IntAct	{'20711500'}
[{'O14879', 'A0A6L7HS72'}]	HPIdb;IntAct	{'20711500'}
[{'O84008', 'O14880'}]	IntAct	{'26118995'}
[{'P12520', 'O14893'}]	HPIdb;IntAct	{'22190034'}
[{'A0A0F7REH3', 'O14901'}]	HPIdb;IntAct	{'20711500'}
[{'O14907', 'Q5NFN2'}]	HPIdb;IntAct	{'20711500'}
[{'O14907', 'Q8CZW9'}]	HPIdb;IntAct	{'20711500'}
[{'O14907', 'Q5NHD8'}]	HPIdb;IntAct	{'20711500'}
[{'O14907', 'P03496'}]	HPIdb;IntAct	{'23853584'}
[{'O14907', 'A0A5P8YFW2'}]	HPIdb;IntAct	{'20711500'}
[{'Q8Z9V7', 'O14907'}]	HPIdb;IntAct	{'20711500'}
[{'O14908', 'P03496'}]	HPIdb;IntAct	{'23853584'}
[{'O14908', 'A0A380PGB4'}]	HPIdb;IntAct	{'20711500'}
[{'O14908', 'A0A2U2H0M0'}]	HPIdb;IntAct	{'20711500'}
[{'O14908', 'A0A0E1NSJ9'}, {'O14908', 'A0A6B3T3E8'}]	HPIdb;IntAct	{'20711500'}
[{'O14908', 'Q5NEL1'}]	HPIdb;IntAct	{'20711500'}
[{'O14908', 'Q8ZJ10'}]	HPIdb;IntAct	{'20711500'}
[{'A0A0H2W1K6', 'O14917'}]	HPIdb;IntAct	{'20711500'}
[{'O14920', 'Q8Y6A8'}, {'O14920', 'P71451'}]	HPIdb;IntAct	{'20855622'}
[{'O14925', 'P03468'}]	HPIdb	{'26789921'}
[{'O14925', 'P05777'}]	HPIdb	{'25464832'}
[{'O14929', 'P12520'}]	HPIdb;IntAct	{'22190034'}
[{'A0A6L7H165', 'O14929'}]	HPIdb;IntAct	{'20711500'}
[{'O14929', 'A0A6L7GYY0'}]	HPIdb;IntAct	{'20711500'}
[{'O14933', 'Q99PZ6'}]	HPIdb;IntAct	{'24446487'}
[{'O14936', 'A0A6L7H060'}]	HPIdb;IntAct	{'20711500'}
[{'O14936', 'Q8ZMM8'}]	Manual	{'31611645'}
[{'Q75MG2', 'A0A6L8PQR4'}]	HPIdb;IntAct	{'20711500'}
[{'O14949', 'P05777'}]	HPIdb	{'25464832'}
[{'A0A6L7H167', 'O14950'}]	HPIdb;IntAct	{'20711500'}
[{'O14964', 'Q8D065'}]	HPIdb;IntAct	{'20711500'}
[{'O14964', 'A0A6L7H5I8'}]	HPIdb;IntAct	{'20711500'}
[{'O14964', 'P9WNK3'}]	Manual	{'24204276'}
[{'O14964', 'P61416'}]	HPIdb;IntAct	{'21911467'}
[{'Q8CZJ9', 'O14964'}]	HPIdb;IntAct	{'20711500'}
[{'O14964', 'Q8ZGA1'}]	HPIdb;IntAct	{'20711500'}
[{'O14964', 'O68692'}]	HPIdb;IntAct	{'21911467'}
[{'O14964', 'Q56061'}]	Manual	{'31611645'}
[{'O14964', 'Q81VV7'}]	HPIdb;IntAct	{'20711500'}
[{'O14964', 'A0A6L7H1C2'}]	HPIdb;IntAct	{'20711500'}
[{'O14966', 'H9L447'}]	HPIdb;IntAct	{'22042847'}
[{'O14966', 'A0A380PDF6'}]	HPIdb;IntAct	{'20711500'}
[{'O84061', 'O14967'}]	IntAct	{'26118995'}
[{'O84039', 'O14967'}]	IntAct	{'26118995'}
[{'O14967', 'P03468'}]	HPIdb;IntAct	{'26789921', '28169297'}
[{'P06821', 'O14967'}]	HPIdb	{'26789921'}
[{'Q5NEW4', 'O14974'}]	HPIdb;IntAct	{'20711500'}
[{'O84231', 'O14974'}]	IntAct	{'26118995'}
[{'O14974', 'D0ZIB5'}]	Manual	{'34237247'}
[{'Q5NEC0', 'O14975'}]	HPIdb;IntAct	{'20711500'}
[{'O14975', 'P03468'}]	HPIdb	{'26789921'}
[{'Q5NGZ9', 'O14977'}]	IntAct	{'26714771'}
[{'A0A5P8YCL9', 'O14979'}]	HPIdb;IntAct	{'20711500'}
[{'A0A6L7HH45', 'O14979'}]	HPIdb;IntAct	{'20711500'}
[{'P03427', 'O14979'}]	HPIdb	{'25464832'}
[{'P15682', 'O14979'}]	HPIdb	{'25464832'}
[{'P03496', 'O14979'}]	HPIdb;IntAct	{'22810585'}
[{'Q81VX8', 'O14979'}]	HPIdb;IntAct	{'20711500'}
[{'Q83DF6', 'O14979'}]	HPIdb;IntAct	{'29176882'}
[{'Q8ZBZ9', 'O14979'}]	HPIdb;IntAct	{'20711500'}
[{'B3CRR2', 'O14980'}, {'B3CTB0', 'O14980'}]	IntAct	{'29734393'}
[{'A0A6L8PQ13', 'O14980'}]	HPIdb;IntAct	{'20711500'}
[{'Q0WHG3', 'O14981'}]	HPIdb;IntAct	{'20711500'}
[{'P06821', 'O14981'}]	HPIdb;IntAct	{'28169297'}
[{'O14981', 'Q8CWG4'}]	HPIdb;IntAct	{'20711500'}
[{'Q7ARN5', 'O14981'}]	HPIdb;IntAct	{'20711500'}
[{'Q5NHX0', 'O15015'}]	HPIdb;IntAct	{'20711500'}
[{'P03427', 'O15021'}]	HPIdb	{'25464832'}
[{'O15031', 'Q5NF50'}]	HPIdb;IntAct	{'20711500'}
[{'O15031', 'P03468'}]	HPIdb	{'26789921'}
[{'A0A0H2W1Z2', 'O15031'}]	HPIdb;IntAct	{'20711500'}
[{'O15031', 'Q81JW1'}]	HPIdb;IntAct	{'20711500'}
[{'O15031', 'Q8ZEL7'}]	HPIdb;IntAct	{'20711500'}
[{'A0A6L8PRR8', 'O15033'}]	HPIdb;IntAct	{'20711500'}
[{'Q8ZFX8', 'O15033'}]	HPIdb;IntAct	{'20711500'}
[{'O15042', 'P15682'}]	HPIdb	{'25464832'}
[{'O15042', 'P05777'}]	HPIdb	{'25464832'}
[{'A0A6L7HA71', 'O15050'}]	HPIdb;IntAct	{'20711500'}
[{'A0A6L7HC63', 'O15054'}]	HPIdb;IntAct	{'20711500'}
[{'O15054', 'Q8ZD12'}]	HPIdb;IntAct	{'20711500'}
[{'O15062', 'A0A6L7HRJ6'}]	HPIdb;IntAct	{'20711500'}
[{'Q83DF6', 'O15075'}]	HPIdb;IntAct	{'29176882'}
[{'O15084', 'P05777'}]	HPIdb	{'25464832'}
[{'O15084', 'P06821'}]	HPIdb	{'26789921'}
[{'O15085', 'A0A6L7HRA4'}]	HPIdb;IntAct	{'20711500'}
[{'O15085', 'A0A6L8PTK5'}]	HPIdb;IntAct	{'20711500'}
[{'Q7DB74', 'O15085'}]	HPIdb;IntAct	{'20300064'}
[{'O15091', 'P06821'}]	HPIdb	{'26789921'}
[{'Q8D017', 'O15111'}]	HPIdb;IntAct	{'20711500'}
[{'A0A6L7HK67', 'O15111'}]	HPIdb;IntAct	{'20711500'}
[{'A0A380PDV6', 'O15111'}]	HPIdb;IntAct	{'20711500'}
[{'Q8Y6A8', 'O15111'}, {'P71451', 'O15111'}]	HPIdb;IntAct	{'20855622'}
[{'A0A2P0HHU3', 'O15116'}]	HPIdb;IntAct	{'20711500'}
[{'O15116', 'A0A6M8DG89'}, {'O15116', 'A0A0B5NM07'}, {'O15116', 'A0A1T3UZ42'}]	HPIdb;IntAct	{'20711500'}
[{'O15117', 'A0A6L8PTK5'}]	HPIdb;IntAct	{'20711500'}
[{'O15117', 'Q81TN2'}]	HPIdb;IntAct	{'20711500'}
[{'O15117', 'A0A6L7HFM3'}]	HPIdb;IntAct	{'20711500'}
[{'A0A0F6B1Q8', 'O15118'}]	Manual	{'34237247'}
[{'A0A0H2WCN0', 'O15119'}]	Manual	{'23800426'}
[{'P03427', 'O15119'}]	HPIdb;IntAct	{'28611246'}
[{'O15126', 'O84952'}]	Manual	{'31611645'}
[{'O15126', 'A0A6L8PRN6'}]	HPIdb;IntAct	{'20711500'}
[{'A0A0H2WCN0', 'O15126'}]	Manual	{'23800426'}
[{'O15126', 'A0A2U2H194'}]	HPIdb;IntAct	{'20711500'}
[{'Q56061', 'O15126'}]	Manual	{'31611645'}
[{'O15126', 'Q8ZMM8'}]	Manual	{'31611645'}
[{'O15126', 'Q8ZQC8'}]	Manual	{'31611645'}
[{'Q5NEB3', 'O15127'}]	HPIdb;IntAct	{'20711500'}
[{'Q5NEM9', 'O15131'}]	HPIdb;IntAct	{'20711500'}
[{'P03427', 'O15131'}]	IntAct	{'23816991'}
[{'O15143', 'Q5ZTM4'}]	HPIdb;IntAct	{'25944859'}
[{'O15143', 'A0A6L8NW40'}]	HPIdb;IntAct	{'20711500'}
[{'O15143', 'B7IBH7'}]	Manual	{'26548613'}
[{'O15143', 'A0A6L7H1G2'}]	HPIdb;IntAct	{'20711500'}
[{'Q7ARD3', 'O15144'}]	HPIdb;IntAct	{'20711500'}
[{'Q8ZJN2', 'O15144'}]	HPIdb;IntAct	{'20711500'}
[{'O15145', 'Q81VV3'}]	HPIdb;IntAct	{'20711500'}
[{'P0AA25', 'O15151'}]	IntAct	{'17875722'}
[{'O15151', 'A0A6L7HEE9'}]	HPIdb;IntAct	{'20711500'}
[{'O15160', 'P15682'}]	HPIdb	{'25464832'}
[{'O15160', 'P06465'}]	IntAct	{'22898364'}
[{'Q7ARD3', 'O15162'}]	HPIdb;IntAct	{'20711500'}
[{'Q8D1M8', 'O15162'}]	HPIdb;IntAct	{'20711500'}
[{'A0A6L8PXB2', 'O15162'}]	HPIdb;IntAct	{'20711500'}
[{'A0A348A6M1', 'O15162'}]	HPIdb;IntAct	{'20711500'}
[{'A0A6L7H5N1', 'O15162'}]	HPIdb;IntAct	{'20711500'}
[{'A0A6H3AF39', 'O15162'}]	HPIdb;IntAct	{'20711500'}
[{'O15162', 'A0A6L7HHZ0'}]	HPIdb;IntAct	{'20711500'}
[{'Q8ZG77', 'O15162'}]	HPIdb;IntAct	{'21911467'}
[{'A0A0H2VZS6', 'O15162'}]	HPIdb;IntAct	{'21911467'}
[{'Q5NGT6', 'O15162'}]	HPIdb;IntAct	{'20711500'}
[{'O15162', 'A0A6L8PQV1'}]	HPIdb;IntAct	{'20711500'}
[{'Q5NEB5', 'O15162'}]	HPIdb;IntAct	{'20711500'}
[{'O84569', 'O15162'}]	IntAct	{'26118995'}
[{'A0A6L8PQR4', 'O15162'}]	HPIdb;IntAct	{'20711500'}
[{'O15162', 'A0A2P0HLN8'}]	HPIdb;IntAct	{'20711500'}
[{'O15162', 'Q5NFA1'}]	HPIdb;IntAct	{'20711500'}
[{'A0A6L7HFG1', 'O15162'}]	HPIdb;IntAct	{'20711500'}
[{'Q5NGM7', 'O15162'}]	HPIdb;IntAct	{'20711500'}
[{'A0A6L7HFV2', 'O15162'}]	HPIdb;IntAct	{'20711500'}
[{'P61417', 'O15162'}]	HPIdb;IntAct	{'21911467'}
[{'O15162', 'Q5NHR7'}]	HPIdb;IntAct	{'20711500'}
[{'Q7CGI0', 'O15162'}]	HPIdb;IntAct	{'20711500'}
[{'Q7ARI8', 'O15162'}]	HPIdb;IntAct	{'21911467'}
[{'Q81WR4', 'O15162'}]	HPIdb;IntAct	{'20711500'}
[{'P69974', 'O15162'}]	HPIdb;IntAct	{'21911467'}
[{'Q8CZX8', 'O15162'}]	HPIdb;IntAct	{'20711500'}
[{'Q56973', 'O15162'}]	HPIdb;IntAct	{'21911467'}
[{'O15162', 'Q6KMS8'}]	HPIdb;IntAct	{'20711500'}
[{'Q8CZQ9', 'O15162'}]	HPIdb;IntAct	{'20711500'}
[{'Q5NI93', 'O15162'}]	HPIdb;IntAct	{'20711500'}
[{'Q8D162', 'O15162'}]	HPIdb;IntAct	{'20711500'}
[{'O15169', 'A0A3N4BLD5'}]	HPIdb;IntAct	{'20711500'}
[{'Q5NI90', 'O15169'}]	HPIdb;IntAct	{'20711500'}
[{'Q5NF52', 'O15169'}]	HPIdb;IntAct	{'20711500'}
[{'O15169', 'A0A3N4B5H8'}]	HPIdb;IntAct	{'20711500'}
[{'O84952', 'O15173'}]	Manual	{'31611645'}
[{'O84951', 'O15173'}]	Manual	{'31611645'}
[{'O15173', 'P03468'}]	HPIdb	{'26789921'}
[{'P06821', 'O15173'}]	HPIdb	{'26789921'}
[{'Q56061', 'O15173'}]	Manual	{'31611645'}
[{'Q83DF6', 'O15173'}]	HPIdb;IntAct	{'29176882'}
[{'Q8ZMM8', 'O15173'}]	Manual	{'31611645'}
[{'O15197', 'A0A6L7HAD6'}]	HPIdb;IntAct	{'20711500'}
[{'Q0WAP4', 'O15197'}]	HPIdb;IntAct	{'20711500'}
[{'O15201', 'A0A6L8PTK5'}]	HPIdb;IntAct	{'20711500'}
[{'Q8CZU2', 'O15204'}]	HPIdb;IntAct	{'20711500'}
[{'O15226', 'P03496'}]	HPIdb;IntAct	{'23853584'}
[{'O15228', 'P06821'}]	HPIdb	{'26789921'}
[{'A0A6L7H451', 'O15230'}]	HPIdb;IntAct	{'20711500'}
[{'O15230', 'Q8Z9U7'}]	HPIdb;IntAct	{'20711500'}
[{'Q5NF74', 'O15230'}]	HPIdb;IntAct	{'20711500'}
[{'O15234', 'P15682'}]	HPIdb	{'25464832'}
[{'P05777', 'O15240'}]	HPIdb	{'25464832'}
[{'A0A0H2WCL3', 'O15243'}]	Manual	{'23800426'}
[{'A0A0H2WD43', 'O15243'}]	Manual	{'23800426'}
[{'O15258', 'A0A3N4B003'}]	HPIdb;IntAct	{'20711500'}
[{'O84008', 'O15258'}]	IntAct	{'26118995'}
[{'O84952', 'O15260'}]	Manual	{'31611645'}
[{'O84951', 'O15260'}]	Manual	{'31611645'}
[{'P05777', 'O15260'}]	HPIdb	{'25464832'}
[{'Q56061', 'O15260'}]	Manual	{'31611645'}
[{'P45285', 'O15263'}]	Manual	{'21441512'}
[{'O15269', 'A0A5P8YGS9'}]	HPIdb;IntAct	{'20711500'}
[{'O15269', 'P03468'}]	HPIdb	{'26789921'}
[{'P03496', 'O15269'}]	HPIdb	{'26789921'}
[{'P05777', 'O15269'}]	HPIdb	{'25464832'}
[{'O15269', 'P06821'}]	HPIdb	{'26789921'}
[{'Q5NEC5', 'O15269'}]	IntAct	{'26714771'}
[{'A0A5P8YED3', 'O15270'}]	HPIdb;IntAct	{'20711500'}
[{'O15294', 'Q81VT8'}]	HPIdb;IntAct	{'20711500'}
[{'O15294', 'Q5NIN9'}]	HPIdb;IntAct	{'20711500'}
[{'O15294', 'P03427'}]	HPIdb	{'25464832'}
[{'O15294', 'A0A6L7HG64'}]	HPIdb;IntAct	{'20711500'}
[{'O15294', 'Q81JE5'}]	HPIdb;IntAct	{'20711500'}
[{'A0A6L7HA16', 'O15294'}]	HPIdb;IntAct	{'20711500'}
[{'O15304', 'Q5NGX6'}]	HPIdb;IntAct	{'20711500'}
[{'O15304', 'Q8ZJP7'}]	HPIdb;IntAct	{'20711500'}
[{'P03118', 'O15305'}]	HPIdb;IntAct	{'22761572'}
[{'A0A6H3AE73', 'O15315'}]	HPIdb;IntAct	{'20711500'}
[{'A0A4Y1WB04', 'O15315'}]	HPIdb;IntAct	{'20711500'}
[{'O84388', 'O15355'}]	IntAct	{'26118995'}
[{'O15355', 'Q5NI66'}]	HPIdb;IntAct	{'20711500'}
[{'P03427', 'O15355'}]	HPIdb;IntAct	{'30833792'}
[{'O15355', 'P05777'}]	HPIdb	{'25464832'}
[{'O15355', 'P06821'}]	HPIdb	{'26789921'}
[{'O15355', 'Q83D09'}]	HPIdb;IntAct	{'29176882'}
[{'O15357', 'Q5NEU6'}]	HPIdb;IntAct	{'20711500'}
[{'O15360', 'P05777'}]	HPIdb	{'25464832'}
[{'P03427', 'O15371'}]	HPIdb	{'25464832'}
[{'O15371', 'P15682'}]	HPIdb	{'25464832'}
[{'O15371', 'P05777'}]	HPIdb	{'25464832'}
[{'O15371', 'Q8CZR4'}]	HPIdb;IntAct	{'20711500'}
[{'O15372', 'P15682'}]	HPIdb	{'25464832'}
[{'P06821', 'O15372'}]	HPIdb	{'26789921'}
[{'P69722', 'O15379'}]	HPIdb	{'22190034'}
[{'A0A6L8NVB0', 'O15379'}]	HPIdb;IntAct	{'20711500'}
[{'O15389', 'A0A0H2W203'}]	HPIdb;IntAct	{'20711500'}
[{'Q5NFP9', 'O15397'}]	HPIdb;IntAct	{'20711500'}
[{'O15400', 'A0A0H2WCL3'}]	Manual	{'23800426'}
[{'O15400', 'B0B9M4'}, {'O15400', 'P0DJI4'}]	IntAct	{'26118995'}
[{'O15400', 'Q56061'}]	Manual	{'31611645'}
[{'O15400', 'Q8ZQC8'}]	Manual	{'31611645'}
[{'Q81S14', 'O15417'}]	HPIdb;IntAct	{'20711500'}
[{'P05777', 'O15427'}]	HPIdb	{'25464832'}
[{'A0A0F6B1Q8', 'O15427'}]	Manual	{'34237247'}
[{'A0A6L8NZD9', 'O15438'}]	HPIdb;IntAct	{'20711500'}
[{'A0A3N4AZS9', 'O15438'}]	HPIdb;IntAct	{'20711500'}
[{'O15438', 'Q8CZU9'}]	HPIdb;IntAct	{'20711500'}
[{'A0A6B3T8I2', 'O15438'}]	HPIdb;IntAct	{'20711500'}
[{'O15498', 'O84952'}]	Manual	{'31611645'}
[{'O15498', 'Q56061'}]	Manual	{'31611645'}
[{'O15498', 'Q8ZMM8'}]	Manual	{'31611645'}
[{'O15498', 'Q8ZQC8'}]	Manual	{'31611645'}
[{'O15504', 'A0A6L8P1I1'}]	HPIdb;IntAct	{'20711500'}
[{'O15504', 'Q81KT8'}]	HPIdb;IntAct	{'20711500'}
[{'O15514', 'P03433'}]	HPIdb	{'26789921'}
[{'Q5NIB1', 'O15516'}]	HPIdb;IntAct	{'20711500'}
[{'O15519', 'A0A6L8PDG5'}]	HPIdb;IntAct	{'20711500'}
[{'A0A6L7HKJ0', 'O15519'}]	HPIdb;IntAct	{'20711500'}
[{'A0A6L7H9U6', 'O15523'}]	HPIdb;IntAct	{'20711500'}
[{'A0A6L7HEK2', 'O15523'}]	HPIdb;IntAct	{'20711500'}
[{'A0A6L7HHX2', 'O15523'}]	HPIdb;IntAct	{'20711500'}
[{'P05777', 'O15523'}]	HPIdb	{'25464832'}
[{'O15523', 'Q81VV3'}]	HPIdb;IntAct	{'20711500'}
[{'Q81TK1', 'O15523'}]	HPIdb;IntAct	{'20711500'}
[{'Q8ZCT9', 'O15523'}]	HPIdb;IntAct	{'20711500'}
[{'Q81S27', 'O15523'}]	HPIdb;IntAct	{'20711500'}
[{'Q81UI7', 'O15523'}]	HPIdb;IntAct	{'20711500'}
[{'P05888', 'O15524'}]	HPIdb;IntAct	{'19327355'}
[{'O15533', 'Q81VT8'}]	HPIdb;IntAct	{'20711500'}
[{'O15533', 'P03468'}]	HPIdb	{'26789921'}
[{'O15533', 'Q8ZFX5'}]	HPIdb;IntAct	{'20711500'}
[{'O15533', 'Q9RMZ3'}]	HPIdb;IntAct	{'20711500'}
[{'O15552', 'A0A0J1I358'}]	HPIdb;IntAct	{'20711500'}
[{'O43143', 'Q8D0D4'}]	HPIdb;IntAct	{'20711500'}
[{'O43143', 'A0A0H2WCL3'}]	Manual	{'23800426'}
[{'P03427', 'O43143'}]	HPIdb	{'25464832'}
[{'O43143', 'P15682'}]	HPIdb	{'25464832'}
[{'P03496', 'O43143'}]	HPIdb;IntAct	{'22810585'}
[{'O43143', 'P05777'}]	HPIdb	{'25464832'}
[{'Q7VLE8', 'O43143'}]	IntAct	{'24902122'}
[{'Q5NF74', 'O43143'}]	HPIdb;IntAct	{'20711500'}
[{'D0ZRB2', 'O43143'}]	Manual	{'34237247'}
[{'O84388', 'O43149'}]	IntAct	{'26118995'}
[{'A0A3Q0PRJ6', 'O43151'}]	HPIdb;IntAct	{'20711500'}
[{'Q83B01', 'Q8BLU0'}]	HPIdb;IntAct	{'29176882'}
[{'O43156', 'P03468'}]	HPIdb	{'26789921'}
[{'O43157', 'A0A6B3T643'}, {'O43157', 'A0A0E1NZN3'}]	HPIdb;IntAct	{'20711500'}
[{'Q8D054', 'O43164'}]	HPIdb;IntAct	{'20711500'}
[{'O84820', 'O43164'}]	IntAct	{'26118995'}
[{'A0A6L8P7D1', 'O43164'}]	HPIdb;IntAct	{'20711500'}
[{'Q8D195', 'O43166'}]	HPIdb;IntAct	{'20711500'}
[{'P06929', 'O43166'}]	IntAct	{'22898364'}
[{'O43167', 'P03427'}]	HPIdb;IntAct	{'28611246'}
[{'Q5NHD8', 'Q5HYD9'}]	HPIdb;IntAct	{'20711500'}
[{'A0A6H3ACS9', 'Q5HYD9'}]	HPIdb;IntAct	{'20711500'}
[{'Q5HYD9', 'A0A3N4B6K1'}]	HPIdb;IntAct	{'20711500'}
[{'P05777', 'O43175'}]	HPIdb	{'25464832'}
[{'Q8ZQC8', 'O43175'}]	Manual	{'31611645'}
[{'Q5NH38', 'O43189'}]	HPIdb;IntAct	{'20711500'}
[{'A0A3N4BMH0', 'O43189'}]	HPIdb;IntAct	{'20711500'}
[{'O43189', 'Q5NIL8'}]	HPIdb;IntAct	{'20711500'}
[{'P06821', 'O43237'}]	HPIdb	{'26789921'}
[{'Q5NIJ1', 'O43237'}]	HPIdb;IntAct	{'20711500'}
[{'P03427', 'O43242'}]	HPIdb	{'25464832'}
[{'O43242', 'P15682'}]	HPIdb	{'25464832'}
[{'O43242', 'P03496'}]	HPIdb	{'26789921'}
[{'O43242', 'P05777'}]	HPIdb	{'25464832'}
[{'O43242', 'P06821'}]	HPIdb	{'26789921'}
[{'Q5NID9', 'O43242'}]	HPIdb;IntAct	{'20711500'}
[{'A0A6L8PF80', 'O43251'}]	HPIdb;IntAct	{'20711500'}
[{'O43251', 'Q5NI79'}]	HPIdb;IntAct	{'20711500'}
[{'O43251', 'O84388'}]	IntAct	{'26118995'}
[{'O43251', 'A0A6H3ACS9'}]	HPIdb;IntAct	{'20711500'}
[{'O43251', 'A0A6L7HHI7'}]	HPIdb;IntAct	{'20711500'}
[{'O43251', 'Q8ZD27'}]	HPIdb;IntAct	{'20711500'}
[{'O43251', 'Q81UH1'}]	HPIdb;IntAct	{'20711500'}
[{'A0A6L8P1C8', 'O43252'}]	HPIdb;IntAct	{'20711500'}
[{'O43257', 'Q8XA11'}]	HPIdb;IntAct	{'25519916'}
[{'Q8ZIX3', 'O43257'}]	HPIdb;IntAct	{'20711500'}
[{'O43264', 'P03468'}]	HPIdb	{'26789921'}
[{'P06821', 'O43264'}]	HPIdb;IntAct	{'28169297'}
[{'Q5NFN4', 'O43264'}]	HPIdb;IntAct	{'20711500'}
[{'Q8ZAN0', 'O43264'}]	HPIdb;IntAct	{'20711500'}
[{'P06929', 'O43278'}]	HPIdb	{'22898364'}
[{'Q81KT8', 'O43290'}]	HPIdb;IntAct	{'20711500'}
[{'D0ZRB2', 'O43290'}]	Manual	{'34237247'}
[{'O43294', 'Q8CWI4'}]	HPIdb;IntAct	{'20711500'}
[{'O43294', 'Q0WF42'}]	HPIdb;IntAct	{'21911467'}
[{'O68743', 'O43294'}]	HPIdb;IntAct	{'21911467'}
[{'O43294', 'Q0WDK2'}]	HPIdb;IntAct	{'20711500'}
[{'O43294', 'A0A0H3LAM7'}]	IntAct	{'30118682'}
[{'O43294', 'P68640'}]	HPIdb;IntAct	{'21911467'}
[{'O43294', 'Q5NH32'}]	HPIdb;IntAct	{'20711500'}
[{'Q5NFW7', 'O43303'}]	HPIdb;IntAct	{'20711500'}
[{'P03508', 'O43303'}]	HPIdb;IntAct	{'23853584'}
[{'A0A3N4B9W7', 'O43303'}]	HPIdb;IntAct	{'20711500'}
[{'O43309', 'Q0WDE1'}]	HPIdb;IntAct	{'20711500'}
[{'O43310', 'A0A2U2H131'}]	HPIdb;IntAct	{'20711500'}
[{'Q8D1P4', 'O43312'}]	HPIdb;IntAct	{'20711500'}
[{'B5Z6S0', 'O43318'}]	HPIdb;IntAct	{'19820695'}
[{'O43324', 'P03433'}]	HPIdb	{'26789921'}
[{'O43324', 'P03468'}]	HPIdb	{'26789921'}
[{'O43324', 'P05777'}]	HPIdb	{'25464832'}
[{'P03427', 'O43390'}]	HPIdb	{'25464832'}
[{'P03433', 'O43390'}]	HPIdb	{'26789921'}
[{'O43390', 'P15682'}]	HPIdb	{'25464832'}
[{'O43390', 'P03468'}]	HPIdb	{'26789921'}
[{'O43390', 'P03496'}]	HPIdb;IntAct	{'22810585', '26789921'}
[{'O43390', 'P03508'}]	HPIdb	{'26789921'}
[{'O43390', 'P05777'}]	HPIdb	{'25464832'}
[{'Q8D068', 'O43390'}]	HPIdb;IntAct	{'20711500'}
[{'O43390', 'A0A5P8YHK6'}]	HPIdb;IntAct	{'20711500'}
[{'P03427', 'O43395'}]	HPIdb;IntAct	{'28611246'}
[{'A0A0H2XDA5', 'O43396'}]	Manual	{'23800426'}
[{'Q5NHX0', 'O43396'}]	HPIdb;IntAct	{'20711500'}
[{'Q83B01', 'O43396'}]	HPIdb;IntAct	{'29176882'}
[{'O84952', 'O43399'}]	Manual	{'31611645'}
[{'O43399', 'Q81S14'}]	HPIdb;IntAct	{'20711500'}
[{'Q8D1P4', 'O43399'}]	HPIdb;IntAct	{'20711500'}
[{'O43402', 'O84952'}]	Manual	{'31611645'}
[{'O43402', 'Q8ZMM8'}]	Manual	{'31611645'}
[{'Q8XAL7', 'O43414'}]	HPIdb;IntAct	{'25519916'}
[{'O43422', 'A0A6L7HL56'}]	HPIdb;IntAct	{'20711500'}
[{'Q81X77', 'O43426'}]	HPIdb;IntAct	{'20711500'}
[{'A0A6L7HDD5', 'O43426'}]	HPIdb;IntAct	{'20711500'}
[{'Q8D0W1', 'O43432'}]	HPIdb;IntAct	{'20711500'}
[{'A0A1J9WBB5', 'O43432'}]	HPIdb;IntAct	{'20711500'}
[{'O43432', 'A0A0H2WH45'}]	Manual	{'23800426'}
[{'Q8D1F5', 'O43432'}]	HPIdb;IntAct	{'20711500'}
[{'A0A3P1TZI9', 'O43432'}]	HPIdb;IntAct	{'20711500'}
[{'P03427', 'O43432'}]	HPIdb	{'25464832'}
[{'Q5NIE3', 'O43439'}]	HPIdb;IntAct	{'20711500'}
[{'A0A6L8NVB0', 'O43439'}]	HPIdb;IntAct	{'20711500'}
[{'O43447', 'P15682'}]	HPIdb	{'25464832'}
[{'Q83A33', 'O43451'}]	HPIdb;IntAct	{'29176882'}
[{'A0A0H2XDM6', 'O43451'}]	Manual	{'23800426'}
[{'A0A0H2WCN0', 'O43451'}]	Manual	{'23800426'}
[{'A0A0H2WCL3', 'O43451'}]	Manual	{'23800426'}
[{'A0A6H3A806', 'O43451'}]	HPIdb;IntAct	{'20711500'}
[{'Q8ZJ16', 'O43451'}]	HPIdb;IntAct	{'20711500'}
[{'Q83BP6', 'O43451'}]	HPIdb;IntAct	{'29176882'}
[{'O43464', 'Q5NHE7'}]	HPIdb;IntAct	{'20711500'}
[{'O43464', 'A0A6L7H5N1'}]	HPIdb;IntAct	{'20711500'}
[{'O68709', 'O43464'}]	HPIdb;IntAct	{'20711500'}
[{'O43464', 'A0A5P8YI72'}]	HPIdb;IntAct	{'20711500'}
[{'O43464', 'Q7CGT6'}]	HPIdb;IntAct	{'20711500'}
[{'O43464', 'A0A6L7HE73'}]	HPIdb;IntAct	{'20711500'}
[{'O43464', 'A0A2S9PME5'}]	HPIdb;IntAct	{'20711500'}
[{'O43464', 'A0A6L8P887'}]	HPIdb;IntAct	{'20711500'}
[{'O43464', 'Q5NHI6'}]	HPIdb;IntAct	{'20711500'}
[{'O43464', 'P58644'}]	HPIdb;IntAct	{'20711500'}
[{'O43464', 'A0A5P8YES8'}]	HPIdb;IntAct	{'20711500'}
[{'A0A3N4AWJ5', 'O43464'}]	HPIdb;IntAct	{'20711500'}
[{'O43464', 'A0A2U2H0M0'}]	HPIdb;IntAct	{'20711500'}
[{'O43464', 'A0A5P8YGB3'}]	HPIdb;IntAct	{'20711500'}
[{'O43464', 'Q7CHF8'}]	HPIdb;IntAct	{'20711500'}
[{'Q8D0U3', 'O43464'}]	HPIdb;IntAct	{'20711500'}
[{'O43464', 'Q8CZZ5'}]	HPIdb;IntAct	{'20711500'}
[{'O43491', 'A0A0H2W7C0'}]	HPIdb;IntAct	{'20711500'}
[{'O43491', 'A0A0H2YFD9'}, {'O43491', 'A0A5P8YIA0'}]	HPIdb;IntAct	{'20711500'}
[{'O43491', 'A0A0E1NSP5'}, {'O43491', 'A0A6B3T161'}]	HPIdb;IntAct	{'20711500'}
[{'O43491', 'O84951'}]	Manual	{'31611645'}
[{'O43491', 'A0A5P8YH68'}]	HPIdb;IntAct	{'20711500'}
[{'O43491', 'Q9ZC81'}]	HPIdb;IntAct	{'20711500'}
[{'O43491', 'Q6F011'}]	HPIdb;IntAct	{'20711500'}
[{'O43491', 'Q5NE83'}]	HPIdb;IntAct	{'20711500'}
[{'O43491', 'A0A6L7HQ79'}]	HPIdb;IntAct	{'20711500'}
[{'O43491', 'Q8D0Q9'}]	HPIdb;IntAct	{'20711500'}
[{'O43491', 'Q81VV3'}]	HPIdb;IntAct	{'20711500'}
[{'O43491', 'Q56061'}]	Manual	{'31611645'}
[{'O43491', 'A0A6L7H6L2'}]	HPIdb;IntAct	{'20711500'}
[{'O43491', 'A0A6L8PL10'}]	HPIdb;IntAct	{'20711500'}
[{'O43491', 'Q8ZMM8'}]	Manual	{'31611645'}
[{'O43491', 'A0A6L8P1I7'}]	HPIdb;IntAct	{'20711500'}
[{'O84569', 'O43504'}]	IntAct	{'26118995'}
[{'O43516', 'A0A0H2W3W7'}]	HPIdb;IntAct	{'20711500'}
[{'O43516', 'A0A380PHU4'}]	HPIdb;IntAct	{'20711500'}
[{'O43542', 'A0A380PDY1'}]	HPIdb;IntAct	{'20711500'}
[{'Q8ZAN0', 'O43542'}]	HPIdb;IntAct	{'20711500'}
[{'O43570', 'P03468'}]	HPIdb	{'26789921'}
[{'O43609', 'Q5NEQ5'}]	IntAct	{'26714771'}
[{'O43615', 'P05777'}]	HPIdb	{'25464832'}
[{'O43615', 'Q81S14'}]	HPIdb;IntAct	{'20711500'}
[{'P06821', 'O43617'}]	HPIdb;IntAct	{'28169297'}
[{'Q83BP6', 'O55013'}]	HPIdb;IntAct	{'29176882'}
[{'Q7VLE8', 'O43639'}]	IntAct	{'24902122'}
[{'O43657', 'Q5NEM9'}]	IntAct	{'26714771'}
[{'Q0WBF9', 'O43660'}]	HPIdb;IntAct	{'20711500'}
[{'O43663', 'A0A0H3LG06'}]	IntAct	{'30118682'}
[{'A0A380SBC9', 'O43670'}]	HPIdb;IntAct	{'20711500'}
[{'O43670', 'A0A6L7HHZ0'}]	HPIdb;IntAct	{'20711500'}
[{'A0A6L8PE10', 'O43670'}]	HPIdb;IntAct	{'20711500'}
[{'O43670', 'Q8ZII0'}]	HPIdb;IntAct	{'20711500'}
[{'O43679', 'A0A3N4BL48'}]	HPIdb;IntAct	{'20711500'}
[{'A0A3N4B351', 'O43680'}]	HPIdb;IntAct	{'20711500'}
[{'O43680', 'A0A380PMG2'}]	HPIdb;IntAct	{'20711500'}
[{'O43680', 'Q7ARN5'}]	HPIdb;IntAct	{'20711500'}
[{'A0A6L7H715', 'O43680'}]	HPIdb;IntAct	{'20711500'}
[{'O43681', 'A0A6L8P7T8'}]	HPIdb;IntAct	{'20711500'}
[{'O43681', 'Q81W03'}]	HPIdb;IntAct	{'20711500'}
[{'O43681', 'Q56975'}]	HPIdb;IntAct	{'21911467'}
[{'O43684', 'P15682'}]	HPIdb	{'25464832'}
[{'O43684', 'P05777'}]	HPIdb	{'25464832'}
[{'O43699', 'A0A6L7H7R4'}]	HPIdb;IntAct	{'20711500'}
[{'Q8ZHG3', 'O43699'}]	HPIdb;IntAct	{'20711500'}
[{'Q5NHY6', 'O43709'}]	HPIdb;IntAct	{'20711500'}
[{'Q81VV7', 'O43715'}]	HPIdb;IntAct	{'20711500'}
[{'O43719', 'A0A6L8PKS7'}]	HPIdb;IntAct	{'20711500'}
[{'O43719', 'O84326'}]	IntAct	{'26118995'}
[{'O43719', 'A0A0H3LAC5'}]	IntAct	{'30118682'}
[{'O43747', 'A0A2U2GVV5'}]	HPIdb;IntAct	{'20711500'}
[{'O43747', 'Q81LQ9'}]	HPIdb;IntAct	{'20711500'}
[{'O43747', 'A0A6L7H5N1'}]	HPIdb;IntAct	{'20711500'}
[{'O43747', 'A0A380SBC9'}]	HPIdb;IntAct	{'20711500'}
[{'O43747', 'A0A6L7HG24'}]	HPIdb;IntAct	{'20711500'}
[{'O43747', 'A0A2C3GDM9'}]	HPIdb;IntAct	{'20711500'}
[{'O43747', 'Q81MS2'}]	HPIdb;IntAct	{'20711500'}
[{'O43747', 'A0A2P0HDJ9'}]	HPIdb;IntAct	{'20711500'}
[{'O43747', 'Q81S14'}]	HPIdb;IntAct	{'20711500'}
[{'O43747', 'A0A6L8P1I7'}]	HPIdb;IntAct	{'20711500'}
[{'O43759', 'O84560'}]	IntAct	{'26118995'}
[{'O43760', 'A0A6L8P747'}]	HPIdb;IntAct	{'20711500'}
[{'Q8D1P4', 'O43760'}]	HPIdb;IntAct	{'20711500'}
[{'Q5NI56', 'O43765'}]	HPIdb;IntAct	{'20711500'}
[{'Q7CIG9', 'O43765'}]	HPIdb;IntAct	{'20711500'}
[{'O43765', 'A0A6H3ACX3'}]	HPIdb;IntAct	{'20711500'}
[{'A0A6L8P574', 'O43765'}]	HPIdb;IntAct	{'20711500'}
[{'O43765', 'Q0WEL2'}]	HPIdb;IntAct	{'21911467'}
[{'O43765', 'A0A6L7HB40'}]	HPIdb;IntAct	{'20711500'}
[{'P05777', 'O43776'}]	HPIdb	{'25464832'}
[{'Q8ZIQ3', 'O43776'}]	HPIdb;IntAct	{'20711500'}
[{'A0A0H2WHG6', 'O43791'}]	Manual	{'23800426'}
[{'Q5NEM9', 'O43791'}, {'Q6ZWS8', 'Q5NEM9'}]	IntAct	{'26714771'}
[{'P03118', 'O43791'}]	HPIdb;IntAct	{'22761572'}
[{'O43795', 'P15682'}]	HPIdb	{'25464832'}
[{'O43795', 'P03468'}]	HPIdb	{'26789921'}
[{'P05777', 'O43795'}]	HPIdb	{'25464832'}
[{'O43795', 'P06821'}]	HPIdb	{'26789921'}
[{'O43809', 'A0A2S9PM60'}]	HPIdb;IntAct	{'20711500'}
[{'O43809', 'P15682'}]	HPIdb	{'25464832'}
[{'O43809', 'P05777'}]	HPIdb	{'25464832'}
[{'P06465', 'O43809'}]	HPIdb	{'22898364'}
[{'O43809', 'A0A0H3LAS2'}]	IntAct	{'30118682'}
[{'Q5NGE6', 'O43815'}]	HPIdb;IntAct	{'20711500'}
[{'A0A0H3LAM7', 'O43815'}]	IntAct	{'30118682'}
[{'P05777', 'O43815'}]	HPIdb	{'25464832'}
[{'Q7ARJ6', 'O43815'}]	HPIdb;IntAct	{'21911467'}
[{'O43819', 'O84232'}]	IntAct	{'26118995'}
[{'O43822', 'A0A348A041'}]	HPIdb;IntAct	{'20711500'}
[{'P03427', 'O43823'}]	HPIdb	{'25464832'}
[{'P03433', 'O43823'}]	HPIdb	{'26789921'}
[{'O43823', 'P15682'}]	HPIdb	{'25464832'}
[{'P03508', 'O43823'}]	HPIdb	{'26789921'}
[{'P05777', 'O43823'}]	HPIdb	{'25464832'}
[{'Q8N2Q6', 'Q5NIJ1'}]	HPIdb;IntAct	{'20711500'}
[{'Q91VA7', 'A0A0F6AZL3'}]	HPIdb;IntAct	{'27822540'}
[{'P03427', 'O43852'}]	HPIdb	{'25464832'}
[{'O43852', 'P15682'}]	HPIdb	{'25464832'}
[{'P03508', 'O43852'}]	HPIdb	{'26789921'}
[{'P05777', 'O43852'}]	HPIdb	{'25464832'}
[{'Q2GL86', 'O43865'}]	IntAct	{'31992623'}
[{'A0A6B3UZY3', 'O43865'}, {'A0A0H2YEJ9', 'O43865'}]	HPIdb;IntAct	{'20711500'}
[{'A0A0H3LA42', 'O43865'}]	IntAct	{'30118682'}
[{'Q62M26', 'O43865'}]	Manual	{'23800426'}
[{'O43866', 'A0A2S9PM60'}]	HPIdb;IntAct	{'20711500'}
[{'O43866', 'A0A6L8PS06'}]	HPIdb;IntAct	{'20711500'}
[{'O43866', 'Q5NII1'}]	HPIdb;IntAct	{'20711500'}
[{'O43866', 'A0A6B3T643'}, {'O43866', 'A0A0E1NZN3'}]	HPIdb;IntAct	{'20711500'}
[{'O43866', 'Q81YV0'}]	HPIdb;IntAct	{'20711500'}
[{'P03468', 'O43889'}]	HPIdb;IntAct	{'20064372'}
[{'P03508', 'O43889'}]	HPIdb	{'20064372'}
[{'A0A5P8YEY5', 'O43896'}]	HPIdb;IntAct	{'20711500'}
[{'Q5NFR9', 'O43896'}]	HPIdb;IntAct	{'20711500'}
[{'O43914', 'Q5NEC0'}]	HPIdb;IntAct	{'20711500'}
[{'O43914', 'Q9ZC68'}]	HPIdb;IntAct	{'20711500'}
[{'O43914', 'Q8ZH37'}]	HPIdb;IntAct	{'20711500'}
[{'Q5NEJ4', 'O43927'}]	HPIdb;IntAct	{'20711500'}
[{'Q6VGT1', 'O43927'}]	HPIdb;IntAct	{'22810586'}
[{'O43929', 'Q9RMZ3'}]	HPIdb;IntAct	{'20711500'}
[{'A0A384KL32', 'O60216'}]	HPIdb;IntAct	{'20711500'}
[{'P03433', 'O60218'}]	HPIdb	{'26789921'}
[{'O60218', 'P03468'}]	HPIdb	{'26789921'}
[{'P03496', 'O60218'}]	HPIdb	{'26789921'}
[{'P03508', 'O60218'}]	HPIdb	{'26789921'}
[{'P06821', 'O60218'}]	HPIdb	{'26789921'}
[{'O84198', 'O60220'}]	IntAct	{'26118995'}
[{'O84061', 'O60220'}]	IntAct	{'26118995'}
[{'A0A0H3LBU6', 'O60220'}]	IntAct	{'30118682'}
[{'O60234', 'A0A3N4B521'}]	HPIdb;IntAct	{'20711500'}
[{'O60237', 'Q81PE9'}]	HPIdb;IntAct	{'20711500'}
[{'O60238', 'Q7CIP6'}]	HPIdb;IntAct	{'20711500'}
[{'O60238', 'A0A380PE22'}]	HPIdb;IntAct	{'20711500'}
[{'O60238', 'Q81TT4'}]	HPIdb;IntAct	{'20711500'}
[{'O60238', 'Q81X61'}]	HPIdb;IntAct	{'20711500'}
[{'O60238', 'A0A2U2GZW8'}]	HPIdb;IntAct	{'20711500'}
[{'A0A0H2WCN0', 'O60239'}]	Manual	{'23800426'}
[{'A0A0H2WCN0', 'O60244'}]	Manual	{'23800426'}
[{'O60244', 'A0A3N4B3A1'}]	HPIdb;IntAct	{'20711500'}
[{'A0A0H2W5N0', 'O60244'}]	HPIdb;IntAct	{'20711500'}
[{'Q8ZAB3', 'O60244'}]	HPIdb;IntAct	{'20711500'}
[{'O60256', 'D0ZIB5'}]	Manual	{'34237247'}
[{'O60256', 'P05777'}]	HPIdb	{'25464832'}
[{'O60264', 'Q8D0R5'}]	HPIdb;IntAct	{'20711500'}
[{'O60264', 'P15682'}]	HPIdb	{'25464832'}
[{'O60264', 'P05777'}]	HPIdb	{'25464832'}
[{'O60271', 'Q5NES6'}]	IntAct	{'26714771'}
[{'O60271', 'Q5NFC5'}]	IntAct	{'26714771'}
[{'Q8ZED8', 'O60271'}]	HPIdb;IntAct	{'20711500'}
[{'A0A0F7RE19', 'O60281'}]	HPIdb;IntAct	{'20711500'}
[{'Q8D0V0', 'O60281'}]	HPIdb;IntAct	{'20711500'}
[{'Q81JW1', 'O60281'}]	HPIdb;IntAct	{'20711500'}
[{'P03427', 'O60282'}]	HPIdb;IntAct	{'28611246'}
[{'Q8ZMM8', 'O60282'}]	Manual	{'31611645'}
[{'O60287', 'P03468'}]	HPIdb	{'26789921'}
[{'O60290', 'A0A5P8YDY1'}]	HPIdb;IntAct	{'20711500'}
[{'O60293', 'Q7ARD3'}]	HPIdb;IntAct	{'20711500'}
[{'O60293', 'O84793'}]	IntAct	{'26118995'}
[{'Q7ARD3', 'O60296'}]	HPIdb;IntAct	{'20711500'}
[{'Q0WDE1', 'O60303'}]	HPIdb;IntAct	{'20711500'}
[{'P06821', 'O60313'}]	HPIdb	{'26789921'}
[{'A0A0F6B1Q8', 'O60313'}]	Manual	{'34237247'}
[{'O60315', 'A0A6L7H8R9'}]	HPIdb;IntAct	{'20711500'}
[{'O60315', 'Q5NGV7'}]	HPIdb;IntAct	{'20711500'}
[{'O60315', 'Q8D0Q9'}]	HPIdb;IntAct	{'20711500'}
[{'Q81WF4', 'O60315'}]	HPIdb;IntAct	{'20711500'}
[{'O60315', 'A0A6L7HB35'}]	HPIdb;IntAct	{'20711500'}
[{'Q5NGE6', 'O60318'}]	HPIdb;IntAct	{'20711500'}
[{'Q5NIJ3', 'O60318'}]	HPIdb;IntAct	{'20711500'}
[{'O60318', 'Q0WC40'}]	HPIdb;IntAct	{'20711500'}
[{'O60318', 'A0A0F7REH3'}]	HPIdb;IntAct	{'20711500'}
[{'O60318', 'A0A2U2GVV1'}]	HPIdb;IntAct	{'20711500'}
[{'Q7CIS2', 'O60318'}]	HPIdb;IntAct	{'20711500'}
[{'Q81KK8', 'O60318'}]	HPIdb;IntAct	{'20711500'}
[{'Q5NGF9', 'O60333'}]	HPIdb;IntAct	{'20711500'}
[{'Q8CLF6', 'O60333'}]	HPIdb;IntAct	{'20711500'}
[{'O60333', 'Q7K6A4'}, {'A0A024W970', 'O60333'}]	Manual	{'18937849'}
[{'Q820B6', 'O60337'}]	HPIdb;IntAct	{'29176882'}
[{'O60427', 'P03468'}]	HPIdb	{'26789921'}
[{'O68749', 'O60447'}]	HPIdb;IntAct	{'20711500'}
[{'P03427', 'O60447'}]	HPIdb;IntAct	{'28611246'}
[{'A0A6L7HFM3', 'O60447'}]	HPIdb;IntAct	{'20711500'}
[{'Q8CWG5', 'O60449'}]	HPIdb;IntAct	{'20711500'}
[{'O60476', 'A0A0H2WH45'}]	Manual	{'23800426'}
[{'Q9QUJ7', 'A0A0F6AZI6'}]	HPIdb;IntAct	{'27822540'}
[{'A0A0H3LBR3', 'O60488'}]	IntAct	{'30118682'}
[{'P03468', 'O60488'}]	HPIdb	{'26789921'}
[{'P06821', 'O60488'}]	HPIdb	{'26789921'}
[{'Q56061', 'O60493'}]	Manual	{'31611645'}
[{'O60500', 'Q81X78'}]	HPIdb;IntAct	{'20711500'}
[{'A0A6L7H494', 'O60500'}]	HPIdb;IntAct	{'20711500'}
[{'Q5NHH0', 'O60502'}]	HPIdb;IntAct	{'20711500'}
[{'O60502', 'Q8D194'}]	HPIdb;IntAct	{'20711500'}
[{'O60502', 'A0A6L7HDR8'}]	HPIdb;IntAct	{'20711500'}
[{'O60504', 'P61417'}]	HPIdb;IntAct	{'21911467'}
[{'Q7ARI8', 'O60504'}]	HPIdb;IntAct	{'21911467'}
[{'O60506', 'A0A3N4AZS0'}]	HPIdb;IntAct	{'20711500'}
[{'O60506', 'A0A009H6Q1'}]	Manual	{'26548613'}
[{'P03427', 'O60506'}]	HPIdb	{'25464832'}
[{'O60506', 'P15682'}]	HPIdb	{'25464832'}
[{'O60506', 'P03468'}]	HPIdb	{'26789921'}
[{'P03496', 'O60506'}]	HPIdb;IntAct	{'22810585', '26789921'}
[{'O60506', 'P05777'}]	HPIdb	{'25464832'}
[{'Q81VV7', 'O60506'}]	HPIdb;IntAct	{'20711500'}
[{'O60512', 'A0A3N4BEU0'}]	HPIdb;IntAct	{'20711500'}
[{'O60512', 'A0A380PIN1'}]	HPIdb;IntAct	{'20711500'}
[{'A0A0H2WD43', 'O60513'}]	Manual	{'23800426'}
[{'O60518', 'P03468'}]	HPIdb	{'26789921'}
[{'A0A384KL32', 'O60519'}]	HPIdb;IntAct	{'20711500'}
[{'O60524', 'P15682'}]	HPIdb	{'25464832'}
[{'O60547', 'P03427'}]	HPIdb;IntAct	{'28611246'}
[{'A0A0H3L6J6', 'O60568'}]	IntAct	{'30118682'}
[{'O60573', 'A0A0H3L6J6'}]	IntAct	{'30118682'}
[{'O60573', 'Q5NIA8'}]	HPIdb;IntAct	{'20711500'}
[{'O60573', 'Q8ZC49'}]	HPIdb;IntAct	{'20711500'}
[{'O60583', 'A0A3Q0PRD7'}]	HPIdb;IntAct	{'20711500'}
[{'D0ZRB2', 'O60583'}]	Manual	{'34237247'}
[{'P06179', 'O60602'}]	Manual	{'14625549'}
[{'O60603', 'B2UR41'}]	Manual	{'32736072'}
[{'O60603', 'Q9Z3B6'}]	HPIdb;IntAct	{'20351243'}
[{'O60603', 'P9WHW9'}, {'O60603', 'P9WHW8'}]	HPIdb;IntAct	{'24467650'}
[{'O60603', 'P9WIG7'}, {'O60603', 'P9WIG6'}]	HPIdb;IntAct	{'24467650'}
[{'O84793', 'O60610'}]	IntAct	{'26118995'}
[{'O84061', 'O60613'}]	IntAct	{'26118995'}
[{'O60613', 'Q81K97'}]	HPIdb;IntAct	{'20711500'}
[{'Q8ZEK1', 'O60637'}]	HPIdb;IntAct	{'20711500'}
[{'O60645', 'A0A2U2H1F8'}]	HPIdb;IntAct	{'20711500'}
[{'O60656', 'P03468'}]	HPIdb	{'26789921'}
[{'O60658', 'A0A6L8PM02'}]	HPIdb;IntAct	{'20711500'}
[{'Q5NIG3', 'O60658'}]	HPIdb;IntAct	{'20711500'}
[{'O60664', 'A0A6L8PRN6'}]	HPIdb;IntAct	{'20711500'}
[{'O60664', 'Q5NGP5'}]	HPIdb;IntAct	{'20711500'}
[{'O60664', 'A0A454XXH7'}]	HPIdb;IntAct	{'20711500'}
[{'O60664', 'Q8ZAE1'}]	HPIdb;IntAct	{'20711500'}
[{'Q5NGW8', 'O60667'}]	HPIdb;IntAct	{'20711500'}
[{'O60673', 'A0A3N4B521'}]	HPIdb;IntAct	{'20711500'}
[{'Q5NFB0', 'O60678'}]	HPIdb;IntAct	{'20711500'}
[{'P03427', 'O60684'}]	IntAct	{'23816991'}
[{'O60684', 'P15682'}]	HPIdb	{'25464832'}
[{'Q5NGE3', 'O60701'}]	IntAct	{'26714771'}
[{'O60701', 'P05777'}]	HPIdb	{'25464832'}
[{'O60711', 'Q8CZX0'}]	HPIdb;IntAct	{'20711500'}
[{'Q8CLR7', 'O60711'}]	HPIdb;IntAct	{'20711500'}
[{'A0A5P8YF53', 'O60711'}]	HPIdb;IntAct	{'21911467'}
[{'Q8D0I3', 'O60711'}]	HPIdb;IntAct	{'20711500'}
[{'A0A5P8YKZ2', 'O60711'}]	HPIdb;IntAct	{'20711500'}
[{'O60711', 'P68640'}]	HPIdb;IntAct	{'21911467'}
[{'O60711', 'A0A6H3AGX8'}]	HPIdb;IntAct	{'20711500'}
[{'Q5NGW8', 'O60711'}]	HPIdb;IntAct	{'20711500'}
[{'Q8ZBT8', 'O60711'}]	HPIdb;IntAct	{'20711500'}
[{'O60716', 'A0A3Q0PRD7'}]	HPIdb;IntAct	{'20711500'}
[{'O60716', 'P03433'}]	HPIdb	{'26789921'}
[{'O60716', 'P03496'}]	HPIdb	{'26789921'}
[{'O60716', 'P03508'}]	HPIdb	{'26789921'}
[{'A0A0H2W4Y2', 'O60716'}]	HPIdb;IntAct	{'20711500'}
[{'O60716', 'Q56061'}]	Manual	{'31611645'}
[{'O60716', 'Q8ZMM8'}]	Manual	{'31611645'}
[{'Q5NEM9', 'O60739'}]	IntAct	{'26714771'}
[{'O60739', 'Q62B10'}]	Manual	{'23800426'}
[{'Q5NEC5', 'O60739'}]	IntAct	{'26714771'}
[{'O60739', 'Q83D09'}]	HPIdb;IntAct	{'29176882'}
[{'Q62M26', 'O60739'}]	Manual	{'23800426'}
[{'A0A6L7H6K3', 'O60749'}]	HPIdb;IntAct	{'20711500'}
[{'Q8D017', 'O60749'}]	HPIdb;IntAct	{'20711500'}
[{'B0B9M4', 'O60749'}, {'O60749', 'P0DJI4'}]	IntAct	{'26118995'}
[{'A0A6L8P333', 'O60749'}]	HPIdb;IntAct	{'20711500'}
[{'A0A6L8P5N5', 'O60749'}]	HPIdb;IntAct	{'20711500'}
[{'Q81TM3', 'O60749'}]	HPIdb;IntAct	{'20711500'}
[{'O60759', 'Q5NFK7'}]	HPIdb;IntAct	{'20711500'}
[{'Q8D0I3', 'O60759'}]	HPIdb;IntAct	{'20711500'}
[{'O60759', 'A0A3N4B5A3'}]	HPIdb;IntAct	{'20711500'}
[{'O60762', 'Q5NHY6'}]	HPIdb;IntAct	{'20711500'}
[{'P03427', 'O60762'}]	HPIdb	{'25464832'}
[{'O60762', 'P03468'}]	HPIdb	{'26789921'}
[{'A0A0H2W3W7', 'O60763'}]	HPIdb;IntAct	{'20711500'}
[{'O60763', 'A0A0H2WCL3'}]	Manual	{'23800426'}
[{'O60763', 'Q8ZIX0'}]	HPIdb;IntAct	{'20711500'}
[{'Q8G8T7', 'O60763'}]	HPIdb;IntAct	{'20711500'}
[{'A0A6L7HNX5', 'O60763'}]	HPIdb;IntAct	{'20711500'}
[{'O60765', 'Q62B10'}]	Manual	{'23800426'}
[{'O60779', 'O84733'}]	IntAct	{'26118995'}
[{'O60783', 'P15682'}]	HPIdb	{'25464832'}
[{'P03496', 'O60812'}]	HPIdb;IntAct	{'28169297'}
[{'O60814', 'P06465'}]	HPIdb;IntAct	{'22898364'}
[{'O60825', 'A0A3N4BC87'}]	HPIdb;IntAct	{'20711500'}
[{'P03427', 'O60825'}]	HPIdb;IntAct	{'25464832', '28611246'}
[{'O60826', 'P03427'}]	HPIdb;IntAct	{'28611246'}
[{'Q7DB68', 'O60830'}]	HPIdb;IntAct	{'21947777'}
[{'O60831', 'A0A6L8PRN6'}]	HPIdb;IntAct	{'20711500'}
[{'O84569', 'O60831'}]	IntAct	{'26118995'}
[{'O60831', 'P06821'}]	HPIdb;IntAct	{'28169297'}
[{'O60832', 'P03433'}]	HPIdb	{'26789921'}
[{'O60832', 'P03508'}]	HPIdb	{'26789921'}
[{'O60840', 'Q8ZCK2'}]	HPIdb;IntAct	{'20711500'}
[{'A0A0H3LA42', 'O60841'}]	IntAct	{'30118682'}
[{'O60841', 'P15682'}]	HPIdb	{'25464832'}
[{'P05777', 'O60841'}]	HPIdb	{'25464832'}
[{'O60858', 'Q62B10'}]	Manual	{'23800426'}
[{'Q5NGF9', 'O60861'}]	HPIdb;IntAct	{'20711500'}
[{'Q5NG02', 'O60861'}]	HPIdb;IntAct	{'20711500'}
[{'A0A6L7HFV2', 'O60861'}]	HPIdb;IntAct	{'20711500'}
[{'A0A2U2GXX7', 'O60861'}]	HPIdb;IntAct	{'20711500'}
[{'A0A380PL96', 'O60861'}]	HPIdb;IntAct	{'20711500'}
[{'A0A6H3AEK5', 'O60861'}]	HPIdb;IntAct	{'20711500'}
[{'A0A4Y1WC41', 'O60861'}]	HPIdb;IntAct	{'20711500'}
[{'O60869', 'Q5NGM6'}]	HPIdb;IntAct	{'20711500'}
[{'O60879', 'A0A2B6C7W6'}]	HPIdb;IntAct	{'20711500'}
[{'O60879', 'A0A0H3L6J6'}]	IntAct	{'30118682'}
[{'P03427', 'O60884'}]	HPIdb;IntAct	{'25464832', '30833792'}
[{'O60884', 'P05777'}]	HPIdb	{'25464832'}
[{'O60884', 'Q8ZQC8'}]	Manual	{'31611645'}
[{'P03118', 'O60885'}]	HPIdb;IntAct	{'22761572'}
[{'O60888', 'Q5NEB6'}]	HPIdb;IntAct	{'20711500'}
[{'A0A6B3T7M5', 'O60888'}]	HPIdb;IntAct	{'20711500'}
[{'O60888', 'A0A2S9PME5'}]	HPIdb;IntAct	{'20711500'}
[{'O60888', 'Q8ZHG0'}]	HPIdb;IntAct	{'20711500'}
[{'A0A380PEL1', 'O60930'}]	HPIdb;IntAct	{'20711500'}
[{'O60934', 'P04489'}]	HPIdb;IntAct	{'23063122'}
[{'O60941', 'Q5NGF9'}]	HPIdb;IntAct	{'20711500'}
[{'O60941', 'Q5NEB6'}]	HPIdb;IntAct	{'20711500'}
[{'O60941', 'Q5NEV8'}]	HPIdb;IntAct	{'20711500'}
[{'O60941', 'A0A6L8PKS7'}]	HPIdb;IntAct	{'20711500'}
[{'O60941', 'Q81TW1'}]	HPIdb;IntAct	{'20711500'}
[{'O75015', 'A0A6L7HN52'}]	HPIdb;IntAct	{'20711500'}
[{'O75022', 'A0A6L8P7T8'}]	HPIdb;IntAct	{'20711500'}
[{'A0A6B3T660', 'O75044'}, {'O75044', 'A0A0E1NMD8'}]	HPIdb;IntAct	{'20711500'}
[{'O75044', 'A0A2P0HLN8'}]	HPIdb;IntAct	{'20711500'}
[{'O75064', 'Q8D0E1'}]	HPIdb;IntAct	{'20711500'}
[{'O75064', 'Q81VT8'}]	HPIdb;IntAct	{'20711500'}
[{'O75064', 'Q8D093'}]	HPIdb;IntAct	{'20711500'}
[{'Q8ZA85', 'O75064'}]	HPIdb;IntAct	{'20711500'}
[{'O75071', 'Q5NGM6'}]	HPIdb;IntAct	{'20711500'}
[{'O75071', 'A0A3N4BBH4'}]	HPIdb;IntAct	{'20711500'}
[{'Q8D068', 'O75081'}]	HPIdb;IntAct	{'20711500'}
[{'A0A6L8P574', 'O75081'}]	HPIdb;IntAct	{'20711500'}
[{'O75083', 'Q8CLP4'}]	HPIdb;IntAct	{'20711500'}
[{'A0A5P8YKV3', 'O75094'}]	HPIdb;IntAct	{'21911467'}
[{'A0A0H2XDA5', 'O75096'}]	Manual	{'23800426'}
[{'O75096', 'Q81VT8'}]	HPIdb;IntAct	{'20711500'}
[{'O75116', 'Q5NHT8'}]	IntAct	{'26714771'}
[{'O75122', 'Q5NHN7'}]	HPIdb;IntAct	{'20711500'}
[{'Q83DF6', 'O75123'}]	HPIdb;IntAct	{'29176882'}
[{'O75127', 'P15682'}]	HPIdb	{'25464832'}
[{'Q7CJM9', 'O75132'}]	HPIdb;IntAct	{'20711500'}
[{'Q83DF6', 'O75132'}]	HPIdb;IntAct	{'29176882'}
[{'O75143', 'Q5NHI7'}]	HPIdb;IntAct	{'20711500'}
[{'O84388', 'O75147'}]	IntAct	{'26118995'}
[{'O75152', 'Q5NGE3'}]	IntAct	{'26714771'}
[{'O75152', 'Q62M26'}]	Manual	{'23800426'}
[{'Q7CIZ7', 'O75153'}]	HPIdb;IntAct	{'20711500'}
[{'P03427', 'O75153'}]	HPIdb	{'25464832'}
[{'O84793', 'O75155'}]	IntAct	{'26118995'}
[{'O75157', 'Q5NET8'}]	HPIdb;IntAct	{'20711500'}
[{'A0A5P8YLE8', 'O75157'}]	HPIdb;IntAct	{'20711500'}
[{'Q8ZBZ9', 'O75175'}]	HPIdb;IntAct	{'20711500'}
[{'A0A0H2WHG6', 'O75179'}]	Manual	{'23800426'}
[{'P12520', 'O75179'}]	HPIdb;IntAct	{'22190034'}
[{'A0A6L7HHW7', 'O75179'}]	HPIdb;IntAct	{'20711500'}
[{'Q62M26', 'O75179'}]	Manual	{'23800426'}
[{'O75190', 'P03427'}]	HPIdb	{'25464832'}
[{'O75197', 'A0A0F7REH3'}]	HPIdb;IntAct	{'20711500'}
[{'Q5NEC0', 'O75298'}]	HPIdb;IntAct	{'20711500'}
[{'Q5NIE9', 'O75298'}]	HPIdb;IntAct	{'20711500'}
[{'O75298', 'Q5NH02'}]	HPIdb;IntAct	{'20711500'}
[{'O75309', 'A0A6L8NXR5'}]	HPIdb;IntAct	{'20711500'}
[{'O75317', 'A0A0H2WH45'}]	Manual	{'23800426'}
[{'O75323', 'A0A6H3ADV2'}]	HPIdb;IntAct	{'20711500'}
[{'A0A6L8PT45', 'O75323'}]	HPIdb;IntAct	{'20711500'}
[{'O75323', 'A0A5P8YHP9'}]	HPIdb;IntAct	{'20711500'}
[{'A0A6L8PK55', 'O75323'}]	HPIdb;IntAct	{'20711500'}
[{'O75323', 'A0A0D5YDX4'}]	Manual	{'26548613'}
[{'O75326', 'P09167'}]	HPIdb;IntAct	{'16424900'}
[{'Q9A170', 'O75326'}]	Manual	{'31227708'}
[{'P03427', 'O75340'}]	HPIdb;IntAct	{'30833792'}
[{'O75340', 'P03468'}]	HPIdb	{'26789921'}
[{'Q8CZP1', 'O75340'}]	HPIdb;IntAct	{'20711500'}
[{'O75340', 'Q8ZI65'}]	HPIdb;IntAct	{'20711500'}
[{'O75340', 'A0A2P0HAK2'}]	HPIdb;IntAct	{'20711500'}
[{'Q8D0P1', 'O75340'}]	HPIdb;IntAct	{'20711500'}
[{'O75346', 'A0A6H3ACS9'}]	HPIdb;IntAct	{'20711500'}
[{'O75346', 'A0A6L8PBA0'}]	HPIdb;IntAct	{'20711500'}
[{'P03496', 'O75348'}]	HPIdb;IntAct	{'23853584'}
[{'P03508', 'O75348'}]	HPIdb;IntAct	{'23853584'}
[{'P06929', 'O75348'}]	HPIdb	{'22898364'}
[{'O75365', 'A0A380PH15'}]	HPIdb;IntAct	{'20711500'}
[{'O75365', 'A0A5P8YGL4'}, {'O75365', 'Q1CIY9'}]	HPIdb;IntAct	{'20711500'}
[{'O75365', 'A0A380SAV6'}]	HPIdb;IntAct	{'20711500'}
[{'O75365', 'Q8CKI1'}]	HPIdb;IntAct	{'20711500'}
[{'A0A0H2WAS6', 'O75367'}]	Manual	{'23800426'}
[{'A0A380PMV7', 'O75367'}]	HPIdb;IntAct	{'20711500'}
[{'B7I2M0', 'O75367'}]	Manual	{'26548613'}
[{'O75367', 'A0A0H2YGU6'}, {'A0A6B3T6Y5', 'O75367'}]	HPIdb;IntAct	{'20711500'}
[{'A0A0H2WD43', 'O75367'}]	Manual	{'23800426'}
[{'A0A0H2XDA5', 'O75368'}]	Manual	{'23800426'}
[{'O75368', 'A0A380PCV3'}]	HPIdb;IntAct	{'20711500'}
[{'Q83BP6', 'O75368'}]	HPIdb;IntAct	{'29176882'}
[{'O75369', 'P03496'}]	HPIdb;IntAct	{'22810585'}
[{'O75369', 'P03508'}]	HPIdb	{'26789921'}
[{'D1MPX1', 'O75376'}, {'A0A154B3D9', 'O75376'}, {'A0A1T3V7Y1', 'O75376'}]	HPIdb;IntAct	{'20711500'}
[{'O75376', 'Q5NID1'}]	HPIdb;IntAct	{'20711500'}
[{'A0A3N4BJ32', 'O75376'}]	HPIdb;IntAct	{'20711500'}
[{'P06465', 'O75376'}]	HPIdb	{'22898364'}
[{'P69722', 'O75376'}]	HPIdb	{'22190034'}
[{'Q8D0X2', 'O75381'}]	HPIdb;IntAct	{'20711500'}
[{'P03508', 'O75381'}]	HPIdb;IntAct	{'28169297'}
[{'O75382', 'A0A384KHP8'}]	HPIdb;IntAct	{'20711500'}
[{'O75385', 'Q8D194'}]	HPIdb;IntAct	{'20711500'}
[{'O75385', 'Q81KV7'}]	HPIdb;IntAct	{'20711500'}
[{'O75386', 'P12520'}]	HPIdb;IntAct	{'22190034'}
[{'O75394', 'P0AA10'}]	IntAct	{'19497863'}
[{'O84952', 'O75396'}]	Manual	{'31611645'}
[{'A0A6L8PX73', 'O75396'}]	HPIdb;IntAct	{'20711500'}
[{'O75396', 'O84951'}]	Manual	{'31611645'}
[{'A0A6L8NWZ0', 'O75396'}]	HPIdb;IntAct	{'20711500'}
[{'O75396', 'P03468'}]	HPIdb	{'26789921'}
[{'O75396', 'Q8ZMM8'}]	Manual	{'31611645'}
[{'O75400', 'A0A2P0HLN8'}]	HPIdb;IntAct	{'20711500'}
[{'O75400', 'P15682'}]	HPIdb	{'25464832'}
[{'A0A380PMQ0', 'O75400'}]	HPIdb;IntAct	{'20711500'}
[{'O84952', 'O75410'}]	Manual	{'31611645'}
[{'P03427', 'O75410'}]	IntAct	{'23816991'}
[{'P03508', 'O75410'}]	HPIdb	{'20064372'}
[{'O75410', 'A0A6L7HCR9'}]	HPIdb;IntAct	{'20711500'}
[{'O75410', 'Q8ZMM8'}]	Manual	{'31611645'}
[{'P06929', 'O75414'}]	IntAct	{'22898364'}
[{'O75419', 'P06821'}]	HPIdb;IntAct	{'28169297'}
[{'O75420', 'Q5NEH4'}]	HPIdb;IntAct	{'20711500'}
[{'Q8ZFM0', 'O75420'}]	HPIdb;IntAct	{'20711500'}
[{'O75427', 'Q5NI40'}]	HPIdb;IntAct	{'20711500'}
[{'A0A3N4BJ32', 'O75427'}]	HPIdb;IntAct	{'20711500'}
[{'Q8ZAA1', 'O75427'}]	HPIdb;IntAct	{'20711500'}
[{'O75431', 'O84560'}]	IntAct	{'26118995'}
[{'O75436', 'Q83A11'}]	HPIdb;IntAct	{'29176882'}
[{'O75439', 'B0B9M5'}, {'O75439', 'P0DJI5'}]	IntAct	{'26118995'}
[{'O75444', 'Q5NIL8'}]	HPIdb;IntAct	{'20711500'}
[{'O75448', 'Q8ZI61'}]	HPIdb;IntAct	{'20711500'}
[{'O75475', 'D0ZIB5'}]	Manual	{'34237247'}
[{'O75475', 'P15682'}]	HPIdb	{'25464832'}
[{'O75475', 'P05777'}]	HPIdb	{'25464832'}
[{'O75489', 'P03433'}]	HPIdb;IntAct	{'20064372'}
[{'O75489', 'P03468'}]	HPIdb	{'26789921'}
[{'O75489', 'P06821'}]	HPIdb	{'26789921'}
[{'P03427', 'O75494'}]	HPIdb;IntAct	{'30833792'}
[{'P03433', 'O75494'}]	HPIdb	{'26789921'}
[{'O75494', 'P15682'}]	HPIdb	{'25464832'}
[{'P03496', 'O75494'}]	HPIdb	{'26789921'}
[{'P03508', 'O75494'}]	HPIdb	{'26789921'}
[{'Q5NF50', 'O75503'}]	HPIdb;IntAct	{'20711500'}
[{'O75506', 'P15682'}]	HPIdb	{'25464832'}
[{'P03496', 'O75506'}]	HPIdb	{'26789921'}
[{'O75506', 'P05777'}]	HPIdb	{'25464832'}
[{'A0A6B3UZY3', 'O75521'}, {'A0A0H2YEJ9', 'O75521'}]	HPIdb;IntAct	{'20711500'}
[{'Q5NG84', 'O75521'}]	HPIdb;IntAct	{'20711500'}
[{'P03496', 'O75525'}]	HPIdb;IntAct	{'20064372'}
[{'P06929', 'O75528'}]	IntAct	{'22898364'}
[{'Q5NFP9', 'O75528'}]	HPIdb;IntAct	{'20711500'}
[{'O75530', 'A0A0H2W830'}]	HPIdb;IntAct	{'20711500'}
[{'A0A0H2W8V3', 'O75530'}]	HPIdb;IntAct	{'20711500'}
[{'O75531', 'P15682'}]	HPIdb	{'25464832'}
[{'O75531', 'P05777'}]	HPIdb	{'25464832'}
[{'O75534', 'A0A6L7HPU1'}]	HPIdb;IntAct	{'20711500'}
[{'O75534', 'A0A3N4B749'}]	HPIdb;IntAct	{'20711500'}
[{'O75534', 'A0A6L7HKS5'}]	HPIdb;IntAct	{'20711500'}
[{'O75534', 'Q81VT8'}]	HPIdb;IntAct	{'20711500'}
[{'O75534', 'B5QSC8'}]	HPIdb;IntAct	{'29176882'}
[{'O75534', 'P15682'}]	HPIdb	{'25464832'}
[{'Q8CZW4', 'O75534'}]	HPIdb;IntAct	{'20711500'}
[{'A0A2P0HL95', 'O75534'}]	HPIdb;IntAct	{'20711500'}
[{'O75569', 'P03416'}]	IntAct	{'28591694'}
[{'O75569', 'P15682'}]	HPIdb	{'25464832'}
[{'O75569', 'P03496'}]	HPIdb;IntAct	{'22810585', '23853584', '20064372'}
[{'O75569', 'A0A6L7H2I0'}]	HPIdb;IntAct	{'20711500'}
[{'A0A0E1NS20', 'O75575'}, {'O75575', 'A0A6B3T2L5'}]	HPIdb;IntAct	{'20711500'}
[{'A0A3N4BGW8', 'O75592'}]	HPIdb;IntAct	{'20711500'}
[{'A0A6L7HBC4', 'O75592'}]	HPIdb;IntAct	{'20711500'}
[{'A0A380PMK4', 'O75592'}]	HPIdb;IntAct	{'20711500'}
[{'A0A3N4B8A2', 'O75592'}]	HPIdb;IntAct	{'20711500'}
[{'A0A5P8YJ91', 'O75592'}]	HPIdb;IntAct	{'20711500'}
[{'A0A4Y1WDL3', 'O75592'}]	HPIdb;IntAct	{'20711500'}
[{'O75592', 'A0A3N4B688'}]	HPIdb;IntAct	{'20711500'}
[{'A0A6L8P6L1', 'O75592'}]	HPIdb;IntAct	{'20711500'}
[{'Q9ZC68', 'O75592'}]	HPIdb;IntAct	{'20711500'}
[{'O75592', 'Q8ZJJ5'}]	HPIdb;IntAct	{'20711500'}
[{'Q0WB79', 'O75592'}]	HPIdb;IntAct	{'20711500'}
[{'A0A6L8P747', 'O75592'}]	HPIdb;IntAct	{'20711500'}
[{'Q0WDR2', 'O75592'}]	HPIdb;IntAct	{'20711500'}
[{'O75592', 'Q81S14'}]	HPIdb;IntAct	{'20711500'}
[{'Q81K85', 'O75592'}]	HPIdb;IntAct	{'20711500'}
[{'Q5NF74', 'O75592'}]	HPIdb;IntAct	{'20711500'}
[{'Q8ZEL2', 'O75592'}]	HPIdb;IntAct	{'20711500'}
[{'O75592', 'Q8ZHF1'}]	HPIdb;IntAct	{'20711500'}
[{'O75592', 'A0A6L8P1I7'}]	HPIdb;IntAct	{'20711500'}
[{'A0A6L7H2A1', 'O75592'}]	HPIdb;IntAct	{'20711500'}
[{'A0A0H2WCN0', 'O75602'}]	Manual	{'23800426'}
[{'P05777', 'O75607'}]	HPIdb	{'25464832'}
[{'O75608', 'P03496'}]	HPIdb;IntAct	{'20064372'}
[{'O75616', 'P03468'}]	HPIdb	{'26789921'}
[{'O75626', 'A0A380PHE5'}]	HPIdb;IntAct	{'20711500'}
[{'Q8ZCR1', 'O75629'}]	HPIdb;IntAct	{'20711500'}
[{'Q7CHW4', 'O75629'}]	HPIdb;IntAct	{'20711500'}
[{'O75636', 'P9WQP3'}]	IntAct	{'27141819'}
[{'O75636', 'P9WQP1'}, {'O75636', 'P9WQP0'}]	IntAct	{'27141819'}
[{'O75643', 'P15682'}]	HPIdb	{'25464832'}
[{'P05777', 'O75643'}]	HPIdb	{'25464832'}
[{'O75643', 'P06821'}]	HPIdb	{'26789921'}
[{'Q8D1A4', 'O75643'}]	HPIdb;IntAct	{'20711500'}
[{'Q5NEC5', 'O75643'}]	IntAct	{'26714771'}
[{'Q8ZDJ2', 'O75643'}]	HPIdb;IntAct	{'20711500'}
[{'D0ZRB2', 'O75643'}]	Manual	{'34237247'}
[{'O75648', 'A0A3N4AXG1'}]	HPIdb;IntAct	{'20711500'}
[{'A0A6L7HFG1', 'O75663'}]	HPIdb;IntAct	{'20711500'}
[{'A0A0H2XDA5', 'O75688'}]	Manual	{'23800426'}
[{'O75688', 'P03427'}]	HPIdb;IntAct	{'25464832', '28611246'}
[{'O75688', 'P15682'}]	HPIdb	{'25464832'}
[{'O75688', 'P05777'}]	HPIdb	{'25464832'}
[{'O75691', 'P03468'}]	HPIdb	{'26789921'}
[{'Q5NF74', 'O75691'}]	HPIdb;IntAct	{'20711500'}
[{'O84952', 'O75694'}]	Manual	{'31611645'}
[{'O84951', 'O75694'}]	Manual	{'31611645'}
[{'A0A2U2H2G3', 'O75694'}]	HPIdb;IntAct	{'20711500'}
[{'A0A2U2GX99', 'O75703'}]	HPIdb;IntAct	{'20711500'}
[{'B7UM99', 'O75716'}]	HPIdb;IntAct	{'25519916'}
[{'Q8XC86', 'O75716'}]	HPIdb;IntAct	{'25519916'}
[{'O75718', 'P03427'}]	HPIdb;IntAct	{'30833792'}
[{'O75746', 'Q5NET3'}]	HPIdb;IntAct	{'20711500'}
[{'A0A0F6AZI6', 'Q8BH59'}]	HPIdb;IntAct	{'27822540'}
[{'A0A0F6AZL3', 'Q8BH59'}]	HPIdb;IntAct	{'27822540'}
[{'Q9FCU5', 'O75781'}]	Manual	{'24936355'}
[{'O84952', 'O75787'}]	Manual	{'31611645'}
[{'Q5NHH2', 'O75787'}]	IntAct	{'26714771'}
[{'A0A6L7H7X0', 'O75787'}]	HPIdb;IntAct	{'20711500'}
[{'O84362', 'O75787'}]	IntAct	{'26118995'}
[{'A0A5P8YBG4', 'O75794'}]	HPIdb;IntAct	{'20711500'}
[{'O75794', 'Q5NEQ5'}]	HPIdb;IntAct	{'20711500'}
[{'Q5NFT9', 'O75794'}]	HPIdb;IntAct	{'20711500'}
[{'P03496', 'O75794'}]	HPIdb	{'26789921'}
[{'P03508', 'O75794'}]	HPIdb	{'26789921'}
[{'O75807', 'A0A6L8P242'}]	HPIdb;IntAct	{'20711500'}
[{'O75807', 'Q2GL86'}]	IntAct	{'31992623'}
[{'A0A3P1U2X5', 'O75807'}]	HPIdb;IntAct	{'20711500'}
[{'A0A5P8YFD8', 'O75807'}]	HPIdb;IntAct	{'20711500'}
[{'Q81UI7', 'O75807'}]	HPIdb;IntAct	{'20711500'}
[{'O75821', 'Q5NEC0'}]	HPIdb;IntAct	{'20711500'}
[{'O75821', 'A0A5P8YFD8'}]	HPIdb;IntAct	{'20711500'}
[{'O75821', 'P15682'}]	HPIdb	{'25464832'}
[{'O75821', 'P05777'}]	HPIdb	{'25464832'}
[{'O75843', 'Q9ZC68'}]	HPIdb;IntAct	{'20711500'}
[{'O75843', 'Q5NI89'}]	HPIdb;IntAct	{'20711500'}
[{'A0A0F7RBN8', 'O75843'}]	HPIdb;IntAct	{'20711500'}
[{'P06821', 'O75844'}]	HPIdb;IntAct	{'28169297'}
[{'P06929', 'O75880'}]	HPIdb;IntAct	{'22898364'}
[{'Q0WGQ5', 'O75882'}]	HPIdb;IntAct	{'20711500'}
[{'O75882', 'P05777'}]	HPIdb	{'25464832'}
[{'O75882', 'A0A6L7HH79'}]	HPIdb;IntAct	{'20711500'}
[{'O75882', 'Q81LA9'}]	HPIdb;IntAct	{'20711500'}
[{'O75882', 'A0A5P8YKP4'}]	HPIdb;IntAct	{'20711500'}
[{'A0A384KEI8', 'O75882'}]	HPIdb;IntAct	{'20711500'}
[{'Q5NGJ5', 'O75886'}]	IntAct	{'26714771'}
[{'A0A6B3T660', 'O75886'}, {'O75886', 'A0A0E1NMD8'}]	HPIdb;IntAct	{'20711500'}
[{'Q5NEB5', 'O75886'}]	HPIdb;IntAct	{'20711500'}
[{'Q81TT4', 'O75886'}]	HPIdb;IntAct	{'20711500'}
[{'Q8D014', 'O75886'}]	HPIdb;IntAct	{'20711500'}
[{'Q56061', 'O75886'}]	Manual	{'31611645'}
[{'Q81VV7', 'O75889'}]	HPIdb;IntAct	{'20711500'}
[{'Q83DF6', 'Q80T41'}]	HPIdb;IntAct	{'29176882'}
[{'A0A3N4BAJ6', 'O75911'}]	HPIdb;IntAct	{'20711500'}
[{'O84952', 'O75915'}]	Manual	{'31611645'}
[{'Q7ARD3', 'O75915'}]	HPIdb;IntAct	{'20711500'}
[{'A0A0H2WCN0', 'O75915'}]	Manual	{'23800426'}
[{'Q5NFL4', 'O75923'}]	HPIdb;IntAct	{'20711500'}
[{'Q5NE94', 'O75923'}]	HPIdb;IntAct	{'20711500'}
[{'Q5NIP6', 'O75923'}]	HPIdb;IntAct	{'20711500'}
[{'P03118', 'O75925'}]	HPIdb;IntAct	{'22761572'}
[{'P03427', 'O75928'}]	HPIdb;IntAct	{'28611246'}
[{'Q12439', 'O75928'}]	BioGrid;HPIdb;IntAct	{'27107014'}
[{'O75934', 'P15682'}]	HPIdb	{'25464832'}
[{'O84166', 'O75935'}]	IntAct	{'26118995'}
[{'Q81JW1', 'O75935'}]	HPIdb;IntAct	{'20711500'}
[{'A0A0H2XDA5', 'O75936'}]	Manual	{'23800426'}
[{'Q83DF6', 'O75936'}]	HPIdb;IntAct	{'29176882'}
[{'Q62M26', 'O75936'}]	Manual	{'23800426'}
[{'O75947', 'O84362'}]	IntAct	{'26118995'}
[{'O75947', 'P03468'}]	HPIdb	{'26789921'}
[{'Q5NHT8', 'O75952'}]	IntAct	{'26714771'}
[{'O75956', 'Q5NET3'}]	HPIdb;IntAct	{'20711500'}
[{'P05777', 'O75964'}]	HPIdb	{'25464832'}
[{'O75970', 'Q5NF16'}]	HPIdb;IntAct	{'20711500'}
[{'O75970', 'Q5NEG0'}]	HPIdb;IntAct	{'20711500'}
[{'O75970', 'A0A380PMW3'}]	HPIdb;IntAct	{'20711500'}
[{'Q5NHS6', 'O75970'}]	HPIdb;IntAct	{'20711500'}
[{'O75970', 'Q7ARN5'}]	HPIdb;IntAct	{'20711500'}
[{'O75970', 'Q83A11'}]	HPIdb;IntAct	{'29176882'}
[{'O84952', 'O75976'}]	Manual	{'31611645'}
[{'Q56061', 'O75976'}]	Manual	{'31611645'}
[{'Q83BP6', 'O75976'}]	HPIdb;IntAct	{'29176882'}
[{'Q5NES6', 'O75995'}]	HPIdb;IntAct	{'20711500'}
[{'P06821', 'O76003'}]	HPIdb	{'26789921'}
[{'P38625', 'O76003'}]	BioGrid	{'32414791'}
[{'O76021', 'C7H4X2'}]	Manual	{'31503404'}
[{'O76021', 'P03433'}]	HPIdb	{'26789921'}
[{'O76021', 'P15682'}]	HPIdb	{'25464832'}
[{'O76024', 'O84853'}]	IntAct	{'26118995'}
[{'O76031', 'P03468'}]	HPIdb	{'26789921'}
[{'Q8D0V8', 'O76031'}]	HPIdb;IntAct	{'20711500'}
[{'A0A0F6B1Q8', 'O76031'}]	Manual	{'34237247'}
[{'P03427', 'O76039'}]	HPIdb;IntAct	{'28611246'}
[{'A0A380PE22', 'O76064'}]	HPIdb;IntAct	{'20711500'}
[{'A0A6L7HH45', 'O76071'}]	HPIdb;IntAct	{'20711500'}
[{'O76071', 'P03468'}]	HPIdb	{'26789921'}
[{'O76071', 'P05777'}]	HPIdb	{'25464832'}
[{'O76071', 'A0A6L7HQN9'}]	HPIdb;IntAct	{'20711500'}
[{'O76076', 'Q8D0B2'}]	HPIdb;IntAct	{'20711500'}
[{'Q8CZY7', 'O76076'}]	HPIdb;IntAct	{'20711500'}
[{'O76094', 'P15682'}]	HPIdb	{'25464832'}
[{'P05777', 'O76094'}]	HPIdb	{'25464832'}
[{'Q5NFP9', 'O76095'}]	HPIdb;IntAct	{'20711500'}
[{'Q5NF74', 'O76096'}]	HPIdb;IntAct	{'20711500'}
[{'O77932', 'Q8ZHK5'}]	HPIdb;IntAct	{'20711500'}
[{'Q8ZCT9', 'O94760'}]	HPIdb;IntAct	{'20711500'}
[{'Q8ZJP8', 'O94763'}]	HPIdb;IntAct	{'20711500'}
[{'O94768', 'A0A0H2W345'}]	HPIdb;IntAct	{'20711500'}
[{'A0A2U2GZV9', 'O94768'}]	HPIdb;IntAct	{'20711500'}
[{'A0A6L7H715', 'O94768'}]	HPIdb;IntAct	{'20711500'}
[{'O94769', 'P02976'}]	Manual	{'27302108'}
[{'O94776', 'P15682'}]	HPIdb	{'25464832'}
[{'O94788', 'P03468'}]	HPIdb;IntAct	{'28169297'}
[{'A0A5P8YAM6', 'O94806'}]	HPIdb;IntAct	{'20711500'}
[{'O94813', 'A0A6L7HQK6'}]	HPIdb;IntAct	{'20711500'}
[{'O94813', 'A0A3N4BBN7'}]	HPIdb;IntAct	{'20711500'}
[{'O94813', 'Q8CLC4'}]	HPIdb;IntAct	{'20711500'}
[{'O94826', 'Q5NHD1'}]	HPIdb;IntAct	{'20711500'}
[{'O94826', 'O84560'}]	IntAct	{'26118995'}
[{'O94826', 'P03496'}]	HPIdb	{'26789921'}
[{'O94827', 'A0A6L7HHZ0'}]	HPIdb;IntAct	{'20711500'}
[{'O94827', 'A0A5P8YKG0'}]	HPIdb;IntAct	{'20711500'}
[{'A0A380PL54', 'O94829'}]	HPIdb;IntAct	{'20711500'}
[{'O94832', 'Q5NFC1'}]	HPIdb;IntAct	{'20711500'}
[{'D0ZVG2', 'O94832'}]	Manual	{'34237247'}
[{'A0A3N4BEU0', 'O94842'}]	HPIdb;IntAct	{'20711500'}
[{'A0A6L8PRN6', 'O94842'}]	HPIdb;IntAct	{'20711500'}
[{'A0A6L7H5N1', 'O94842'}]	HPIdb;IntAct	{'20711500'}
[{'A0A5P8YLP6', 'O94842'}]	HPIdb;IntAct	{'20711500'}
[{'Q8CK83', 'O94842'}]	HPIdb;IntAct	{'20711500'}
[{'A0A0F7REH3', 'O94842'}]	HPIdb;IntAct	{'20711500'}
[{'Q5NEV2', 'O94842'}]	HPIdb;IntAct	{'20711500'}
[{'P03118', 'O94842'}]	HPIdb;IntAct	{'22761572'}
[{'P06465', 'O94842'}]	IntAct	{'22898364'}
[{'A0A380PC31', 'O94842'}]	HPIdb;IntAct	{'20711500'}
[{'Q8ZH69', 'O94842'}]	HPIdb;IntAct	{'20711500'}
[{'Q81ST3', 'O94842'}]	HPIdb;IntAct	{'20711500'}
[{'Q5NI66', 'O94851'}]	HPIdb;IntAct	{'20711500'}
[{'O94855', 'A0A0H3LAS2'}]	IntAct	{'30118682'}
[{'A0A3N4B1K8', 'O94864'}]	HPIdb;IntAct	{'20711500'}
[{'Q5NEC5', 'O94864'}]	IntAct	{'26714771'}
[{'A0A5P8YCV0', 'O94868'}]	HPIdb;IntAct	{'20711500'}
[{'Q8D0R7', 'O94868'}]	HPIdb;IntAct	{'20711500'}
[{'O94874', 'Q5NID2'}]	HPIdb;IntAct	{'20711500'}
[{'B0B9M4', 'O94874'}, {'P0DJI4', 'O94874'}]	IntAct	{'26118995'}
[{'O94874', 'P03468'}]	HPIdb	{'26789921'}
[{'Q5NGV7', 'O94875'}]	HPIdb;IntAct	{'20711500'}
[{'O94875', 'A0A5P8YH58'}]	HPIdb;IntAct	{'20711500'}
[{'O94876', 'Q7CIP6'}]	HPIdb;IntAct	{'20711500'}
[{'A0A6L7HI84', 'O94876'}]	HPIdb;IntAct	{'20711500'}
[{'A0A6L7H421', 'O94876'}]	HPIdb;IntAct	{'20711500'}
[{'O94876', 'Q0WEL2'}]	HPIdb;IntAct	{'21911467'}
[{'O94876', 'A0A6L8P7D7'}]	HPIdb;IntAct	{'20711500'}
[{'O94880', 'Q5NHM0'}]	HPIdb;IntAct	{'20711500'}
[{'A0A0F6AZQ1', 'O94887'}]	Manual	{'34237247'}
[{'O94887', 'Q8ZIE7'}]	HPIdb;IntAct	{'20711500'}
[{'O94898', 'A0A6L7H746'}]	HPIdb;IntAct	{'20711500'}
[{'O94901', 'Q5NFR9'}]	HPIdb;IntAct	{'20711500'}
[{'O94903', 'Q8D1C5'}]	HPIdb;IntAct	{'20711500'}
[{'A0A0H2XDA5', 'O94905'}]	Manual	{'23800426'}
[{'A0A0H2WCN0', 'O94905'}]	Manual	{'23800426'}
[{'O94905', 'P05777'}]	HPIdb	{'25464832'}
[{'O94905', 'P06821'}]	HPIdb;IntAct	{'28169297'}
[{'O94906', 'P06821'}]	HPIdb	{'26789921'}
[{'O94913', 'Q7ARD3'}]	HPIdb;IntAct	{'20711500'}
[{'O94913', 'Q5NID2'}]	HPIdb;IntAct	{'20711500'}
[{'O94913', 'O84008'}]	IntAct	{'26118995'}
[{'O94913', 'A0A5P8YFD8'}]	HPIdb;IntAct	{'20711500'}
[{'O94913', 'A0A380PNP6'}]	HPIdb;IntAct	{'20711500'}
[{'A0A656FKU4', 'O94913'}, {'O94913', 'A0A6B3VCW6'}]	HPIdb;IntAct	{'20711500'}
[{'Q5NHZ0', 'O94915'}]	HPIdb;IntAct	{'20711500'}
[{'P05777', 'O94915'}]	HPIdb	{'25464832'}
[{'Q7CKC7', 'O94915'}]	HPIdb;IntAct	{'20711500'}
[{'O94916', 'Q7CHU1'}]	HPIdb;IntAct	{'20711500'}
[{'O94921', 'Q83DF6'}]	HPIdb;IntAct	{'29176882'}
[{'O94921', 'A0A5P8YJK5'}]	HPIdb;IntAct	{'20711500'}
[{'O94925', 'A0A6L8PSZ0'}]	HPIdb;IntAct	{'20711500'}
[{'A0A0F6B1Q8', 'O94925'}]	Manual	{'34237247'}
[{'O94927', 'P03508'}]	HPIdb;IntAct	{'28169297'}
[{'O94929', 'A0A1J9WBB5'}]	HPIdb;IntAct	{'20711500'}
[{'O94929', 'A0A1U8QSD0'}]	HPIdb;IntAct	{'20711500'}
[{'Q5NF60', 'O94964'}]	HPIdb;IntAct	{'20711500'}
[{'O94972', 'P58526'}]	HPIdb;IntAct	{'20711500'}
[{'Q5NH38', 'O94973'}]	HPIdb;IntAct	{'20711500'}
[{'A0A6L8PXB2', 'O94973'}]	HPIdb;IntAct	{'20711500'}
[{'Q5NGV7', 'O94973'}]	HPIdb;IntAct	{'20711500'}
[{'O84008', 'O94973'}]	IntAct	{'26118995'}
[{'O94973', 'P15682'}]	HPIdb	{'25464832'}
[{'O94973', 'P03468'}]	HPIdb	{'26789921'}
[{'P03508', 'O94973'}]	HPIdb	{'26789921'}
[{'P05777', 'O94973'}]	HPIdb	{'25464832'}
[{'Q81R83', 'O94973'}]	HPIdb;IntAct	{'20711500'}
[{'A0A6H3A9S2', 'O94973'}]	HPIdb;IntAct	{'20711500'}
[{'O94979', 'A0A1J9WX97'}]	HPIdb;IntAct	{'20711500'}
[{'O94979', 'Q5NGF9'}]	HPIdb;IntAct	{'20711500'}
[{'O94979', 'Q5NFL4'}]	HPIdb;IntAct	{'20711500'}
[{'Q5NGE6', 'O94979'}]	HPIdb;IntAct	{'20711500'}
[{'A0A0F7RE19', 'O94979'}]	HPIdb;IntAct	{'20711500'}
[{'O94979', 'A0A6L7HB50'}]	HPIdb;IntAct	{'20711500'}
[{'O94979', 'A0A2U2GYF7'}]	HPIdb;IntAct	{'20711500'}
[{'O94979', 'A0A5P8YJR8'}]	HPIdb;IntAct	{'20711500'}
[{'O94979', 'A0A6L7H1G2'}]	HPIdb;IntAct	{'20711500'}
[{'O94979', 'Q5NES9'}]	HPIdb;IntAct	{'20711500'}
[{'O94979', 'A0A5P8YMM0'}]	HPIdb;IntAct	{'20711500'}
[{'O94979', 'A0A380PIN3'}]	HPIdb;IntAct	{'20711500'}
[{'O94979', 'A0A6L8PN96'}]	HPIdb;IntAct	{'20711500'}
[{'Q8D1F5', 'O94979'}]	HPIdb;IntAct	{'20711500'}
[{'O94979', 'A0A6L7HB35'}]	HPIdb;IntAct	{'20711500'}
[{'O94979', 'Q7CFR2'}]	HPIdb;IntAct	{'20711500'}
[{'O94979', 'P42713'}]	HPIdb;IntAct	{'20711500'}
[{'O94979', 'A0A380PMV7'}]	HPIdb;IntAct	{'20711500'}
[{'O94979', 'A0A380PFG3'}]	HPIdb;IntAct	{'20711500'}
[{'O94979', 'A0A0H3LAS2'}]	IntAct	{'30118682'}
[{'O94979', 'Q62B10'}]	Manual	{'23800426'}
[{'O94979', 'A0A6L7H5I7'}]	HPIdb;IntAct	{'20711500'}
[{'O94979', 'Q8ZIQ4'}]	HPIdb;IntAct	{'20711500'}
[{'O94983', 'A0A2C3H3W1'}]	HPIdb;IntAct	{'20711500'}
[{'O94986', 'Q5NHN8'}]	HPIdb;IntAct	{'20711500'}
[{'O94986', 'A0A6L8PC29'}]	HPIdb;IntAct	{'20711500'}
[{'O84008', 'O94988'}]	IntAct	{'26118995'}
[{'O94992', 'P15682'}]	HPIdb	{'25464832'}
[{'O94992', 'Q81LD0'}]	HPIdb;IntAct	{'20711500'}
[{'Q8ZH30', 'Q3MIB5'}]	HPIdb;IntAct	{'20711500'}
[{'Q5NIF1', 'O95070'}]	HPIdb;IntAct	{'20711500'}
[{'O95071', 'P03427'}]	HPIdb	{'25464832'}
[{'O95071', 'P05777'}]	HPIdb	{'25464832'}
[{'O95081', 'P69961'}]	HPIdb;IntAct	{'20711500'}
[{'A0A0H2WHG6', 'O95104'}]	Manual	{'23800426'}
[{'O95104', 'Q5NES6'}]	IntAct	{'26714771'}
[{'Q7CKD4', 'O95104'}]	HPIdb;IntAct	{'20711500'}
[{'Q83A11', 'O95104'}]	HPIdb;IntAct	{'29176882'}
[{'A0A0H2WD43', 'O95104'}]	Manual	{'23800426'}
[{'O95154', 'A0A6L8NZR3'}]	HPIdb;IntAct	{'20711500'}
[{'A0A5P8YJZ1', 'O95154'}]	HPIdb;IntAct	{'20711500'}
[{'O84008', 'O95159'}]	IntAct	{'26118995'}
[{'P03496', 'F5H2T0'}]	HPIdb	{'26789921'}
[{'O95164', 'A0A0H2WHG6'}]	Manual	{'23800426'}
[{'A0A6L8PL93', 'O95166'}]	HPIdb;IntAct	{'20711500'}
[{'A0A380PDR3', 'O95166'}]	HPIdb;IntAct	{'20711500'}
[{'Q8ZI64', 'O95166'}]	HPIdb;IntAct	{'20711500'}
[{'Q83C21', 'O95171'}]	HPIdb;IntAct	{'29176882'}
[{'O95197', 'Q8ZEC9'}]	HPIdb;IntAct	{'20711500'}
[{'Q8D0W1', 'O95198'}]	HPIdb;IntAct	{'20711500'}
[{'O95202', 'P03468'}]	HPIdb	{'26789921'}
[{'O84952', 'O95210'}]	Manual	{'31611645'}
[{'O84951', 'O95210'}]	Manual	{'31611645'}
[{'D0ZRB2', 'O95218'}]	Manual	{'34237247'}
[{'P03508', 'O95219'}]	HPIdb;IntAct	{'23853584'}
[{'P03508', 'O95229'}]	HPIdb;IntAct	{'23853584'}
[{'P03427', 'O95232'}]	HPIdb	{'25464832'}
[{'P15682', 'O95232'}]	HPIdb	{'25464832'}
[{'P03508', 'O95232'}]	HPIdb	{'26789921'}
[{'P05777', 'O95232'}]	HPIdb	{'25464832'}
[{'P06821', 'O95232'}]	HPIdb	{'26789921'}
[{'P03118', 'O95235'}]	HPIdb;IntAct	{'22761572'}
[{'A0A6L8PXB3', 'O95236'}]	HPIdb;IntAct	{'20711500'}
[{'Q5NGF1', 'O95236'}]	HPIdb;IntAct	{'20711500'}
[{'A0A0F7REH3', 'O95236'}]	HPIdb;IntAct	{'20711500'}
[{'O95248', 'A0A380PK27'}]	HPIdb;IntAct	{'20711500'}
[{'O95248', 'Q8ZMM8'}]	Manual	{'31611645'}
[{'P03118', 'O95251'}]	HPIdb;IntAct	{'22761572'}
[{'O95263', 'D0ZIB5'}]	Manual	{'34237247'}
[{'O95267', 'P15682'}]	HPIdb	{'25464832'}
[{'O95271', 'A0A5P8YFM9'}]	HPIdb;IntAct	{'20711500'}
[{'O95273', 'Q8CZZ7'}]	HPIdb;IntAct	{'20711500'}
[{'A0A5P8YLE8', 'O95273'}]	HPIdb;IntAct	{'20711500'}
[{'A0A3Q0PRJ6', 'O95273'}]	HPIdb;IntAct	{'20711500'}
[{'O84952', 'O95292'}]	Manual	{'31611645'}
[{'O95292', 'O84951'}]	Manual	{'31611645'}
[{'O95292', 'A0A5P8YJE0'}]	HPIdb;IntAct	{'20711500'}
[{'O84008', 'O95292'}]	IntAct	{'26118995'}
[{'O95292', 'Q8ZMM8'}]	Manual	{'31611645'}
[{'O95292', 'A0A0F6B423'}]	Manual	{'34237247'}
[{'O95295', 'Q8CZZ7'}]	HPIdb;IntAct	{'20711500'}
[{'P03468', 'O95299'}]	HPIdb	{'26789921'}
[{'O95319', 'Q5NGC9'}]	HPIdb;IntAct	{'20711500'}
[{'O95347', 'O84793'}]	IntAct	{'26118995'}
[{'O95347', 'P03496'}]	HPIdb	{'26789921'}
[{'O95372', 'Q56061'}]	Manual	{'31611645'}
[{'O95373', 'P15682'}]	HPIdb	{'25464832'}
[{'O95373', 'P03468'}]	HPIdb	{'26789921'}
[{'O95373', 'P05777'}]	HPIdb	{'25464832'}
[{'O95373', 'A0A0F6B423'}]	Manual	{'34237247'}
[{'A0A3N4B5D0', 'O95376'}]	HPIdb;IntAct	{'20711500'}
[{'Q5NHH2', 'O95379'}]	IntAct	{'26714771'}
[{'A0A6L7HJC6', 'O95382'}]	HPIdb;IntAct	{'20711500'}
[{'A0A5P8YGB7', 'O95382'}]	HPIdb;IntAct	{'20711500'}
[{'Q83F71', 'O95388'}]	HPIdb;IntAct	{'29176882'}
[{'Q81VT8', 'O95391'}]	HPIdb;IntAct	{'20711500'}
[{'Q81TK1', 'O95391'}]	HPIdb;IntAct	{'20711500'}
[{'A0A0H3L6R4', 'O95398'}]	IntAct	{'30118682'}
[{'O95409', 'B5QSC8'}]	HPIdb;IntAct	{'29176882'}
[{'O95415', 'A0A380PDF6'}]	HPIdb;IntAct	{'20711500'}
[{'O95425', 'D0ZPH9'}]	Manual	{'34237247'}
[{'O95433', 'P05777'}]	HPIdb	{'25464832'}
[{'O95433', 'P06465'}]	HPIdb	{'22898364'}
[{'O95433', 'P06821'}]	HPIdb	{'26789921'}
[{'O95433', 'A0A0H2WBX3'}]	Manual	{'23800426'}
[{'A0A0H2WD43', 'O95433'}]	Manual	{'23800426'}
[{'O95466', 'D0ZIB5'}]	Manual	{'34237247'}
[{'O95466', 'A0A0H3L6J6'}]	IntAct	{'30118682'}
[{'P06821', 'O95470'}]	HPIdb	{'26789921'}
[{'Q83DF6', 'O95477'}]	HPIdb;IntAct	{'29176882'}
[{'O95478', 'A0A380PJJ5'}]	HPIdb;IntAct	{'20711500'}
[{'O95479', 'Q8CZV1'}]	HPIdb;IntAct	{'20711500'}
[{'O95487', 'Q8XAJ5'}]	HPIdb;IntAct	{'27018634'}
[{'Q56061', 'O95490'}]	Manual	{'31611645'}
[{'Q8ZMM8', 'O95490'}]	Manual	{'31611645'}
[{'A0A2S9PL04', 'O95490'}]	HPIdb;IntAct	{'20711500'}
[{'O95544', 'A0A6B3T0M9'}, {'O95544', 'A0A0H2YK87'}]	HPIdb;IntAct	{'20711500'}
[{'O95551', 'P06929'}]	IntAct	{'22898364'}
[{'O95551', 'A0A6L7HQ52'}]	HPIdb;IntAct	{'20711500'}
[{'O95571', 'Q81S26'}]	HPIdb;IntAct	{'20711500'}
[{'O84952', 'O95573'}]	Manual	{'31611645'}
[{'O95573', 'P03468'}]	HPIdb	{'26789921'}
[{'P03496', 'O95573'}]	HPIdb	{'26789921'}
[{'P03508', 'O95573'}]	HPIdb	{'26789921'}
[{'P06821', 'O95573'}]	HPIdb	{'26789921'}
[{'Q8ZMM8', 'O95573'}]	Manual	{'31611645'}
[{'A0A0H2WD43', 'O95620'}]	Manual	{'23800426'}
[{'O95628', 'P15732'}]	BioGrid	{'11823428'}
[{'P03496', 'O95639'}]	HPIdb;IntAct	{'23853584'}
[{'O95707', 'Q8D054'}]	HPIdb;IntAct	{'20711500'}
[{'O95715', 'Q5NEY7'}]	HPIdb;IntAct	{'20711500'}
[{'A0A6L8PL26', 'O95715'}]	HPIdb;IntAct	{'20711500'}
[{'O84952', 'O95721'}]	Manual	{'31611645'}
[{'Q56061', 'O95721'}]	Manual	{'31611645'}
[{'O95721', 'Q81KT8'}]	HPIdb;IntAct	{'20711500'}
[{'O95721', 'Q8ZMM8'}]	Manual	{'31611645'}
[{'O95721', 'Q8ZQC8'}]	Manual	{'31611645'}
[{'A0A6L7H5N1', 'O95751'}]	HPIdb;IntAct	{'20711500'}
[{'O95751', 'A0A2S9PM22'}]	HPIdb;IntAct	{'20711500'}
[{'A0A5P8YLE8', 'O95751'}]	HPIdb;IntAct	{'20711500'}
[{'P05777', 'O95757'}]	HPIdb	{'25464832'}
[{'A0A2P0HFT1', 'O95758'}]	HPIdb;IntAct	{'20711500'}
[{'P03433', 'O95758'}]	HPIdb	{'26789921'}
[{'P15682', 'O95758'}]	HPIdb	{'25464832'}
[{'Q81SB0', 'O95777'}]	HPIdb;IntAct	{'20711500'}
[{'Q0WHY6', 'O95777'}]	HPIdb;IntAct	{'20711500'}
[{'O95780', 'A0A6H3A910'}]	HPIdb;IntAct	{'20711500'}
[{'O95782', 'O84952'}]	Manual	{'31611645'}
[{'O95782', 'O84008'}]	IntAct	{'26118995'}
[{'O95782', 'P03496'}]	HPIdb	{'26789921'}
[{'O95782', 'P03508'}]	HPIdb	{'26789921'}
[{'O95785', 'A0A6L8P457'}]	HPIdb;IntAct	{'20711500'}
[{'O95786', 'P03496'}]	HPIdb	{'17079289'}
[{'A0A6L8P1C8', 'O95793'}]	HPIdb;IntAct	{'20711500'}
[{'O95793', 'A0A6H3ACK0'}]	HPIdb;IntAct	{'20711500'}
[{'O95793', 'A0A6L7H020'}]	HPIdb;IntAct	{'20711500'}
[{'P03427', 'O95793'}]	HPIdb	{'25464832'}
[{'O95793', 'P15682'}]	HPIdb	{'25464832'}
[{'O95793', 'P03496'}]	HPIdb;IntAct	{'22810585', '10022908', '23853584', '28169297', '23722113', '20064372', '10325410'}
[{'O95793', 'P05777'}]	HPIdb	{'25464832'}
[{'O95793', 'Q5NFK4'}]	HPIdb;IntAct	{'20711500'}
[{'O95793', 'Q8ZHE6'}]	HPIdb;IntAct	{'20711500'}
[{'O95793', 'Q8ZD91'}]	HPIdb;IntAct	{'20711500'}
[{'A0A0H2WCL3', 'O95810'}]	Manual	{'23800426'}
[{'Q8ZG09', 'O95810'}]	HPIdb;IntAct	{'20711500'}
[{'P03427', 'O95816'}]	HPIdb;IntAct	{'25464832', '30833792'}
[{'P03433', 'O95816'}]	HPIdb	{'26789921'}
[{'O95816', 'P15682'}]	HPIdb	{'25464832'}
[{'P03468', 'O95816'}]	HPIdb	{'26789921'}
[{'P03496', 'O95816'}]	HPIdb	{'26789921'}
[{'P03508', 'O95816'}]	HPIdb	{'26789921'}
[{'P05777', 'O95816'}]	HPIdb	{'25464832'}
[{'P06821', 'O95816'}]	HPIdb	{'26789921'}
[{'P03427', 'O95817'}]	HPIdb	{'25464832'}
[{'O95817', 'P05777'}]	HPIdb	{'25464832'}
[{'O84008', 'O95819'}]	IntAct	{'26118995'}
[{'O95819', 'Q8ZAQ2'}]	HPIdb;IntAct	{'20711500'}
[{'P03427', 'O95831'}]	HPIdb	{'25464832'}
[{'P05777', 'O95831'}]	HPIdb	{'25464832'}
[{'Q6FGK0', 'A0A0H2W9K7'}]	HPIdb;IntAct	{'20711500'}
[{'O95859', 'Q5NGW2'}]	HPIdb;IntAct	{'20711500'}
[{'O95876', 'Q81V26'}]	HPIdb;IntAct	{'20711500'}
[{'O95881', 'O84951'}]	Manual	{'31611645'}
[{'O95905', 'P06929'}]	IntAct	{'22898364'}
[{'O95905', 'A0A0H2W8V3'}]	HPIdb;IntAct	{'20711500'}
[{'Q8D033', 'O95905'}]	HPIdb;IntAct	{'20711500'}
[{'A0A6L8PZ36', 'O95925'}]	HPIdb;IntAct	{'20711500'}
[{'A0A380PIN1', 'O95936'}]	HPIdb;IntAct	{'20711500'}
[{'Q74Q56', 'O95936'}]	HPIdb;IntAct	{'20711500'}
[{'Q81LR7', 'O95947'}]	HPIdb;IntAct	{'20711500'}
[{'Q57285', 'O95967'}]	HPIdb;IntAct	{'21911467'}
[{'A0A384L505', 'O95967'}]	HPIdb;IntAct	{'21911467'}
[{'Q8ZG77', 'O95967'}]	HPIdb;IntAct	{'21911467'}
[{'Q0WD22', 'O95967'}]	HPIdb;IntAct	{'21911467'}
[{'A0A380PLF2', 'O95967'}]	HPIdb;IntAct	{'20711500'}
[{'A0A0F7RJB0', 'O95967'}]	HPIdb;IntAct	{'20711500'}
[{'A0A6M0NPF9', 'O95967'}]	HPIdb;IntAct	{'21911467'}
[{'A0A2U2GVX8', 'O95967'}]	HPIdb;IntAct	{'21911467'}
[{'O95967', 'Q7CKI5'}]	HPIdb;IntAct	{'21911467'}
[{'P61416', 'O95967'}]	HPIdb;IntAct	{'21911467'}
[{'Q9ZGW6', 'O95967'}]	HPIdb;IntAct	{'21911467'}
[{'Q7ARI8', 'O95967'}]	HPIdb;IntAct	{'21911467'}
[{'Q56973', 'O95967'}]	HPIdb;IntAct	{'21911467'}
[{'A0A380PIB3', 'O95967'}]	HPIdb;IntAct	{'21911467'}
[{'P68640', 'O95967'}]	HPIdb;IntAct	{'21911467'}
[{'A0A5P8YKV3', 'O95967'}]	HPIdb;IntAct	{'21911467'}
[{'A0A380PHX5', 'O95967'}]	HPIdb;IntAct	{'21911467'}
[{'A0A380PI74', 'O95967'}]	HPIdb;IntAct	{'21911467'}
[{'O95976', 'Q5NH21'}]	HPIdb;IntAct	{'20711500'}
[{'A0A6L7HD54', 'O95980'}]	HPIdb;IntAct	{'20711500'}
[{'Q5NFY5', 'O95989'}]	HPIdb;IntAct	{'20711500'}
[{'O95998', 'Q8ZIY3'}]	HPIdb;IntAct	{'20711500'}
[{'A0A2S9PFE9', 'O95998'}]	HPIdb;IntAct	{'20711500'}
[{'A0A6L8PXG9', 'O95998'}]	HPIdb;IntAct	{'20711500'}
[{'P06929', 'O96000'}]	HPIdb;IntAct	{'22898364'}
[{'O96005', 'P03468'}]	HPIdb	{'26789921'}
[{'A0A380SAV6', 'O96005'}]	HPIdb;IntAct	{'20711500'}
[{'O96006', 'Q8CKF8'}]	HPIdb;IntAct	{'20711500'}
[{'O96007', 'A0A6B3SX50'}]	HPIdb;IntAct	{'20711500'}
[{'P05777', 'O96008'}]	HPIdb	{'25464832'}
[{'P03433', 'O96013'}]	HPIdb;IntAct	{'28169297'}
[{'Q56061', 'O96013'}]	Manual	{'31611645'}
[{'O96013', 'Q8ZMM8'}]	Manual	{'31611645'}
[{'A0A0H2WCN0', 'O96017'}]	Manual	{'23800426'}
[{'O96017', 'A0A0H2WCL3'}]	Manual	{'23800426'}
[{'O96019', 'A0A5P8YHG9'}]	HPIdb;IntAct	{'20711500'}
[{'A0A6L7HKL6', 'P00325'}]	HPIdb;IntAct	{'20711500'}
[{'A0A6L8PGI4', 'P00325'}]	HPIdb;IntAct	{'20711500'}
[{'Q83D09', 'P00325'}]	HPIdb;IntAct	{'29176882'}
[{'A0A0F7R5J8', 'P00338'}]	HPIdb;IntAct	{'20711500'}
[{'Q0WG23', 'P00338'}]	HPIdb;IntAct	{'20711500'}
[{'A0A2U2H330', 'P00338'}]	HPIdb;IntAct	{'20711500'}
[{'P06929', 'P00338'}]	HPIdb;IntAct	{'22898364'}
[{'Q8ZAL3', 'P00338'}]	HPIdb;IntAct	{'20711500'}
[{'P00352', 'Q5NFD5'}]	HPIdb;IntAct	{'20711500'}
[{'Q7CJF3', 'P00352'}]	HPIdb;IntAct	{'20711500'}
[{'A0A6L8NWZ0', 'P00352'}]	HPIdb;IntAct	{'20711500'}
[{'P03468', 'P00352'}]	HPIdb	{'26789921'}
[{'P06821', 'P00352'}]	HPIdb	{'26789921'}
[{'A0A6L8PX73', 'P00367'}]	HPIdb;IntAct	{'20711500'}
[{'O84951', 'P00367'}]	Manual	{'31611645'}
[{'Q5NF50', 'P00367'}]	HPIdb;IntAct	{'20711500'}
[{'P03496', 'P00367'}]	HPIdb	{'26789921'}
[{'P06821', 'P00367'}]	HPIdb	{'26789921'}
[{'Q5NEC5', 'P00367'}]	IntAct	{'26714771'}
[{'Q5NG93', 'P00367'}]	HPIdb;IntAct	{'20711500'}
[{'A0A0F6B1Q8', 'P00367'}]	Manual	{'34237247'}
[{'Q8CKD1', 'P00390'}]	HPIdb;IntAct	{'20711500'}
[{'O84951', 'P00390'}]	Manual	{'31611645'}
[{'P00403', 'P03468'}]	HPIdb	{'26789921'}
[{'P06465', 'P00403'}]	HPIdb;IntAct	{'22898364'}
[{'P06929', 'P00403'}]	HPIdb	{'22898364'}
[{'Q8D111', 'P00439'}]	HPIdb;IntAct	{'20711500'}
[{'Q5NEC5', 'P00439'}]	IntAct	{'26714771'}
[{'Q83DF6', 'P00439'}]	HPIdb;IntAct	{'29176882'}
[{'O87527', 'P00450'}]	Manual	{'31227708'}
[{'Q99XU7', 'P00450'}]	Manual	{'31227708'}
[{'Q9A170', 'P00450'}]	Manual	{'31227708'}
[{'Q8CL89', 'P00450'}]	HPIdb;IntAct	{'20711500'}
[{'A0A0H2XDA5', 'P00451'}]	Manual	{'23800426'}
[{'P00488', 'Q99XV0'}]	Manual	{'31227708'}
[{'P00488', 'Q5NFP9'}]	IntAct	{'26714771'}
[{'P00488', 'A0A0H2WBX3'}]	Manual	{'23800426'}
[{'A0A0H2WD43', 'P00488'}]	Manual	{'23800426'}
[{'O84951', 'P00492'}]	Manual	{'31611645'}
[{'P06465', 'P00505'}]	HPIdb	{'22898364'}
[{'A0A059ZJ17', 'P00505'}]	Manual	{'26548613'}
[{'Q5NEB4', 'P00533'}]	HPIdb;IntAct	{'20711500'}
[{'P00533', 'B0B9M4'}, {'P00533', 'P0DJI4'}]	IntAct	{'26118995'}
[{'P00533', 'A0A6L7H280'}]	HPIdb;IntAct	{'20711500'}
[{'P00533', 'P05777'}]	HPIdb	{'25464832'}
[{'P00533', 'P15363'}]	HPIdb;IntAct	{'25136068'}
[{'P00533', 'Q8ZE20'}]	HPIdb;IntAct	{'20711500'}
[{'P00533', 'P0A0I5'}, {'P00533', 'P0A0I7'}]	HPIdb;IntAct	{'17255933'}
[{'Q7ARH3', 'P00558'}]	HPIdb;IntAct	{'20711500'}
[{'A0A2U2GYW8', 'P00558'}]	HPIdb;IntAct	{'20711500'}
[{'P00558', 'P15682'}]	HPIdb	{'25464832'}
[{'P03496', 'P00558'}]	HPIdb;IntAct	{'22810585'}
[{'Q8ZA76', 'P00558'}]	HPIdb;IntAct	{'20711500'}
[{'Q8CZW4', 'P00568'}]	HPIdb;IntAct	{'20711500'}
[{'P00734', 'Q846V4'}]	HPIdb;IntAct	{'16230340', '16230339'}
[{'O87527', 'P00736'}]	Manual	{'31227708'}
[{'Q99XU7', 'P00736'}]	Manual	{'31227708'}
[{'P00736', 'P02976'}]	Manual	{'27302108'}
[{'P00736', 'Q99XV0'}]	Manual	{'31227708'}
[{'Q9A170', 'P00738'}]	Manual	{'31227708'}
[{'Q99YI6', 'P00738'}]	Manual	{'31227708'}
[{'P03427', 'P00742'}]	HPIdb;IntAct	{'28611246'}
[{'P23827', 'P00742'}]	HPIdb;IntAct	{'14579355'}
[{'A0A6H3AEB7', 'P00746'}]	HPIdb;IntAct	{'20711500'}
[{'Q81WA0', 'P00747'}]	HPIdb;IntAct	{'20711500'}
[{'O87527', 'P00747'}]	Manual	{'31227708'}
[truncated: 13,253 more rows]
